# Supplementary material for: A Systems Level Analysis of Vasopressin-mediated Signaling Networks in Kidney Distal Convoluted Tubule Cells
Source: Sci Rep. 2015 Aug 4;5:12829. doi: 10.1038/srep12829 (PMC4523861; doi:10.1038/srep12829)
Supplement: Supplementary Information [file srep12829-s2.xls]

## Sheet: Sheet1
mpkDCT Cell Proteome Database
This database contains proteins identified from mass spectrometry based proteomic studies using cultured mpkDCT cells (originally derived from microdissected mouse distal convoluted tubules [1]).
Experimental description: All data are obtained from polarized mpkDCT cells grown on semi-permeable membrane supports. Mass spectrometry was carried out on a Q Exactive mass spectrometer (Thermo Scientific) with a top 10 data dependent scan and dynamic exclusion enabled. Data were searched using SEQUEST against a refseq mouse protein database (dated Oct. 2014). Only rank 1 and high confidence (wi…
This website was created by Lei Cheng, Qi Wu, Trairak Pisitkun, and Robert A. Fenton at InterPrET center, Aarhus University, Denmark. Contact us with questions or comments: robert.a.fenton@biomed.au.dk
Current database size: 6330 unique proteins
1. Peng, K. C., Cluzeaud, F., Bens, M., Duong Van Huyen, J. P., Wioland, M. A., Lacave, R., and Vandewalle, A. (1999) Tissue and cell distribution of the multidrug resistance-associated protein (MRP) in mouse intestine and kidney. The journal of histochemistry and cytochemistry : official journal of the Histochemistry Society 47, 757-768
Protein Name	RefSeq Accession	Gene Symbol	Amino Acid Count	Peptide Count
neuroblast differentiation-associated protein AHNAK isoform 1	NP_033773	Ahnak	5656	559
myosin-9	NP_071855	Myh9	1960	208
A-kinase anchor protein 12	NP_112462	Akap12	1684	197
serine/arginine repetitive matrix protein 2	NP_780438	Srrm2	2607	172
PREDICTED: serine/arginine repetitive matrix protein 2 isoform X5	XP_006525142	Srrm2	2535	171
keratin, type II cytoskeletal 8	NP_112447	Krt8	490	156
plectin isoform 1a	NP_958796	Plec	4543	140
nesprin-2	NP_001005510	Syne2	6874	132
cytoplasmic dynein 1 heavy chain 1	NP_084514	Dync1h1	4644	117
PREDICTED: pleckstrin homology-like domain family B member 2 isoform X11	XP_006521992	Phldb2	1246	115
PREDICTED: cordon-bleu protein-like 1 isoform X12	XP_006499783	Cobll1	1230	113
clathrin heavy chain 1	NP_001003908	Cltc	1675	111
catenin delta-1 isoform 4	NP_001078922	Ctnnd1	911	102
desmoplakin	NP_076331	Dsp	2883	100
PREDICTED: unconventional myosin-XVIIIa isoform X16	XP_006533667	Myo18a	2050	100
keratin, type I cytoskeletal 18	NP_034794	Krt18	423	93
myosin-10	NP_780469	Myh10	1976	93
cordon-bleu protein-like 1 isoform 2	NP_081501	Cobll1	1203	86
heat shock protein HSP 90-beta	NP_032328	Hsp90ab1	724	86
ras GTPase-activating-like protein IQGAP1	NP_057930	Iqgap1	1657	85
keratin, type I cytoskeletal 20	NP_075745	Krt20	431	84
tight junction protein ZO-2 isoform 2	NP_035727	Tjp2	1167	84
catenin delta-1 isoform 3	NP_001078918	Ctnnd1	830	83
reticulon-4 isoform A	NP_918943	Rtn4	1162	81
glyceraldehyde-3-phosphate dehydrogenase isoform 2	NP_032110	Gapdh	333	79
DNA replication licensing factor MCM2	NP_032590	Mcm2	904	79
protein NDRG1	NP_032707	Ndrg1	394	78
keratin, type II cytoskeletal 7	NP_149064	Krt7	457	74
DNA replication licensing factor MCM3	NP_032589	Mcm3	812	74
pyruvate kinase PKM isoform M1	NP_001240812	Pkm	531	72
signal-induced proliferation-associated 1-like protein 1 isoform 2	NP_001161455	Sipa1l1	1751	71
keratin, type I cytoskeletal 19	NP_032497	Krt19	403	70
paxillin isoform alpha	NP_035353	Pxn	557	70
protein Niban	NP_071301	Fam129a	926	69
alpha-actinin-1	NP_598917	Actn1	892	68
nucleophosmin isoform 1	NP_032748	Npm1	292	68
nucleolar protein 56	NP_077155	Nop56	580	67
E3 SUMO-protein ligase RanBP2	NP_035370	Ranbp2	3053	66
heat shock protein HSP 90-alpha	NP_034610	Hsp90aa1	733	65
filamin-A isoform 1	NP_034357	Flna	2639	64
PREDICTED: kinesin-like protein KIF13B isoform X2	XP_006518683	Kif13b	1826	64
PREDICTED: LIM domain only protein 7 isoform X12	XP_006519253	Lmo7	1355	64
vinculin	NP_033528	Vcl	1066	64
alpha-enolase	NP_075608	Eno1	434	63
hexokinase-1 isoform HK1	NP_001139572	Hk1	918	63
PREDICTED: tyrosine-protein phosphatase non-receptor type 13 isoform X3	XP_006534898	Ptpn13	2432	63
182 kDa tankyrase-1-binding protein	NP_001074729	Tnks1bp1	1720	63
PREDICTED: filamin-B isoform X1	XP_006518113	Flnb	2578	62
prelamin-A/C isoform A precursor	NP_001002011	Lmna	665	62
transcription intermediary factor 1-beta	NP_035718	Trim28	834	62
PREDICTED: pleckstrin homology domain-containing family G member 3 isoform X8	XP_006515940	Plekhg3	1332	61
spectrin alpha chain, non-erythrocytic 1 isoform 3	NP_001171139	Sptan1	2457	61
band 4.1-like protein 1 isoform c	NP_001278050	Epb4.1l1	867	60
PREDICTED: splicing factor 3B subunit 2 isoform X1	XP_006531834	Sf3b2	877	60
elongation factor 2	NP_031933	Eef2	858	59
PREDICTED: microtubule-associated protein 4 isoform X8	XP_006512022	Map4	1070	59
lamina-associated polypeptide 2 isoform delta	NP_001073599	Tmpo	412	59
transitional endoplasmic reticulum ATPase	NP_033529	Vcp	806	59
uncharacterized protein KIAA1522 isoform a	NP_001028361	C77080	1070	57
catenin alpha-1	NP_033948	Ctnna1	906	57
eukaryotic translation initiation factor 3 subunit B	NP_598677	Eif3b	803	57
PREDICTED: nucleoprotein TPR isoform X1	XP_006529128	Tpr	2429	57
14-3-3 protein zeta/delta isoform 1	NP_001240735	Ywhaz	245	57
lamin-B1	NP_034851	Lmnb1	588	56
fatty acid synthase	NP_032014	Fasn	2504	55
ladinin-1	NP_598425	Lad1	528	55
lon protease homolog, mitochondrial precursor	NP_083058	Lonp1	949	55
protein disulfide-isomerase precursor	NP_035162	P4hb	509	55
endoplasmin precursor	NP_035761	Hsp90b1	802	54
heat shock 70 kDa protein 4	NP_032326	Hspa4	842	54
sister chromatid cohesion protein PDS5 homolog B	NP_780519	Pds5b	1446	54
PREDICTED: serine/arginine repetitive matrix protein 1 isoform X8	XP_006539096	Srrm1	840	54
PREDICTED: TBC1 domain family member 4 isoform X7	XP_006518828	Tbc1d4	888	54
14-3-3 protein epsilon	NP_033562	Ywhae	255	54
heterogeneous nuclear ribonucleoprotein K isoform 2	NP_079555	Hnrnpk	463	53
phosphoglycerate kinase 1	NP_032854	Pgk1	417	53
selenium-binding protein 1	NP_033176	Selenbp1	472	53
spectrin alpha chain, non-erythrocytic 1 isoform 2	NP_001171138	Sptan1	2477	53
fructose-bisphosphate aldolase A isoform 2	NP_001170779	Aldoa	364	52
Na(+)/H(+) exchange regulatory cofactor NHE-RF1	NP_036160	Slc9a3r1	355	52
electrogenic sodium bicarbonate cotransporter 1 isoform a	NP_061230	Slc4a4	1079	51
thyroid hormone receptor-associated protein 3	NP_666265	Thrap3	951	51
chromodomain-helicase-DNA-binding protein 4	NP_666091	Chd4	1915	50
PREDICTED: hepatoma-derived growth factor isoform X2	XP_006501092	Hdgf	205	50
heterogeneous nuclear ribonucleoprotein U	NP_058085	Hnrnpu	800	50
heat shock protein 105 kDa	NP_038587	Hsph1	858	50
lipopolysaccharide-responsive and beige-like anchor protein isoform beta	NP_001071156	Lrba	2790	50
PREDICTED: antigen KI-67 isoform X2	XP_006507475	Mki67	3033	50
PREDICTED: nucleolin isoform X1	XP_006529301	Ncl	691	50
periplakin	NP_032935	Ppl	1754	50
PREDICTED: spectrin beta chain, non-erythrocytic 1 isoform X2	XP_006514664	Sptbn1	2350	50
PREDICTED: apoptotic chromatin condensation inducer in the nucleus isoform X5	XP_006519361	Acin1	1298	49
interferon regulatory factor 2-binding protein-like	NP_665835	Irf2bpl	775	49
PREDICTED: leucine-rich repeat flightless-interacting protein 1 isoform X36	XP_006529273	Lrrfip1	688	49
ATP-dependent 6-phosphofructokinase, platelet type isoform 1	NP_062677	Pfkp	784	49
PREDICTED: regulation of nuclear pre-mRNA domain-containing protein 2 isoform X2	XP_006502291	Rprd2	1425	49
ubiquitin-like modifier-activating enzyme 1 isoform 2	NP_001263245	Uba1	1058	49
PREDICTED: bcl-2-associated transcription factor 1 isoform X1	XP_006512928	Bclaf1	868	48
eukaryotic translation initiation factor 2 subunit 2	NP_080306	Eif2s2	331	48
PREDICTED: eukaryotic translation initiation factor 4 gamma 1 isoform X10	XP_006522009	Eif4g1	1507	48
60 kDa heat shock protein, mitochondrial	NP_034607	Hspd1	573	48
26S proteasome non-ATPase regulatory subunit 2	NP_598862	Psmd2	908	48
splicing factor 3B subunit 1	NP_112456	Sf3b1	1304	48
PREDICTED: DNA topoisomerase 2-alpha isoform X2	XP_006533218	Top2a	1527	48
DNA topoisomerase 2-beta	NP_033435	Top2b	1612	48
actin, cytoplasmic 2	NP_033739	Actg1	375	47
ATP synthase subunit beta, mitochondrial precursor	NP_058054	Atp5b	529	47
myb-binding protein 1A	NP_058056	Mybbp1a	1344	47
PREDICTED: treacle protein isoform X3	XP_006525842	Tcof1	1272	47
eukaryotic initiation factor 4A-I isoform 1	NP_659207	Eif4a1	406	46
L-lactate dehydrogenase A chain isoform 1	NP_034829	Ldha	332	46
PREDICTED: afadin isoform X15	XP_006523830	Mllt4	1881	46
rab11 family-interacting protein 1 isoform 1	NP_001074282	Rab11fip1	1166	46
PREDICTED: sorbin and SH3 domain-containing protein 2 isoform X65	XP_006509446	Sorbs2	695	46
PREDICTED: TBC1 domain family member 4 isoform X6	XP_006518827	Tbc1d4	1217	46
alpha-actinin-4	NP_068695	Actn4	912	45
cingulin isoform 1	NP_001032800	Cgn	1192	45
nuclear mitotic apparatus protein 1	NP_598708	Numa1	2094	45
DNA-directed RNA polymerase II subunit RPB1	NP_001277997	Polr2a	1970	45
tubulin alpha-1C chain	NP_033474	Tuba1c	449	45
annexin A6 isoform a	NP_038500	Anxa6	673	44
PREDICTED: centrosomal protein of 170 kDa protein B isoform X4	XP_006515831	Cep170b	1567	44
phosphoglycerate mutase 1	NP_075907	Pgam1	254	44
PREDICTED: dedicator of cytokinesis protein 7 isoform X9	XP_006503379	Dock7	1841	43
eukaryotic translation initiation factor 3 subunit A	NP_034253	Eif3a	1344	43
importin subunit beta-1	NP_032405	Kpnb1	876	43
afadin	NP_034936	Mllt4	1820	43
transketolase	NP_033414	Tkt	623	43
sodium/potassium-transporting ATPase subunit alpha-1 precursor	NP_659149	Atp1a1	1023	42
PREDICTED: calmodulin-regulated spectrin-associated protein 3 isoform X8	XP_006508944	Camsap3	1147	42
PREDICTED: WASH complex subunit FAM21 isoform X2	XP_006506278	Fam21	1242	42
glucose-6-phosphate isomerase	NP_032181	Gpi1	558	42
lipopolysaccharide-responsive and beige-like anchor protein isoform alpha	NP_109620	Lrba	2854	42
DNA replication licensing factor MCM6	NP_032593	Mcm6	821	42
ATP-dependent 6-phosphofructokinase, liver type	NP_032852	Pfkl	780	42
talin-1	NP_035732	Tln1	2541	42
tropomyosin alpha-1 chain isoform Tpm1.7cy	NP_001157722	Tpm1	284	42
ATP-dependent RNA helicase A	NP_031868	Dhx9	1383	41
78 kDa glucose-regulated protein precursor	NP_001156906	Hspa5	655	41
heat shock cognate 71 kDa protein	NP_112442	Hspa8	646	41
stress-70 protein, mitochondrial	NP_034611	Hspa9	679	41
insulin receptor substrate 2	NP_001074681	Irs2	1321	41
PREDICTED: replication factor C subunit 1 isoform X3	XP_006503865	Rfc1	1130	41
annexin A4	NP_038499	Anxa4	319	40
AP-2 complex subunit beta isoform b	NP_082191	Ap2b1	937	40
nucleolar RNA helicase 2	NP_062426	Ddx21	851	40
ERO1-like protein alpha precursor	NP_056589	Ero1l	464	40
heterogeneous nuclear ribonucleoprotein A3 isoform a	NP_666242	Hnrnpa3	379	40
lipopolysaccharide-responsive and beige-like anchor protein isoform gamma	NP_001071155	Lrba	2577	40
PREDICTED: serine/threonine-protein kinase MARK2 isoform X12	XP_006526719	Mark2	702	40
adseverin isoform 1	NP_001139668	Scin	715	40
uncharacterized protein C6orf132 homolog	NP_663464	AI661453	1206	39
T-complex protein 1 subunit gamma	NP_033966	Cct3	545	39
microtubule-associated protein 1B	NP_032660	Map1b	2464	39
valine--tRNA ligase	NP_035820	Vars	1263	39
elongation factor 1-alpha 1	NP_034236	Eef1a1	462	38
eukaryotic translation initiation factor 4E-binding protein 1	NP_031944	Eif4ebp1	117	38
translational activator GCN1	NP_766307	Gcn1l1	2671	38
C-1-tetrahydrofolate synthase, cytoplasmic	NP_620084	Mthfd1	935	38
PREDICTED: unconventional myosin-VI isoform X6	XP_006510901	Myo6	1253	38
nascent polypeptide-associated complex subunit alpha isoform a	NP_001106670	Naca	2187	38
PREDICTED: nucleoporin 153 isoform X1	XP_006516975	Nup153	1361	38
septin-9 isoform a	NP_001106958	Sept9	583	38
annexin A2	NP_031611	Anxa2	339	37
eukaryotic translation initiation factor 4B	NP_663600	Eif4b	611	37
heterogeneous nuclear ribonucleoprotein A1 isoform a	NP_034577	Hnrnpa1	320	37
PREDICTED: nuclear mitotic apparatus protein 1 isoform X3	XP_006507241	Numa1	2059	37
plastin-3	NP_663604	Pls3	630	37
U5 small nuclear ribonucleoprotein 200 kDa helicase	NP_796188	Snrnp200	2136	37
T-complex protein 1 subunit alpha isoform 1	NP_038714	Tcp1	556	37
tubulin beta-4B chain	NP_666228	Tubb4b	445	37
annexin A5	NP_033803	Anxa5	319	36
calreticulin precursor	NP_031617	Calr	416	36
PREDICTED: protein capicua homolog isoform X4	XP_006540429	Cic	2510	36
PREDICTED: eukaryotic translation initiation factor 5B isoform X1	XP_006495974	Eif5b	1215	36
PREDICTED: epsin-3 isoform X2	XP_006534330	Epn3	609	36
heat shock 70 kDa protein 1B	NP_034608	Hspa1b	642	36
PREDICTED: junction plakoglobin isoform X3	XP_006532380	Jup	701	36
PREDICTED: prostaglandin E synthase 3	XP_006544122	LOC102641464	160	36
PREDICTED: heterogeneous nuclear ribonucleoproteins A2/B1 isoform X1	XP_006544818	LOC102642938	341	36
poly(rC)-binding protein 2 isoform 1	NP_001096635	Pcbp2	362	36
protein disulfide-isomerase A3 precursor	NP_031978	Pdia3	505	36
26S proteasome non-ATPase regulatory subunit 1	NP_081633	Psmd1	953	36
paxillin isoform beta	NP_598676	Pxn	591	36
PREDICTED: actin-binding protein anillin isoform X2	XP_006510645	Anln	1019	35
annexin A1	NP_034860	Anxa1	346	35
brain acid soluble protein 1	NP_081671	Basp1	226	35
bcl-2-associated transcription factor 1 isoform 2	NP_722482	Bclaf1	917	35
cullin-associated NEDD8-dissociated protein 1	NP_082270	Cand1	1230	35
hepatoma-derived growth factor	NP_032257	Hdgf	237	35
PREDICTED: protein PML isoform X5	XP_006510927	Pml	589	35
glycogen phosphorylase, brain form	NP_722476	Pygb	843	35
cytospin-B isoform 2	NP_001025107	Specc1	978	35
TBC1 domain family member 1 isoform 2	NP_001276443	Tbc1d1	1033	35
brain-specific angiogenesis inhibitor 1-associated protein 2-like protein 1	NP_080109	Baiap2l1	514	34
T-complex protein 1 subunit delta	NP_033967	Cct4	539	34
eukaryotic translation initiation factor 2 subunit 1	NP_080390	Eif2s1	315	34
rab GDP dissociation inhibitor beta	NP_032138	Gdi2	445	34
poly(rC)-binding protein 1	NP_035995	Pcbp1	356	34
ATP-citrate synthase isoform 1	NP_001186225	Acly	1101	33
PREDICTED: alpha-actinin-1 isoform X5	XP_006515451	Actn1	887	33
annexin A3	NP_038498	Anxa3	323	33
ATP synthase subunit alpha, mitochondrial precursor	NP_031531	Atp5a1	553	33
calnexin precursor	NP_001103970	Canx	591	33
PREDICTED: cingulin isoform X1	XP_006543864	Cgn	702	33
catenin beta-1	NP_001159374	Ctnnb1	781	33
gelsolin isoform 2	NP_001193298	Gsn	731	33
DNA ligase 1	NP_001076657	Lig1	932	33
PREDICTED: histone H4	XP_006544162	LOC102641229	103	33
PREDICTED: microtubule-associated protein tau isoform X8	XP_006532473	Mapt	767	33
non-POU domain-containing octamer-binding protein	NP_001239447	Nono	473	33
pre-mRNA-processing-splicing factor 8	NP_619600	Prpf8	2335	33
transcription elongation factor SPT6	NP_033323	Supt6	1726	33
tumor suppressor p53-binding protein 1 isoform b	NP_001277759	Trp53bp1	1919	33
PREDICTED: zinc finger protein 185 isoform X3	XP_006528026	Zfp185	457	33
aconitate hydratase, mitochondrial precursor	NP_542364	Aco2	780	32
T-complex protein 1 subunit theta	NP_033970	Cct8	548	32
cingulin isoform 2	NP_001280656	Cgn	1184	32
fermitin family homolog 2	NP_666166	Fermt2	680	32
PREDICTED: ARF GTPase-activating protein GIT1 isoform X1	XP_006533012	Git1	761	32
heterogeneous nuclear ribonucleoprotein A3 isoform c	NP_444493	Hnrnpa3	357	32
nucleolar protein 58	NP_061356	Nop58	536	32
protein numb homolog isoform 3	NP_001258984	Numb	642	32
PREDICTED: protein scribble homolog isoform X4	XP_006520304	Scrib	1612	32
protein Shroom3 isoform 2	NP_001071064	Shroom3	1805	32
tumor protein D52 isoform 2	NP_001020433	Tpd52	224	32
tubulin beta-2A chain	NP_033476	Tubb2a	445	32
tubulin beta-2B chain	NP_076205	Tubb2b	445	32
3-ketoacyl-CoA thiolase, mitochondrial	NP_803421	Acaa2	397	31
PREDICTED: ataxin-2-like protein isoform X5	XP_006507788	Atxn2l	1043	31
FCH domain only protein 2	NP_766179	Fcho2	809	31
glutathione S-transferase Mu 2	NP_032209	Gstm2	218	31
heterogeneous nuclear ribonucleoprotein L	NP_796275	Hnrnpl	586	31
PREDICTED: E3 ubiquitin-protein ligase HUWE1 isoform X10	XP_006529014	Huwe1	4304	31
inositol 1,4,5-trisphosphate receptor type 3	NP_542120	Itpr3	2670	31
PREDICTED: 14-3-3 protein theta-like	XP_006543919	LOC102634437	245	31
DNA mismatch repair protein Msh6	NP_034960	Msh6	1358	31
PREDICTED: nuclear receptor corepressor 2 isoform X14	XP_006504347	Ncor2	2456	31
nuclear ubiquitous casein and cyclin-dependent kinase substrate 1 isoform 2	NP_001139276	Nucks1	233	31
polyadenylate-binding protein 1	NP_032800	Pabpc1	636	31
protein disulfide-isomerase A6 precursor	NP_082235	Pdia6	445	31
PREDICTED: PDZ and LIM domain protein 2 isoform X4	XP_006518846	Pdlim2	290	31
phosphoglucomutase-2	NP_082408	Pgm2	562	31
serine/threonine-protein phosphatase 2A 65 kDa regulatory subunit A alpha isoform	NP_058587	Ppp2r1a	589	31
serine--tRNA ligase, cytoplasmic isoform 2	NP_001191908	Sars	512	31
splicing factor 3B subunit 3	NP_598714	Sf3b3	1217	31
PREDICTED: LOW QUALITY PROTEIN: protein AHNAK2 isoform X3	XP_006516522	Ahnak2	4421	30
rho guanine nucleotide exchange factor 2 isoform 4	NP_001185842	Arhgef2	956	30
ezrin	NP_033536	Ezr	586	30
neutral alpha-glucosidase AB isoform 2 precursor	NP_001280550	Ganab	944	30
rab GDP dissociation inhibitor alpha	NP_034403	Gdi1	447	30
glycogen [starch] synthase, muscle	NP_109603	Gys1	738	30
heterogeneous nuclear ribonucleoprotein M isoform b	NP_001103383	Hnrnpm	690	30
PREDICTED: importin-5 isoform X3	XP_006519603	Ipo5	1037	30
far upstream element-binding protein 2	NP_034743	Khsrp	748	30
kinesin-1 heavy chain	NP_032474	Kif5b	963	30
2-oxoglutarate dehydrogenase, mitochondrial isoform 3	NP_001239216	Ogdh	1023	30
pinin	NP_032917	Pnn	726	30
phosphoserine aminotransferase isoform 1	NP_803155	Psat1	370	30
deoxynucleoside triphosphate triphosphohydrolase SAMHD1 isoform 1	NP_061339	Samhd1	658	30
serine/threonine-protein phosphatase 4 regulatory subunit 3A isoform 2	NP_001153686	Smek1	833	30
E3 ubiquitin-protein ligase UBR4	NP_001153791	Ubr4	5180	30
ATP-binding cassette sub-family F member 1	NP_038882	Abcf1	837	29
T-complex protein 1 subunit epsilon	NP_031663	Cct5	541	29
DNA (cytosine-5)-methyltransferase 1 isoform 1	NP_001186360	Dnmt1	1620	29
trifunctional enzyme subunit alpha, mitochondrial precursor	NP_849209	Hadha	763	29
PREDICTED: heterogeneous nuclear ribonucleoprotein U-like protein 2 isoform X1	XP_006527383	Hnrnpul2	661	29
isocitrate dehydrogenase [NADP], mitochondrial precursor	NP_766599	Idh2	452	29
PREDICTED: leucine-rich repeat-containing protein 16A isoform X5	XP_006516806	Lrrc16a	1341	29
DNA replication licensing factor MCM7	NP_032594	Mcm7	719	29
protein PML isoform 2	NP_835188	Pml	885	29
peptidyl-prolyl cis-trans isomerase A	NP_032933	Ppia	164	29
PREDICTED: protein phosphatase 1 regulatory subunit 12A isoform X4	XP_006513392	Ppp1r12a	972	29
ribosomal protein S6 kinase alpha-3	NP_683747	Rps6ka3	740	29
voltage-dependent anion-selective channel protein 1	NP_035824	Vdac1	283	29
PREDICTED: protein kinase C-binding protein 1 isoform X27	XP_006499482	Zmynd8	1086	29
PREDICTED: actin-binding LIM protein 1 isoform X12	XP_006527111	Ablim1	503	28
ADP-ribosylation factor GTPase-activating protein 2 isoform 2	NP_076343	Arfgap2	520	28
PREDICTED: brain-specific angiogenesis inhibitor 1-associated protein 2 isoform X1	XP_006532031	Baiap2	521	28
calmodulin	NP_033920	Calm1	149	28
calpain small subunit 1	NP_033925	Capns1	268	28
cofilin-1	NP_031713	Cfl1	166	28
enhancer of mRNA-decapping protein 4 isoform 2	NP_853625	Edc4	1390	28
epidermal growth factor receptor kinase substrate 8-like protein 2	NP_573454	Eps8l2	729	28
glutathione S-transferase P 1	NP_038569	Gstp1	210	28
heterogeneous nuclear ribonucleoprotein U-like protein 2	NP_001074665	Hnrnpul2	745	28
PREDICTED: peroxiredoxin-6	XP_006544594	LOC102642619	224	28
melanoma inhibitory activity protein 3 precursor	NP_796363	Mia3	1930	28
nucleosome assembly protein 1-like 4 isoform b	NP_032698	Nap1l4	375	28
protein NDRG3 isoform 2	NP_038893	Ndrg3	375	28
serine/threonine-protein kinase PAK 4	NP_081746	Pak4	593	28
PREDICTED: pericentriolar material 1 protein isoform X5	XP_006509365	Pcm1	2006	28
PREDICTED: pleckstrin homology domain-containing family A member 7 isoform X4	XP_006507738	Plekha7	1013	28
PREDICTED: protein phosphatase 1 regulatory subunit 12A isoform X1	XP_006513389	Ppp1r12a	1029	28
rho-associated protein kinase 2	NP_033098	Rock2	1388	28
PREDICTED: TBC1 domain family member 1 isoform X4	XP_006504101	Tbc1d1	1126	28
tight junction protein ZO-1 isoform 1	NP_033412	Tjp1	1745	28
PREDICTED: tumor suppressor p53-binding protein 1 isoform X7	XP_006499729	Trp53bp1	1739	28
ADP-ribosylation factor 1	NP_001123880	Arf1	181	27
rho guanine nucleotide exchange factor 16	NP_001106215	Arhgef16	713	27
bcl2-associated agonist of cell death isoform 2	NP_001272382	Bad	162	27
calpastatin isoform 2	NP_033947	Cast	754	27
calpastatin isoform 5	NP_001288086	Cast	674	27
T-complex protein 1 subunit beta	NP_031662	Cct2	535	27
T-complex protein 1 subunit eta	NP_031664	Cct7	544	27
serine/threonine-protein kinase MRCK beta	NP_898837	Cdc42bpb	1713	27
exportin-2	NP_076054	Cse1l	971	27
PREDICTED: DENN domain-containing protein 4C isoform X2	XP_006538087	Dennd4c	1720	27
dihydropyrimidinase-related protein 2	NP_034085	Dpysl2	572	27
cytoplasmic dynein 1 light intermediate chain 1	NP_666341	Dync1li1	523	27
elongation factor 1-delta isoform b	NP_001272358	Eef1d	281	27
protein LAP2 isoform 5	NP_001276404	Erbb2ip	1411	27
aspartate aminotransferase, mitochondrial	NP_034455	Got2	430	27
PREDICTED: dual specificity mitogen-activated protein kinase kinase 1 isoform X1	XP_006511259	Map2k1	371	27
myristoylated alanine-rich C-kinase substrate	NP_032564	Marcks	309	27
myosin regulatory light chain 12B	NP_075891	Myl12b	172	27
puromycin-sensitive aminopeptidase	NP_032968	Npepps	920	27
serine/threonine-protein kinase PAK 2 precursor	NP_796300	Pak2	524	27
membrane-associated progesterone receptor component 1	NP_058063	Pgrmc1	195	27
protein phosphatase inhibitor 2	NP_080076	Ppp1r2	206	27
sciellin	NP_075024	Scel	652	27
protein Shroom2 isoform 2	NP_001277613	Shroom2	1481	27
stress-induced-phosphoprotein 1	NP_058017	Stip1	543	27
tight junction protein ZO-3 isoform 2	NP_001269024	Tjp3	904	27
ubiquitin-associated protein 2-like isoform 6	NP_001159460	Ubap2l	983	27
small acidic protein	NP_062746	1110004F10Rik	181	26
alanine--tRNA ligase, cytoplasmic	NP_666329	Aars	968	26
macrophage-capping protein	NP_001258344	Capg	349	26
CD2-associated protein	NP_033977	Cd2ap	637	26
dynactin subunit 1 isoform 3	NP_001185796	Dctn1	1239	26
DNA (cytosine-5)-methyltransferase 1 isoform 4	NP_001186362	Dnmt1	1502	26
elongation factor 1-beta	NP_061266	Eef1b2	225	26
elongation factor 1-gamma	NP_080283	Eef1g	437	26
eukaryotic translation initiation factor 3 subunit C	NP_666312	Eif3c	911	26
eukaryotic translation initiation factor 4 gamma 2 isoform 2	NP_001035221	Eif4g2	868	26
neutral alpha-glucosidase AB isoform 1	NP_032086	Ganab	966	26
PREDICTED: PERQ amino acid-rich with GYF domain-containing protein 2 isoform X4	XP_006529531	Gigyf2	1240	26
Golgin subfamily A member 5	NP_001185933	Golga5	729	26
glutathione S-transferase Mu 1	NP_034488	Gstm1	218	26
PREDICTED: heterogeneous nuclear ribonucleoprotein L isoform X2	XP_006539619	Hnrnpl	623	26
la-related protein 1	NP_082727	Larp1	1072	26
PREDICTED: microtubule-actin cross-linking factor 1 isoform X18	XP_006502742	Macf1	5445	26
DNA replication licensing factor MCM4	NP_032591	Mcm4	862	26
oxysterol-binding protein 1	NP_001028346	Osbp	805	26
PREDICTED: oxysterol-binding protein-related protein 3 isoform X3	XP_006506697	Osbpl3	850	26
cAMP-dependent protein kinase type II-beta regulatory subunit	NP_035288	Prkar2b	416	26
triosephosphate isomerase	NP_033441	Tpi1	299	26
SUMO-activating enzyme subunit 2	NP_057891	Uba2	638	26
delta-aminolevulinic acid dehydratase	NP_001263375	Alad	330	25
calpain-1 catalytic subunit	NP_001103974	Capn1	713	25
cytosolic non-specific dipeptidase	NP_001276460	Cndp2	475	25
PREDICTED: DENN domain-containing protein 4C isoform X3	XP_006538088	Dennd4c	1001	25
protein FAM122A	NP_080796	Fam122a	284	25
protein FAM83H	NP_598848	Fam83h	1209	25
glucose-6-phosphate 1-dehydrogenase X	NP_032088	G6pdx	515	25
Krueppel-like factor 16	NP_510962	Klf16	251	25
myosin-14 isoform 3	NP_082297	Myh14	1992	25
myoferlin isoform 2	NP_001093104	Myof	2048	25
NSFL1 cofactor p47 isoform b	NP_001278003	Nsfl1c	370	25
PREDICTED: 1-phosphatidylinositol 4,5-bisphosphate phosphodiesterase beta-3 isoform X2	XP_006526830	Plcb3	1204	25
prominin-2 isoform 1 precursor	NP_620089	Prom2	835	25
PREDICTED: protein PRRC2A isoform X2	XP_006525477	Prrc2a	2148	25
PREDICTED: rab-3A-interacting protein isoform X4	XP_006513613	Rab3ip	395	25
STE20-like serine/threonine-protein kinase isoform 2	NP_001158111	Slk	1202	25
sorting nexin-5	NP_077187	Snx5	404	25
signal recognition particle subunit SRP72	NP_079967	Srp72	671	25
tight junction protein ZO-1 isoform 2	NP_001157046	Tjp1	1685	25
TSC22 domain family protein 4 isoform 2	NP_076399	Tsc22d4	387	25
tubulin beta-6 chain	NP_080749	Tubb6	447	25
PREDICTED: zinc finger CCCH domain-containing protein 4 isoform X5	XP_006540169	Zc3h4	1221	25
V-type proton ATPase catalytic subunit A	NP_031534	Atp6v1a	617	24
CAD protein isoform 2	NP_001276451	Cad	2154	24
PREDICTED: protein cordon-bleu isoform X4	XP_006514547	Cobl	1295	24
PREDICTED: CREB-regulated transcription coactivator 2 isoform X1	XP_006502215	Crtc2	669	24
citrate synthase, mitochondrial precursor	NP_080720	Cs	464	24
116 kDa U5 small nuclear ribonucleoprotein component isoform a	NP_035561	Eftud2	971	24
glycerol-3-phosphate dehydrogenase, mitochondrial precursor	NP_001139292	Gpd2	727	24
heterogeneous nuclear ribonucleoproteins C1/C2 isoform 1	NP_058580	Hnrnpc	313	24
heterogeneous nuclear ribonucleoprotein D0 isoform d	NP_001070735	Hnrnpd	287	24
peroxisomal multifunctional enzyme type 2	NP_032318	Hsd17b4	735	24
DNA replication licensing factor MCM5	NP_032592	Mcm5	734	24
protein disulfide-isomerase A4 precursor	NP_033917	Pdia4	641	24
phosphatidylethanolamine-binding protein 1	NP_061346	Pebp1	187	24
peroxiredoxin-6 isoform 1	NP_031479	Prdx6	224	24
PC4 and SFRS1-interacting protein isoform 1	NP_598709	Psip1	528	24
polypyrimidine tract-binding protein 1 isoform 2	NP_032982	Ptbp1	529	24
PREDICTED: tyrosine-protein phosphatase non-receptor type 14 isoform X2	XP_006497197	Ptpn14	1090	24
PREDICTED: protein transport protein Sec16A isoform X4	XP_006497976	Sec16a	2331	24
SNW domain-containing protein 1	NP_079783	Snw1	536	24
exportin-1	NP_001030303	Xpo1	1071	24
nuclease-sensitive element-binding protein 1	NP_035862	Ybx1	322	24
PREDICTED: serine/threonine-protein kinase A-Raf isoform X3	XP_006527621	Araf	484	23
tether containing UBX domain for GLUT4 isoform 3	NP_001157696	Aspscr1	452	23
adenylyl cyclase-associated protein 1	NP_001287996	Cap1	474	23
cathepsin D precursor	NP_034113	Ctsd	410	23
DNA damage-binding protein 1	NP_056550	Ddb1	1140	23
ATP-dependent RNA helicase DDX42	NP_082350	Ddx42	929	23
death-inducer obliterator 1 Dido3	NP_780760	Dido1	2256	23
echinoderm microtubule-associated protein-like 4 isoform 1	NP_001107833	Eml4	988	23
niban-like protein 1	NP_666231	Fam129b	749	23
PREDICTED: hypoxia up-regulated protein 1 isoform X2	XP_006510025	Hyou1	998	23
insulin-like growth factor 2 mRNA-binding protein 2	NP_898850	Igf2bp2	592	23
LIM domain and actin-binding protein 1 isoform b	NP_075550	Lima1	593	23
leucine-rich PPR motif-containing protein, mitochondrial precursor	NP_082509	Lrpprc	1392	23
matrin-3	NP_034901	Matr3	846	23
major vault protein	NP_542369	Mvp	870	23
nicotinamide phosphoribosyltransferase	NP_067499	Nampt	491	23
nuclear autoantigenic sperm protein isoform 2	NP_058057	Nasp	773	23
protein numb homolog isoform 4	NP_001258985	Numb	593	23
proliferation-associated protein 2G4	NP_035249	Pa2g4	394	23
D-3-phosphoglycerate dehydrogenase	NP_058662	Phgdh	533	23
perilipin-3	NP_080112	Plin3	437	23
liprin-beta-1 isoform 2	NP_080497	Ppfibp1	969	23
26S protease regulatory subunit 6A	NP_032974	Psmc3	442	23
ribonucleoprotein PTB-binding 1	NP_082187	Raver1	748	23
ribonuclease inhibitor isoform a	NP_001165571	Rnh1	456	23
regulation of nuclear pre-mRNA domain-containing protein 1B isoform b	NP_081710	Rprd1b	325	23
40S ribosomal protein S3	NP_036182	Rps3	243	23
40S ribosomal protein S3a	NP_058655	Rps3a1	264	23
PREDICTED: ribosomal protein S6 kinase alpha-3 isoform X2	XP_006528751	Rps6ka3	711	23
protein SON isoform 2	NP_064357	Son	2126	23
C-Jun-amino-terminal kinase-interacting protein 4 isoform 1	NP_081845	Spag9	1307	23
UBX domain-containing protein 1	NP_666205	Ubxn1	297	23
adenosylhomocysteinase	NP_057870	Ahcy	432	22
sarcoplasmic/endoplasmic reticulum calcium ATPase 2 isoform a	NP_033852	Atp2a2	998	22
calcium/calmodulin-dependent protein kinase type II subunit delta isoform 3	NP_076302	Camk2d	478	22
calpain-2 catalytic subunit	NP_033924	Capn2	700	22
aspartate--tRNA ligase, cytoplasmic isoform 1	NP_803228	Dars	501	22
PREDICTED: ATP-dependent RNA helicase DDX3X isoform X1	XP_006527629	Ddx3x	661	22
bifunctional glutamate/proline--tRNA ligase	NP_084011	Eprs	1512	22
GTP-binding protein 1	NP_038846	Gtpbp1	668	22
PREDICTED: histone deacetylase 2 isoform X1	XP_006512618	Hdac2	458	22
mitogen-activated protein kinase 1	NP_036079	Mapk1	358	22
PREDICTED: multivesicular body subunit 12A isoform X1	XP_006509827	Mvb12a	169	22
PREDICTED: nuclear receptor corepressor 1 isoform X16	XP_006532691	Ncor1	2336	22
E3 ubiquitin-protein ligase NEDD4	NP_035020	Nedd4	887	22
nucleoside diphosphate kinase B	NP_001070997	Nme2	152	22
tRNA (cytosine(34)-C(5))-methyltransferase	NP_663329	Nsun2	757	22
PREDICTED: multifunctional protein ADE2 isoform X2	XP_006535248	Paics	424	22
6-phosphogluconate dehydrogenase, decarboxylating	NP_001074743	Pgd	483	22
membrane-associated progesterone receptor component 2	NP_081834	Pgrmc2	217	22
serine/threonine-protein phosphatase PP1-alpha catalytic subunit	NP_114074	Ppp1ca	330	22
protein kinase C iota type	NP_032883	Prkci	595	22
26S protease regulatory subunit 6B	NP_036004	Psmc4	418	22
60S ribosomal protein L4	NP_077174	Rpl4	419	22
transcription activator BRG1 isoform 3	NP_001167550	Smarca4	1613	22
SWI/SNF-related matrix-associated actin-dependent regulator of chromatin subfamily A member 5	NP_444354	Smarca5	1051	22
syntaxin-7	NP_058077	Stx7	261	22
PREDICTED: triple functional domain protein isoform X4	XP_006520116	Trio	3064	22
14-3-3 protein beta/alpha	NP_061223	Ywhab	246	22
shootin-1 isoform 1	NP_001107784	4930506M07Rik	631	21
AP2 associated kinase 1 isoform 2	NP_808430	Aak1	878	21
PREDICTED: A-kinase anchor protein 13 isoform X8	XP_006541320	Akap13	2586	21
PREDICTED: transcriptional regulator ATRX isoform X12	XP_006528022	Atrx	2383	21
PREDICTED: cell cycle and apoptosis regulator protein 2 isoform X2	XP_006518960	Ccar2	921	21
coatomer subunit alpha	NP_034068	Copa	1224	21
coatomer subunit beta	NP_203534	Copb1	953	21
coatomer subunit gamma-2	NP_059506	Copg2	871	21
PREDICTED: CREB-regulated transcription coactivator 2 isoform X2	XP_006502216	Crtc2	604	21
PREDICTED: NADH-cytochrome b5 reductase 3 isoform X2	XP_006520346	Cyb5r3	278	21
peptidyl-prolyl cis-trans isomerase FKBP5	NP_034350	Fkbp5	456	21
fragile X mental retardation syndrome-related protein 2	NP_035944	Fxr2	674	21
PREDICTED: inaD-like protein isoform X5	XP_006502769	Inadl	1234	21
PREDICTED: mediator of DNA damage checkpoint protein 1 isoform X2	XP_006524325	Mdc1	1707	21
PREDICTED: myosin phosphatase Rho-interacting protein isoform X12	XP_006533502	Mprip	1142	21
nucleobindin-1 isoform 1 precursor	NP_001157134	Nucb1	459	21
nuclear pore complex protein Nup93	NP_765998	Nup93	819	21
28 kDa heat- and acid-stable phosphoprotein	NP_001028485	Pdap1	181	21
pyruvate dehydrogenase E1 component subunit alpha, somatic form, mitochondrial precursor	NP_032836	Pdha1	390	21
phosphatidylinositol 4-kinase beta isoform 2	NP_780565	Pi4kb	801	21
purine nucleoside phosphorylase	NP_038660	Pnp	289	21
peroxiredoxin-1	NP_035164	Prdx1	199	21
26S protease regulatory subunit 8	NP_032976	Psmc5	406	21
paraspeckle component 1	NP_079958	Pspc1	523	21
arginine--tRNA ligase, cytoplasmic	NP_080212	Rars	660	21
scaffold attachment factor B1	NP_001156772	Safb	937	21
sterile alpha motif domain-containing protein 9-like	NP_034286	Samd9l	1579	21
septin-2 isoform b	NP_001153190	Sept2	321	21
sorting nexin-2	NP_080662	Snx2	519	21
tropomyosin alpha-4 chain	NP_001001491	Tpm4	248	21
vacuolar protein sorting-associated protein 35	NP_075373	Vps35	796	21
transcriptional coactivator YAP1 isoform 2	NP_033560	Yap1	472	21
14-3-3 protein zeta/delta isoform 2	NP_001240736	Ywhaz	224	21
palmitoyltransferase ZDHHC5	NP_659136	Zdhhc5	715	21
acetyl-CoA carboxylase 1	NP_579938	Acaca	2345	20
ADP-ribosylation factor 3	NP_031504	Arf3	181	20
chromobox protein homolog 3	NP_031650	Cbx3	183	20
cyclin-dependent kinase 18	NP_032821	Cdk18	451	20
coatomer subunit gamma-1 isoform 1	NP_059505	Copg1	874	20
drebrin-like protein isoform 3	NP_001139781	Dbnl	432	20
probable ATP-dependent RNA helicase DDX5	NP_031866	Ddx5	615	20
protein diaphanous homolog 1	NP_031884	Diap1	1255	20
PREDICTED: cytoplasmic dynein 1 light intermediate chain 2 isoform X3	XP_006530945	Dync1li2	478	20
elongation factor 1-delta isoform c	NP_001272362	Eef1d	257	20
EF-hand domain-containing protein D2	NP_080270	Efhd2	240	20
histone deacetylase 1	NP_032254	Hdac1	482	20
heterogeneous nuclear ribonucleoprotein A/B isoform 2	NP_034578	Hnrnpab	285	20
heterogeneous nuclear ribonucleoprotein F	NP_001159904	Hnrnpf	415	20
PREDICTED: inaD-like protein isoform X4	XP_006502768	Inadl	1806	20
lysine--tRNA ligase isoform 2	NP_444322	Kars	595	20
la-related protein 4 isoform 3	NP_001271450	Larp4	660	20
leucine--tRNA ligase, cytoplasmic	NP_598898	Lars	1178	20
PREDICTED: microtubule-associated protein 1B isoform X1	XP_006517611	Map1b	2338	20
mitogen-activated protein kinase 3	NP_036082	Mapk3	380	20
MARCKS-related protein	NP_034937	Marcksl1	200	20
PREDICTED: MAP/microtubule affinity-regulating kinase 3 isoform X9	XP_006515582	Mark3	657	20
malate dehydrogenase, mitochondrial precursor	NP_032643	Mdh2	338	20
PREDICTED: myosin phosphatase Rho-interacting protein isoform X14	XP_006533504	Mprip	988	20
unconventional myosin-Ic isoform b	NP_032685	Myo1c	1028	20
PREDICTED: partitioning defective 3 homolog isoform X9	XP_006531591	Pard3	1304	20
partitioning defective 3 homolog isoform 1	NP_001013599	Pard3	896	20
phosphoenolpyruvate carboxykinase [GTP], mitochondrial	NP_083270	Pck2	667	20
serine/threonine-protein phosphatase 2A 56 kDa regulatory subunit delta isoform	NP_033384	Ppp2r5d	594	20
peroxiredoxin-5, mitochondrial precursor	NP_036151	Prdx5	210	20
tyrosine-protein phosphatase non-receptor type 21	NP_001139671	Ptpn21	1176	20
ral GTPase-activating protein subunit alpha-1 isoform 2	NP_001106185	Ralgapa1	2035	20
RNA-binding protein 25	NP_081625	Rbm25	838	20
60S acidic ribosomal protein P0	NP_031501	Rplp0	317	20
dolichyl-diphosphooligosaccharide--protein glycosyltransferase subunit 2 precursor	NP_062616	Rpn2	631	20
rhotekin isoform a	NP_001129699	Rtkn	564	20
succinate dehydrogenase [ubiquinone] flavoprotein subunit, mitochondrial precursor	NP_075770	Sdha	664	20
structural maintenance of chromosomes protein 3	NP_031816	Smc3	1217	20
PREDICTED: sorbin and SH3 domain-containing protein 2 isoform X14	XP_006509395	Sorbs2	1892	20
sequestosome-1 isoform 1	NP_035148	Sqstm1	442	20
stathmin	NP_062615	Stmn1	149	20
PREDICTED: supervillin isoform X22	XP_006525865	Svil	1508	20
tropomyosin alpha-1 chain isoform Tpm1.8cy	NP_001157724	Tpm1	248	20
ubiquitin carboxyl-terminal hydrolase 14 isoform 2	NP_001033678	Usp14	458	20
spermatogenesis-defective protein 39 homolog isoform b	NP_598805	Vipas39	472	20
UPF0505 protein C16orf62 homolog	NP_082091	9030624J02Rik	991	19
rho GTPase-activating protein 29	NP_766113	Arhgap29	1266	19
armadillo repeat protein deleted in velo-cardio-facial syndrome homolog isoform 4	NP_001258961	Arvcf	892	19
large proline-rich protein BAG6 isoform 2	NP_001239397	Bag6	1136	19
PREDICTED: myc box-dependent-interacting protein 1 isoform X18	XP_006526058	Bin1	410	19
chromosome alignment-maintaining phosphoprotein 1	NP_862902	Champ1	802	19
coatomer subunit beta'	NP_056642	Copb2	905	19
drebrin isoform 3	NP_062787	Dbn1	660	19
ATP-dependent RNA helicase DDX39A	NP_932099	Ddx39	427	19
dihydrolipoyl dehydrogenase, mitochondrial precursor	NP_031887	Dld	509	19
PREDICTED: sickle tail protein isoform X7	XP_006497482	Etl4	1796	19
PREDICTED: FK506-binding protein 15 isoform X1	XP_006538096	Fkbp15	1206	19
guanine nucleotide-binding protein subunit beta-2-like 1	NP_032169	Gnb2l1	317	19
PREDICTED: Golgi reassembly-stacking protein 2 isoform X1	XP_006500218	Gorasp2	422	19
general transcription factor II-I isoform 5	NP_001074218	Gtf2i	962	19
core histone macro-H2A.1 isoform 4	NP_001152987	H2afy	368	19
heat shock-related 70 kDa protein 2	NP_032327	Hspa2	633	19
MICOS complex subunit Mic60 isoform 3	NP_001240615	Immt	741	19
PREDICTED: lethal(2) giant larvae protein homolog 2 isoform X4	XP_006533149	Llgl2	1011	19
low-density lipoprotein receptor-related protein 2 precursor	NP_001074557	Lrp2	4660	19
PREDICTED: leucine-rich repeat-containing protein 16A isoform X10	XP_006516811	Lrrc16a	1327	19
PREDICTED: mediator of RNA polymerase II transcription subunit 1 isoform X1	XP_006532565	Med1	941	19
monofunctional C1-tetrahydrofolate synthase, mitochondrial precursor	NP_001164257	Mthfd1l	977	19
nuclear receptor coactivator 5	NP_659141	Ncoa5	579	19
nuclear pore complex protein Nup155	NP_573490	Nup155	1391	19
PREDICTED: nuclear pore complex protein Nup98-Nup96 isoform X3	XP_006507960	Nup98	1769	19
PREDICTED: protein polybromo-1 isoform X21	XP_006519490	Pbrm1	1603	19
NADPH--cytochrome P450 reductase	NP_032924	Por	678	19
relA-associated inhibitor	NP_001010836	Ppp1r13l	824	19
proteasome subunit alpha type-5	NP_036097	Psma5	241	19
double-strand-break repair protein rad21 homolog	NP_033035	Rad21	635	19
RNA-binding protein Raly short isoform	NP_001132984	Raly	296	19
RNA-binding protein 14	NP_063922	Rbm14	669	19
putative RNA-binding protein 15	NP_001039272	Rbm15	962	19
60S acidic ribosomal protein P2	NP_080296	Rplp2	115	19
PREDICTED: regulation of nuclear pre-mRNA domain-containing protein 1B isoform X1	XP_006500225	Rprd1b	293	19
reticulon-4 isoform B1	NP_918941	Rtn4	356	19
sec1 family domain-containing protein 1	NP_084101	Scfd1	639	19
PREDICTED: protein transport protein Sec31A isoform X15	XP_006535269	Sec31a	1105	19
histone-lysine N-methyltransferase SETD1A	NP_821172	Setd1a	1716	19
PREDICTED: protein Shroom4 isoform X2	XP_006527612	Shroom4	1424	19
serine/arginine-rich splicing factor 2	NP_035488	Srsf2	221	19
sulfotransferase 1 family member D1	NP_058051	Sult1d1	295	19
transgelin-2	NP_848713	Tagln2	199	19
thioredoxin reductase 1, cytoplasmic isoform 2	NP_001035979	Txnrd1	499	19
ubiquitin-associated protein 2-like isoform 5	NP_001159457	Ubap2l	1014	19
UDP-glucose 6-dehydrogenase	NP_033492	Ugdh	493	19
PREDICTED: UDP-glucose:glycoprotein glucosyltransferase 1 isoform X1	XP_006496125	Uggt1	1543	19
cytochrome b-c1 complex subunit 1, mitochondrial precursor	NP_079683	Uqcrc1	480	19
ventricular zone-expressed PH domain-containing protein 1	NP_665819	Veph1	833	19
WD repeat-containing protein 1	NP_035845	Wdr1	606	19
serine/threonine-protein kinase WNK1 isoform 2	NP_001171949	Wnk1	2128	19
zinc finger and BTB domain-containing protein 21 isoform 3	NP_001075154	Zbtb21	894	19
zinc finger Ran-binding domain-containing protein 2	NP_059077	Zranb2	330	19
ATP-binding cassette sub-family E member 1	NP_056566	Abce1	599	18
actin-related protein 3	NP_001192315	Actr3	418	18
PREDICTED: alcohol dehydrogenase class 4 mu/sigma chain isoform X2	XP_006500983	Adh7	371	18
protein ELYS	NP_080651	Ahctf1	2243	18
AP-1 complex subunit beta-1 isoform 2	NP_031480	Ap1b1	943	18
AP-3 complex subunit delta-1	NP_031486	Ap3d1	1199	18
rho GTPase-activating protein 1 isoform 2	NP_666236	Arhgap1	439	18
PREDICTED: rho GTPase-activating protein 5 isoform X2	XP_006515502	Arhgap5	1502	18
PREDICTED: plasma membrane calcium ATPase 1 isoform X2	XP_006514079	Atp2b1	1185	18
ATP synthase subunit d, mitochondrial	NP_082138	Atp5h	161	18
PREDICTED: src substrate cortactin isoform X1	XP_006508536	Cttn	472	18
ATP-dependent RNA helicase DDX1	NP_598801	Ddx1	740	18
PREDICTED: probable ATP-dependent RNA helicase DDX46 isoform X1	XP_006517265	Ddx46	1031	18
putative pre-mRNA-splicing factor ATP-dependent RNA helicase DHX15 isoform 2	NP_031865	Dhx15	795	18
PREDICTED: dynamin-1-like protein isoform X8	XP_006522698	Dnm1l	725	18
PREDICTED: dynamin-2 isoform X10	XP_006510045	Dnm2	856	18
DNA (cytosine-5)-methyltransferase 1 isoform 2	NP_034196	Dnmt1	1619	18
destrin	NP_062745	Dstn	165	18
eukaryotic translation initiation factor 4 gamma 2 isoform 1	NP_038535	Eif4g2	906	18
band 4.1-like protein 2	NP_001186194	Epb4.1l2	988	18
epiplakin	NP_659097	Eppk1	6548	18
Golgi apparatus protein 1 precursor	NP_033175	Glg1	1175	18
PREDICTED: gephyrin isoform X9	XP_006515970	Gphn	736	18
PREDICTED: histone deacetylase 1 isoform X1	XP_006537073	Hdac1	289	18
KN motif and ankyrin repeat domain-containing protein 4	NP_766460	Kank4	1016	18
LIM domain and actin-binding protein 1 isoform a	NP_001107017	Lima1	753	18
moesin	NP_034963	Msn	577	18
PREDICTED: nucleosome assembly protein 1-like 1 isoform X3	XP_006513955	Nap1l1	383	18
pyruvate dehydrogenase E1 component subunit beta, mitochondrial precursor	NP_077183	Pdhb	359	18
prolyl endopeptidase	NP_035286	Prep	710	18
26S proteasome non-ATPase regulatory subunit 3	NP_033465	Psmd3	530	18
PREDICTED: tyrosine-protein phosphatase non-receptor type 1 isoform X1	XP_006499044	Ptpn1	359	18
PREDICTED: R3H domain-containing protein 1 isoform X9	XP_006529487	R3hdm1	1006	18
ran GTPase-activating protein 1	NP_035371	Rangap1	589	18
S-phase kinase-associated protein 1	NP_035673	Skp1a	163	18
synaptosomal-associated protein 23 isoform b	NP_001171264	Snap23	210	18
staphylococcal nuclease domain-containing protein 1	NP_062750	Snd1	910	18
lamina-associated polypeptide 2 isoform alpha	NP_035735	Tmpo	693	18
transportin-1 isoform 2	NP_001041732	Tnpo1	890	18
PREDICTED: thyroid receptor-interacting protein 6 isoform X1	XP_006504626	Trip6	406	18
E3 ubiquitin-protein ligase UBR5 isoform 2	NP_001106192	Ubr5	2792	18
UDP-glucose:glycoprotein glucosyltransferase 1 precursor	NP_942602	Uggt1	1551	18
regulator of nonsense transcripts 1 isoform b	NP_109605	Upf1	1113	18
PREDICTED: utrophin isoform X6	XP_006512777	Utrn	3168	18
WD repeat-containing protein 44	NP_780389	Wdr44	915	18
protein Wiz isoform 2	NP_035847	Wiz	955	18
very long-chain specific acyl-CoA dehydrogenase, mitochondrial precursor	NP_059062	Acadvl	656	17
PREDICTED: A-kinase anchor protein 8 isoform X1	XP_006524726	Akap8	662	17
fructose-bisphosphate aldolase C	NP_033787	Aldoc	363	17
annexin A11	NP_038497	Anxa11	503	17
PREDICTED: transcriptional regulator ATRX isoform X13	XP_006528023	Atrx	1991	17
cadherin-16 isoform 2 precursor	NP_001239556	Cdh16	800	17
cyclin-dependent kinase 13 isoform 2	NP_081394	Cdk13	1451	17
choline dehydrogenase, mitochondrial	NP_001129712	Chdh	596	17
cytochrome c1, heme protein, mitochondrial	NP_079843	Cyc1	325	17
DNA (cytosine-5)-methyltransferase 1 isoform 3	NP_001186361	Dnmt1	1501	17
eukaryotic translation initiation factor 3 subunit E	NP_032414	Eif3e	445	17
PREDICTED: epidermal growth factor receptor substrate 15-like 1 isoform X5	XP_006509610	Eps15l1	794	17
DNA excision repair protein ERCC-6-like	NP_666347	Ercc6l	1240	17
extended synaptotagmin-1	NP_035973	Esyt1	1092	17
fumarate hydratase, mitochondrial precursor	NP_034339	Fh1	507	17
pre-mRNA 3'-end-processing factor FIP1 isoform 1	NP_001153045	Fip1l1	581	17
PREDICTED: protein flightless-1 homolog isoform X1	XP_006532253	Flii	1270	17
ras GTPase-activating protein-binding protein 1	NP_038744	G3bp1	465	17
G2 and S phase-expressed protein 1	NP_001162143	Gtse1	741	17
high mobility group protein B1	NP_034569	Hmgb1	215	17
PREDICTED: heat shock factor protein 1 isoform X5	XP_006520539	Hsf1	292	17
PREDICTED: kinectin isoform X24	XP_006518720	Ktn1	1223	17
7SK snRNA methylphosphate capping enzyme	NP_659162	Mepce	666	17
microfibrillar-associated protein 1	NP_001075444	Mfap1b	439	17
PREDICTED: condensin complex subunit 1 isoform X2	XP_006506595	Ncapd2	1274	17
PREDICTED: E3 ubiquitin-protein ligase NEDD4-like isoform X5	XP_006526437	Nedd4l	963	17
nucleolar and coiled-body phosphoprotein 1 isoform B	NP_001034440	Nolc1	700	17
PREDICTED: nucleoporin 205 isoform X4	XP_006506655	Nup205	1968	17
PREDICTED: opioid growth factor receptor isoform X1	XP_006500774	Ogfr	547	17
OTU domain-containing protein 7B	NP_001020784	Otud7b	840	17
phosphorylated CTD-interacting factor 1	NP_666241	Pcif1	706	17
plakophilin-2	NP_080439	Pkp2	795	17
pleckstrin homology domain-containing family A member 7	NP_766331	Plekha7	1030	17
protein kinase C delta type	NP_035233	Prkcd	674	17
serine/threonine-protein kinase PRP4 homolog	NP_038858	Prpf4b	1007	17
ribose-phosphate pyrophosphokinase 1	NP_067438	Prps1	318	17
proteasome subunit alpha type-1	NP_036095	Psma1	263	17
26S protease regulatory subunit 7	NP_035318	Psmc2	475	17
26S proteasome non-ATPase regulatory subunit 5	NP_542121	Psmd5	504	17
splicing factor 45	NP_690037	Rbm17	405	17
PREDICTED: protein SCAF11 isoform X3	XP_006521494	Scaf11	1312	17
PREDICTED: septin-7 isoform X2	XP_006510256	Sept7	384	17
PREDICTED: SH3 and PX domain-containing protein 2A isoform X2	XP_006526733	Sh3pxd2a	654	17
serine hydroxymethyltransferase, mitochondrial isoform 2	NP_001239245	Shmt2	501	17
PREDICTED: sodium/hydrogen exchanger 1 isoform X2	XP_006538750	Slc9a1	477	17
structural maintenance of chromosomes protein 1A	NP_062684	Smc1a	1233	17
PREDICTED: C-Jun-amino-terminal kinase-interacting protein 4 isoform X10	XP_006534282	Spag9	1142	17
spectrin beta chain, non-erythrocytic 2	NP_067262	Sptbn2	2388	17
PREDICTED: supervillin isoform X10	XP_006525864	Svil	1814	17
heterogeneous nuclear ribonucleoprotein Q isoform 3	NP_001271257	Syncrip	561	17
tumor protein D52 isoform 5	NP_033438	Tpd52	185	17
cdc42-interacting protein 4 isoform 4	NP_001229320	Trip10	546	17
elongation factor Tu, mitochondrial isoform 1	NP_766333	Tufm	452	17
general vesicular transport factor p115	NP_062363	Uso1	959	17
PREDICTED: ubiquitin carboxyl-terminal hydrolase 5 isoform X2	XP_006505979	Usp5	812	17
ubiquitin carboxyl-terminal hydrolase 7	NP_001003918	Usp7	1103	17
voltage-dependent anion-selective channel protein 2	NP_035825	Vdac2	295	17
nuclear-interacting partner of ALK	NP_766323	Zc3hc1	481	17
PREDICTED: zinc finger protein 106 isoform X2	XP_006499107	Zfp106	1099	17
PREDICTED: uncharacterized protein KIAA1671 isoform X1	XP_006535001	2900026A02Rik	1767	16
acyl-coenzyme A thioesterase 2, mitochondrial precursor	NP_598949	Acot2	453	16
beta-actin-like protein 2	NP_780706	Actbl2	376	16
activator of 90 kDa heat shock protein ATPase homolog 1	NP_666148	Ahsa1	338	16
allograft inflammatory factor 1-like	NP_660126	Aif1l	150	16
RNA demethylase ALKBH5	NP_766531	Alkbh5	395	16
arfaptin-1 isoform 1	NP_001074562	Arfip1	373	16
rho guanine nucleotide exchange factor 7 isoform c	NP_059098	Arhgef7	646	16
AT-rich interactive domain-containing protein 1A	NP_001074288	Arid1a	2283	16
armadillo repeat-containing protein 10	NP_080310	Armc10	306	16
argininosuccinate synthase	NP_031520	Ass1	412	16
bifunctional purine biosynthesis protein PURH	NP_080471	Atic	592	16
PREDICTED: ataxin-2-like protein isoform X4	XP_006507787	Atxn2l	1080	16
PREDICTED: biorientation of chromosomes in cell division protein 1-like 1 isoform X6	XP_006504118	Bod1l	2768	16
CD2 antigen cytoplasmic tail-binding protein 2	NP_001272836	Cd2bp2	342	16
PREDICTED: centrosomal protein of 170 kDa isoform X10	XP_006497011	Cep170	1440	16
chloride intracellular channel protein 1	NP_254279	Clic1	241	16
adapter molecule crk isoform 1	NP_001264148	Crk	204	16
PREDICTED: DENN domain-containing protein 1A isoform X10	XP_006498070	Dennd1a	944	16
dnaJ homolog subfamily A member 2	NP_062768	Dnaja2	412	16
dynamin-1-like protein isoform b	NP_001021118	Dnm1l	699	16
EH domain-containing protein 4	NP_598599	Ehd4	541	16
eukaryotic initiation factor 4A-II isoform c	NP_001116510	Eif4a2	362	16
eukaryotic initiation factor 4A-III	NP_619610	Eif4a3	411	16
eukaryotic translation initiation factor 5A-1	NP_001160068	Eif5a	154	16
band 4.1-like protein 5 isoform 2	NP_001106887	Epb4.1l5	504	16
PREDICTED: ras GTPase-activating protein-binding protein 1 isoform X1	XP_006533507	G3bp1	400	16
glutamate dehydrogenase 1, mitochondrial precursor	NP_032159	Glud1	558	16
PREDICTED: histone H3.3-like	XP_003084990	Gm10257	136	16
PREDICTED: golgi autoantigen, golgin subfamily b, macrogolgin 1 isoform X7	XP_006522150	Golgb1	3197	16
transcription factor jun-D isoform deltaJunD	NP_001273873	Jund	293	16
kinesin light chain 3	NP_001272968	Klc3	508	16
PREDICTED: la-related protein 4B isoform X4	XP_006516541	Larp4b	657	16
PREDICTED: leucine-rich repeat-containing protein 16A isoform X11	XP_006516810	Lrrc16a	1332	16
leukotriene A-4 hydrolase	NP_032543	Lta4h	611	16
PREDICTED: mitogen-activated protein kinase kinase kinase 7 isoform X1	XP_006538011	Map3k7	476	16
asparagine--tRNA ligase, cytoplasmic isoform 1	NP_001136422	Nars	559	16
nucleobindin-2 precursor	NP_001123951	Nucb2	420	16
nuclear pore complex protein Nup107	NP_598771	Nup107	926	16
nuclear pore complex protein Nup133	NP_758492	Nup133	1155	16
oxysterol-binding protein-related protein 11	NP_789810	Osbpl11	757	16
prolyl 4-hydroxylase subunit alpha-1 precursor	NP_035160	P4ha1	534	16
protein kinase C and casein kinase II substrate protein 3	NP_001276606	Pacsin3	424	16
poly [ADP-ribose] polymerase 1	NP_031441	Parp1	1014	16
programmed cell death 6-interacting protein isoform 3	NP_035182	Pdcd6ip	869	16
PDZ and LIM domain protein 1	NP_058557	Pdlim1	327	16
PREDICTED: plakophilin-3 isoform X1	XP_006536278	Pkp3	719	16
PREDICTED: protein PML isoform X4	XP_006510926	Pml	632	16
prosaposin isoform F preproprotein	NP_001139596	Psap	551	16
PREDICTED: tyrosine-protein phosphatase non-receptor type 12 isoform X4	XP_006535706	Ptpn12	656	16
polymerase I and transcript release factor	NP_033012	Ptrf	392	16
ras-related protein Rab-14	NP_080973	Rab14	215	16
ras-related protein Rab-1B	NP_083852	Rab1b	201	16
PREDICTED: ankycorbin isoform X3	XP_006520255	Rai14	921	16
PREDICTED: ral GTPase-activating protein subunit beta isoform X10	XP_006499429	Ralgapb	924	16
E3 ubiquitin-protein ligase RBBP6 isoform 1	NP_035377	Rbbp6	1790	16
RNA binding motif protein, X-linked-like-1	NP_001239018	Rbmxl1	388	16
replication protein A 70 kDa DNA-binding subunit isoform 2	NP_080929	Rpa1	623	16
40S ribosomal protein S2	NP_032529	Rps2	293	16
ruvB-like 2	NP_035434	Ruvbl2	463	16
splicing factor 1 isoform 2	NP_035880	Sf1	548	16
sequestosome-1 isoform 2	NP_001277698	Sqstm1	404	16
serrate RNA effector molecule homolog isoform 3	NP_001103380	Srrt	864	16
striatin	NP_035630	Strn	780	16
threonine--tRNA ligase, cytoplasmic	NP_149065	Tars	722	16
PREDICTED: talin-1 isoform X2	XP_006537833	Tln1	2558	16
transmembrane and coiled-coil domains protein 3 isoform b	NP_796000	Tmcc3	446	16
PREDICTED: tensin 1 isoform X13	XP_006495938	Tns1	1829	16
tumor protein D54 isoform f	NP_001278132	Tpd52l2	186	16
septin-7 isoform 2	NP_001192296	42254	436	15
acetyl-CoA acetyltransferase, mitochondrial precursor	NP_659033	Acat1	424	15
ankyrin-3 isoform c	NP_733789	Ank3	1765	15
rho guanine nucleotide exchange factor 5	NP_598435	Arhgef5	1581	15
acid ceramidase precursor	NP_062708	Asah1	394	15
F-actin-capping protein subunit beta isoform d	NP_001258335	Capzb	260	15
cdc42 effector protein 4	NP_001156818	Cdc42ep4	349	15
phosphatidate cytidylyltransferase 2 isoform c	NP_001277969	Cds2	129	15
chloride intracellular channel protein 4	NP_038913	Clic4	253	15
casein kinase II subunit alpha	NP_031814	Csnk2a1	391	15
probable ATP-dependent RNA helicase DDX6	NP_001104296	Ddx6	483	15
dipeptidyl peptidase 3	NP_598564	Dpp3	738	15
eukaryotic translation initiation factor 2 subunit 3, X-linked	NP_036140	Eif2s3x	472	15
E1A-binding protein p400 isoform 2	NP_775089	Ep400	2999	15
PREDICTED: erythrocyte protein band 4.1-like 3 isoform X23	XP_006523688	Epb4.1l3	1156	15
protein LAP2 isoform 3	NP_001276402	Erbb2ip	1402	15
erlin-2	NP_705820	Erlin2	340	15
S-formylglutathione hydrolase isoform 2	NP_058599	Esd	282	15
electron transfer flavoprotein subunit alpha, mitochondrial	NP_663590	Etfa	333	15
PREDICTED: filamin-C isoform X1	XP_006505227	Flnc	2693	15
GAS2-like protein 1 isoform beta	NP_001177337	Gas2l1	678	15
transcriptional repressor p66-beta	NP_647465	Gatad2b	594	15
GPALPP motifs-containing protein 1	NP_080453	Gpalpp1	346	15
vigilin	NP_001288293	Hdlbp	1268	15
histone H3.2	NP_835734	Hist2h3c1	136	15
PREDICTED: heterogeneous nuclear ribonucleoproteins C1/C2 isoform X5	XP_006518638	Hnrnpc	305	15
heterogeneous nuclear ribonucleoprotein M isoform a	NP_084080	Hnrnpm	729	15
isocitrate dehydrogenase [NAD] subunit alpha, mitochondrial precursor	NP_083849	Idh3a	366	15
cation-independent mannose-6-phosphate receptor precursor	NP_034645	Igf2r	2483	15
PREDICTED: integrator complex subunit 1 isoform X4	XP_006504793	Ints1	1799	15
PREDICTED: kinesin-like protein KIF23 isoform X3	XP_006511517	Kif23	863	15
lysosomal-trafficking regulator	NP_034878	Lyst	3787	15
PREDICTED: microtubule-associated protein tau isoform X1	XP_006514990	Mapt	501	15
NADP-dependent malic enzyme isoform 1	NP_032641	Me1	572	15
DNA mismatch repair protein Msh2	NP_032654	Msh2	935	15
PREDICTED: probable E3 ubiquitin-protein ligase MYCBP2 isoform X16	XP_006518470	Mycbp2	2828	15
myosin-11 isoform 1	NP_038635	Myh11	1938	15
myosin light polypeptide 6	NP_034990	Myl6	151	15
PREDICTED: myosin light chain kinase, smooth muscle isoform X3	XP_006521767	Mylk	1895	15
PREDICTED: oxidation resistance protein 1 isoform X7	XP_006520593	Oxr1	652	15
PREDICTED: protein kinase C and casein kinase substrate in neurons protein 2 isoform X3	XP_006521048	Pacsin2	445	15
PREDICTED: poly(A)-specific ribonuclease PARN isoform X3	XP_006522715	Parn	563	15
proliferating cell nuclear antigen	NP_035175	Pcna	261	15
phosphoribosylformylglycinamidine synthase	NP_001152991	Pfas	1337	15
phosphoglycolate phosphatase	NP_080230	Pgp	321	15
phosphatase and actin regulator 4 isoform 2	NP_001155269	Phactr4	667	15
prohibitin	NP_032857	Phb	272	15
PREDICTED: PHD finger protein 3 isoform X3	XP_006495901	Phf3	1971	15
pleckstrin homology domain-containing family A member 2	NP_112547	Plekha2	425	15
peptidyl-prolyl cis-trans isomerase B precursor	NP_035279	Ppib	216	15
serine/threonine-protein phosphatase 6 regulatory subunit 3 isoform 2	NP_083732	Ppp6r3	844	15
26S proteasome non-ATPase regulatory subunit 12	NP_080170	Psmd12	456	15
ras-related protein Rab-7a	NP_033031	Rab7	207	15
radixin isoform a	NP_001098086	Rdx	583	15
dolichyl-diphosphooligosaccharide--protein glycosyltransferase subunit 1 precursor	NP_598694	Rpn1	608	15
40S ribosomal protein S4, X isoform	NP_033120	Rps4x	263	15
ribosomal protein S6 kinase alpha-1 isoform c	NP_001272435	Rps6ka1	719	15
40S ribosomal protein S7	NP_035430	Rps7	194	15
serpin B6 isoform b	NP_001230121	Serpinb6a	378	15
PREDICTED: STE20-like serine/threonine-protein kinase isoform X1	XP_006526890	Slk	1157	15
U1 small nuclear ribonucleoprotein 70 kDa	NP_033250	Snrnp70	448	15
PREDICTED: protein SON isoform X4	XP_006523035	Son	2343	15
stromal interaction molecule 2 precursor	NP_001074572	Stim2	746	15
PREDICTED: striatin-3 isoform X4	XP_006516473	Strn3	759	15
FACT complex subunit SPT16	NP_291096	Supt16	1047	15
TAR DNA-binding protein 43 isoform 1	NP_663531	Tardbp	414	15
tropomodulin-3	NP_058659	Tmod3	352	15
target of Myb protein 1 isoform 1	NP_035752	Tom1	492	15
mitochondrial import receptor subunit TOM70	NP_613065	Tomm70a	611	15
PREDICTED: tropomyosin alpha-3 chain isoform X9	XP_006501902	Tpm3	247	15
taperin	NP_780495	Tprn	749	15
PREDICTED: E3 ubiquitin-protein ligase TRIP12 isoform X17	XP_006496492	Trip12	1998	15
thioredoxin-like protein 1	NP_058072	Txnl1	289	15
UDP-N-acetylhexosamine pyrophosphorylase-like protein 1	NP_001028465	Uap1l1	507	15
cytochrome b-c1 complex subunit 2, mitochondrial precursor	NP_080175	Uqcrc2	453	15
PREDICTED: protein Wiz isoform X8	XP_006524130	Wiz	1013	15
xaa-Pro aminopeptidase 1	NP_573479	Xpnpep1	666	15
E3 ubiquitin-protein ligase ZNRF2	NP_954594	Znrf2	238	15
aminoacyl tRNA synthase complex-interacting multifunctional protein 2 isoform 1	NP_001165617	Aimp2	320	14
ankyrin-3 isoform d	NP_733790	Ank3	1943	14
PREDICTED: rabankyrin-5 isoform X1	XP_006532102	Ankfy1	1011	14
AP-2 complex subunit alpha-2	NP_031485	Ap2a2	938	14
PREDICTED: brefeldin A-inhibited guanine nucleotide-exchange protein 2 isoform X3	XP_006500548	Arfgef2	1768	14
actin-related protein 2/3 complex subunit 1B	NP_075631	Arpc1b	372	14
sodium/potassium-transporting ATPase subunit beta-1	NP_033851	Atp1b1	304	14
V-type proton ATPase subunit B, brain isoform	NP_031535	Atp6v1b2	511	14
barrier-to-autointegration factor	NP_001273537	Banf1	89	14
carbonyl reductase [NADPH] 1	NP_031646	Cbr1	277	14
T-complex protein 1 subunit zeta	NP_033968	Cct6a	531	14
PREDICTED: centrosomal protein of 170 kDa isoform X10	XP_006497009	Cep170	1455	14
cingulin-like protein 1	NP_080875	Cgnl1	1297	14
charged multivesicular body protein 5	NP_084090	Chmp5	219	14
cytoskeleton-associated protein 5 isoform 2	NP_083713	Ckap5	2011	14
CLIP-associating protein 1 isoform 5	NP_001280230	Clasp1	1452	14
cleavage and polyadenylation specificity factor subunit 2	NP_058552	Cpsf2	782	14
PREDICTED: coxsackievirus and adenovirus receptor homolog isoform X3	XP_006522948	Cxadr	236	14
dystroglycan precursor	NP_001263423	Dag1	893	14
N(G),N(G)-dimethylarginine dimethylaminohydrolase 2 isoform 1	NP_001177378	Ddah2	285	14
PREDICTED: dihydrolipoyllysine-residue succinyltransferase component of 2-oxoglutarate dehydrogenase complex, mitochondrial isoform X1	XP_006516455	Dlst	453	14
PREDICTED: dynamin-1-like protein isoform X10	XP_006522700	Dnm1l	710	14
cytoplasmic dynein 1 intermediate chain 2 isoform 5	NP_001185805	Dync1i2	612	14
PREDICTED: eukaryotic peptide chain release factor subunit 1 isoform X2	XP_006525923	Etf1	404	14
electron transfer flavoprotein subunit beta	NP_080971	Etfb	255	14
farnesyl pyrophosphate synthase isoform 2	NP_608219	Fdps	353	14
PREDICTED: PERQ amino acid-rich with GYF domain-containing protein 2 isoform X5	XP_006529532	Gigyf2	1234	14
guanine nucleotide-binding protein G(k) subunit alpha	NP_034436	Gnai3	354	14
maleylacetoacetate isomerase isoform 1	NP_034493	Gstz1	216	14
PREDICTED: E3 ubiquitin-protein ligase HECTD1 isoform X3	XP_006515703	Hectd1	2563	14
DNA helicase B	NP_536694	Helb	1074	14
isoleucine--tRNA ligase, cytoplasmic	NP_742012	Iars	1262	14
lysine-specific demethylase 2A	NP_001001984	Kdm2a	1161	14
PREDICTED: kinesin light chain 4 isoform X2	XP_006525107	Klc4	618	14
importin subunit alpha-1	NP_034785	Kpna2	529	14
cytosol aminopeptidase	NP_077754	Lap3	519	14
PREDICTED: serine/arginine-rich splicing factor 1-like isoform X1	XP_006543028	LOC102641923	248	14
PREDICTED: 40S ribosomal protein SA	XP_006543536	LOC102642689	295	14
metastasis-associated in colon cancer protein 1	NP_001156608	Macc1	851	14
asparagine--tRNA ligase, cytoplasmic isoform 2	NP_081626	Nars	558	14
PREDICTED: nuclear fragile X mental retardation-interacting protein 2 isoform X2	XP_006534126	Nufip2	532	14
alpha-parvin	NP_065631	Parva	372	14
PREDICTED: pericentriolar material 1 protein isoform X4	XP_006509364	Pcm1	2009	14
PDZ and LIM domain protein 5 isoform ENH1	NP_062782	Pdlim5	591	14
6-phosphogluconolactonase isoform 1	NP_079672	Pgls	257	14
PHD finger protein 6 isoform 2	NP_001277475	Phf6	284	14
pre-mRNA-processing factor 19 isoform 2	NP_598890	Prpf19	504	14
PREDICTED: protein PRRC2C isoform X8	XP_006496835	Prrc2c	2729	14
proteasome subunit beta type-1 precursor	NP_035315	Psmb1	240	14
26S protease regulatory subunit 4	NP_032973	Psmc1	440	14
26S proteasome non-ATPase regulatory subunit 11	NP_848731	Psmd11	422	14
proteasome activator complex subunit 1	NP_035319	Psme1	249	14
poly(U)-binding-splicing factor PUF60 isoform c	NP_001158072	Puf60	499	14
aminopeptidase B isoform 1	NP_663392	Rnpep	650	14
PREDICTED: rho-associated protein kinase 2 isoform X3	XP_006515084	Rock2	1269	14
60S ribosomal protein L3	NP_038790	Rpl3	403	14
40S ribosomal protein S14	NP_065625	Rps14	151	14
40S ribosomal protein S8	NP_033124	Rps8	208	14
PREDICTED: ribosome-binding protein 1 isoform X1	XP_006500503	Rrbp1	1432	14
squamous cell carcinoma antigen recognized by T-cells 3	NP_058622	Sart3	962	14
protein transport protein Sec24C isoform 1	NP_766184	Sec24c	1096	14
serine (or cysteine) proteinase inhibitor, clade B, member 9	NP_033282	Serpinb9	374	14
splicing factor 3A subunit 3	NP_083433	Sf3a3	501	14
splicing factor, proline- and glutamine-rich	NP_076092	Sfpq	699	14
ADP/ATP translocase 1	NP_031476	Slc25a4	298	14
PREDICTED: kanadaptin isoform X3	XP_006503873	Slc4a1ap	714	14
PREDICTED: SAFB-like transcription modulator isoform X4	XP_006511415	Sltm	978	14
smoothelin isoform c	NP_001271358	Smtn	672	14
cohesin subunit SA-2 isoform 1	NP_067440	Stag2	1231	14
transcription initiation factor TFIID subunit 9	NP_001015889	Taf9	264	14
probable ubiquitin carboxyl-terminal hydrolase FAF-X	NP_033507	Usp9x	2554	14
WW domain-containing adapter protein with coiled-coil isoform 2	NP_001139770	Wac	543	14
histone-lysine N-methyltransferase NSD3 isoform 1	NP_001001735	Whsc1l1	655	14
PREDICTED: 5'-3' exoribonuclease 2 isoform X3	XP_006499514	Xrn2	527	14
14-3-3 protein gamma	NP_061359	Ywhag	247	14
long-chain specific acyl-CoA dehydrogenase, mitochondrial precursor	NP_031407	Acadl	430	13
short-chain specific acyl-CoA dehydrogenase, mitochondrial precursor	NP_031409	Acads	412	13
cytoplasmic aconitate hydratase	NP_031412	Aco1	889	13
apoptosis-inducing factor 1, mitochondrial isoform 2	NP_001277293	Aifm1	608	13
A-kinase anchor protein 1, mitochondrial	NP_033778	Akap1	857	13
methylmalonate-semialdehyde dehydrogenase [acylating], mitochondrial precursor	NP_598803	Aldh6a1	535	13
ankyrin repeat domain-containing protein 17 isoform b	NP_932127	Ankrd17	2352	13
ADP-ribosylation factor 4	NP_031505	Arf4	180	13
ADP-ribosylation factor 5	NP_031506	Arf5	180	13
rho GDP-dissociation inhibitor 1	NP_598557	Arhgdia	204	13
ATPase family AAA domain-containing protein 2	NP_081711	Atad2	1364	13
PREDICTED: atlastin-2 isoform X3	XP_006524718	Atl2	579	13
atrophin-1	NP_031907	Atn1	1175	13
bromo adjacent homology domain-containing 1 protein	NP_001038988	Bahd1	772	13
PREDICTED: bcl-2-like protein 13 isoform X2	XP_006507197	Bcl2l13	398	13
bleomycin hydrolase	NP_848760	Blmh	455	13
transcription factor BTF3 isoform 2	NP_001164011	Btf3	162	13
calmodulin-regulated spectrin-associated protein 3 isoform 2	NP_081447	Camsap3	1252	13
PREDICTED: cysteine--tRNA ligase, cytoplasmic isoform X5	XP_006508693	Cars	657	13
protein CASC3	NP_619601	Casc3	698	13
chromobox protein homolog 5	NP_001103686	Cbx5	191	13
coiled-coil domain-containing protein 132 isoform 2	NP_001161222	Ccdc132	929	13
hsp90 co-chaperone Cdc37	NP_058022	Cdc37	379	13
cytoskeleton-associated protein 4	NP_780660	Ckap4	575	13
chloride channel CLIC-like protein 1 isoform 2 precursor	NP_001171242	Clcc1	539	13
cysteine-rich protein 2	NP_077185	Crip2	208	13
beta-catenin-like protein 1	NP_079956	Ctnnbl1	563	13
mRNA-decapping enzyme 1A	NP_598522	Dcp1a	602	13
probable ATP-dependent RNA helicase DDX17 isoform 4	NP_001035277	Ddx17	650	13
eukaryotic translation initiation factor 3 subunit F	NP_079620	Eif3f	361	13
eukaryotic translation initiation factor 3 subunit H	NP_542366	Eif3h	352	13
eukaryotic translation initiation factor 6	NP_034709	Eif6	245	13
ELM2 and SANT domain-containing protein 1	NP_001156974	Elmsan1	1089	13
epidermal growth factor receptor substrate 15 isoform A	NP_031969	Eps15	897	13
exocyst complex component 7 isoform 2	NP_001156344	Exoc7	653	13
PREDICTED: phenylalanine--tRNA ligase beta subunit isoform X1	XP_006497365	Farsb	569	13
PREDICTED: formin-binding protein 4 isoform X2	XP_006499983	Fnbp4	668	13
PREDICTED: RNA-binding protein FUS isoform X3	XP_006507824	Fus	313	13
glutamine--fructose-6-phosphate aminotransferase [isomerizing] 1	NP_038556	Gfpt1	681	13
GMP synthase [glutamine-hydrolyzing]	NP_001028472	Gmps	693	13
glycogen synthase kinase-3 beta	NP_062801	Gsk3b	420	13
glutathione reductase, mitochondrial precursor	NP_034474	Gsr	500	13
host cell factor 1	NP_032250	Hcfc1	2045	13
heterogeneous nuclear ribonucleoproteins C1/C2 isoform 2	NP_001164453	Hnrnpc	300	13
heterogeneous nuclear ribonucleoprotein D0 isoform c	NP_031542	Hnrnpd	306	13
heterogeneous nuclear ribonucleoprotein H2	NP_063921	Hnrnph2	449	13
3-hydroxyacyl-CoA dehydrogenase type-2	NP_058043	Hsd17b10	261	13
interleukin enhancer-binding factor 2	NP_080650	Ilf2	390	13
integrin beta-1 precursor	NP_034708	Itgb1	798	13
integrin beta-4 isoform 2 precursor	NP_598424	Itgb4	1752	13
PREDICTED: influenza virus NS1A-binding protein homolog isoform X2	XP_006529152	Ivns1abp	482	13
leucine-rich repeat-containing protein 47	NP_957678	Lrrc47	581	13
PREDICTED: protein LSM14 homolog A isoform X3	XP_006540364	Lsm14a	426	13
PREDICTED: dual specificity mitogen-activated protein kinase kinase 1 isoform X2	XP_006511260	Map2k1	215	13
PREDICTED: mitogen-activated protein kinase kinase kinase kinase 5 isoform X1	XP_006516117	Map4k5	846	13
microtubule-associated protein RP/EB family member 1	NP_031922	Mapre1	268	13
PREDICTED: mediator of DNA damage checkpoint protein 1 isoform X4	XP_006524327	Mdc1	1543	13
MKL/myocardin-like protein 1 isoform 2	NP_001076005	Mkl1	929	13
39S ribosomal protein L12, mitochondrial precursor	NP_081480	Mrpl12	201	13
metastasis-associated protein MTA2	NP_035972	Mta2	668	13
UPF0160 protein MYG1, mitochondrial precursor	NP_068359	Myg1	380	13
nucleobindin-1 isoform 2 precursor	NP_032775	Nucb1	455	13
nuclear pore complex protein Nup160	NP_067487	Nup160	1402	13
ornithine aminotransferase, mitochondrial precursor	NP_058674	Oat	439	13
platelet-activating factor acetylhydrolase IB subunit alpha	NP_038653	Pafah1b1	410	13
bifunctional 3'-phosphoadenosine 5'-phosphosulfate synthase 1 isoform a	NP_035993	Papss1	624	13
cAMP-specific 3',5'-cyclic phosphodiesterase 4C	NP_963901	Pde4c	652	13
sister chromatid cohesion protein PDS5 homolog A	NP_001074790	Pds5a	1332	13
profilin-1	NP_035202	Pfn1	140	13
PREDICTED: pleckstrin homology-like domain family B member 1 isoform X23	XP_006509995	Phldb1	953	13
plakophilin-3 isoform 1	NP_062736	Pkp3	797	13
plexin-B2 precursor	NP_001271435	Plxnb2	1842	13
protein phosphatase 1G	NP_032040	Ppm1g	542	13
serine/threonine-protein phosphatase PP1-beta catalytic subunit	NP_766295	Ppp1cb	327	13
apoptosis-stimulating of p53 protein 1	NP_035755	Ppp1r13b	1087	13
protein phosphatase 1 regulatory subunit 7	NP_075689	Ppp1r7	361	13
cAMP-dependent protein kinase type II-alpha regulatory subunit	NP_032950	Prkar2a	402	13
proline and serine-rich protein 2	NP_001153129	Proser2	471	13
26S proteasome non-ATPase regulatory subunit 6	NP_079826	Psmd6	389	13
tyrosine-protein phosphatase non-receptor type 23	NP_001074512	Ptpn23	1692	13
PREDICTED: poly(U)-binding-splicing factor PUF60 isoform X2	XP_006521366	Puf60	580	13
PREDICTED: pumilio homolog 2 isoform X4	XP_006515346	Pum2	1010	13
transcriptional activator protein Pur-beta	NP_035351	Purb	324	13
ran-specific GTPase-activating protein	NP_035369	Ranbp1	203	13
60S ribosomal protein L17	NP_001002239	Rpl17	184	13
60S ribosomal protein L6	NP_035420	Rpl6	296	13
60S ribosomal protein L7a	NP_038749	Rpl7a	266	13
ubiquitin-40S ribosomal protein S27a precursor	NP_001029037	Rps27a	156	13
tRNA-splicing ligase RtcB homolog	NP_663397	Rtcb	505	13
vesicle-trafficking protein SEC22b precursor	NP_035472	Sec22b	215	13
PREDICTED: SH3 and multiple ankyrin repeat domains protein 2 isoform X15	XP_006508599	Shank2	1152	13
paired amphipathic helix protein Sin3a isoform 1	NP_001103821	Sin3a	1274	13
monocarboxylate transporter 1	NP_033222	Slc16a1	493	13
calcium-binding mitochondrial carrier protein SCaMC-1	NP_766273	Slc25a24	475	13
SWI/SNF-related matrix-associated actin-dependent regulator of chromatin subfamily A containing DEAD/H box 1 isoform 1	NP_031984	Smarcad1	1021	13
SWI/SNF complex subunit SMARCC2 isoform 3	NP_937803	Smarcc2	1099	13
smoothelin-like protein 2	NP_808444	Smtnl2	456	13
sorting nexin-3	NP_059500	Snx3	162	13
serine/threonine-protein kinase 25	NP_067512	Stk25	426	13
PREDICTED: serine/threonine-protein kinase 25 isoform X2	XP_006529832	Stk25	262	13
synapse-associated protein 1	NP_080208	Syap1	365	13
protein TANC1 isoform b	NP_001277588	Tanc1	1849	13
TBC1 domain family member 10B	NP_653105	Tbc1d10b	798	13
transcription factor 20 isoform b	NP_038864	Tcf20	1965	13
DNA topoisomerase 1	NP_033434	Top1	767	13
tropomyosin alpha-3 chain isoform Tpm3.1cy	NP_001240667	Tpm3	248	13
PREDICTED: TRIO and F-actin-binding protein isoform X4	XP_006520351	Triobp	1795	13
PREDICTED: TRIO and F-actin-binding protein isoform X3	XP_006520350	Triobp	1943	13
ubiquitin-like modifier-activating enzyme 6	NP_766300	Uba6	1053	13
ubiquilin-1 isoform 1	NP_081118	Ubqln1	582	13
PREDICTED: general vesicular transport factor p115 isoform X2	XP_006535204	Uso1	933	13
voltage-dependent anion-selective channel protein 3 isoform 2	NP_035826	Vdac3	283	13
14-3-3 protein eta	NP_035868	Ywhah	246	13
uncharacterized protein KIAA1109	NP_766267	4932438A13Rik	5005	12
abl interactor 1 isoform 5	NP_001070661	Abi1	388	12
acyl-CoA synthetase family member 2, mitochondrial precursor	NP_722502	Acsf2	615	12
actin-related protein 2	NP_666355	Actr2	394	12
disintegrin and metalloproteinase domain-containing protein 5 isoform 1 precursor	NP_001258987	Adam5	771	12
adenosine kinase isoform 2	NP_001229970	Adk	345	12
adenylosuccinate lyase	NP_033764	Adsl	484	12
proteasome-associated protein ECM29 homolog	NP_759013	AI314180	1840	12
delta-1-pyrroline-5-carboxylate synthase isoform 2	NP_705782	Aldh18a1	793	12
alsin isoform 1	NP_082993	Als2	1651	12
acidic leucine-rich nuclear phosphoprotein 32 family member E isoform 1	NP_075699	Anp32e	260	12
brefeldin A-inhibited guanine nucleotide-exchange protein 1	NP_001095900	Arfgef1	1846	12
plasma membrane calcium-transporting ATPase 1	NP_080758	Atp2b1	1220	12
ataxin-10	NP_058539	Atxn10	475	12
BAG family molecular chaperone regulator 2	NP_663367	Bag2	210	12
tyrosine-protein kinase BAZ1B	NP_035844	Baz1b	1479	12
C2 domain-containing protein 2-like	NP_082185	C2cd2l	706	12
cysteine--tRNA ligase, cytoplasmic isoform 2	NP_001239522	Cars	748	12
cadherin-1 precursor	NP_033994	Cdh1	884	12
cyclin-dependent kinase 1	NP_031685	Cdk1	297	12
protein CDV3 isoform c	NP_001127898	Cdv3	235	12
calponin-3	NP_082320	Cnn3	330	12
PREDICTED: CCR4-NOT transcription complex subunit 3 isoform X3	XP_006539820	Cnot3	717	12
coatomer subunit epsilon	NP_067513	Cope	308	12
casein kinase II subunit beta isoform 2	NP_034105	Csnk2b	215	12
cTAGE family member 5 isoform 3	NP_001158726	Ctage5	761	12
PREDICTED: catenin alpha-2 isoform X3	XP_006505519	Ctnna2	890	12
src substrate cortactin isoform 1	NP_031829	Cttn	546	12
death-associated protein 1	NP_666169	Dap	102	12
dynactin subunit 2 isoform 3	NP_081427	Dctn2	402	12
aspartyl aminopeptidase isoform b	NP_058574	Dnpep	473	12
dihydropyrimidinase-related protein 5	NP_075534	Dpysl5	564	12
PREDICTED: histone-lysine N-methyltransferase EHMT2 isoform X2	XP_006537290	Ehmt2	930	12
eukaryotic translation initiation factor 3 subunit D	NP_061219	Eif3d	548	12
PREDICTED: eukaryotic translation initiation factor 4 gamma 3 isoform X22	XP_006538860	Eif4g3	1239	12
eukaryotic translation initiation factor 4H	NP_291039	Eif4h	248	12
ELAV-like protein 1	NP_034615	Elavl1	326	12
protein FAM117B	NP_001032814	Fam117b	584	12
PREDICTED: FERM, RhoGEF and pleckstrin domain-containing protein 1 isoform X2	XP_006518978	Farp1	1038	12
peptidyl-prolyl cis-trans isomerase FKBP4	NP_034349	Fkbp4	458	12
PREDICTED: histone H3.3-like	XP_895812	Gm12271	137	12
COP9 signalosome complex subunit 1 isoform 1	NP_663345	Gps1	526	12
growth factor receptor-bound protein 7	NP_034476	Grb7	535	12
high mobility group protein B2	NP_032278	Hmgb2	210	12
hydroxymethylglutaryl-CoA synthase, cytoplasmic	NP_001278368	Hmgcs1	520	12
PREDICTED: hematological and neurological expressed 1-like isoform X1	XP_006524676	Hn1l	174	12
PREDICTED: heterogeneous nuclear ribonucleoprotein H isoform X6	XP_006533946	Hnrnph1	429	12
PREDICTED: heterogeneous nuclear ribonucleoprotein H isoform X8	XP_006533945	Hnrnph1	435	12
heat shock factor-binding protein 1	NP_077181	Hsbp1	76	12
PREDICTED: E3 ubiquitin-protein ligase HUWE1 isoform X18	XP_006529013	Huwe1	4322	12
isocitrate dehydrogenase [NADP] cytoplasmic	NP_001104790	Idh1	414	12
interleukin enhancer-binding factor 3 isoform 4	NP_001036174	Ilf3	703	12
inner centromere protein	NP_057901	Incenp	876	12
integrin alpha-3 precursor	NP_038593	Itga3	1053	12
junction-mediating and -regulatory protein	NP_067285	Jmy	983	12
ragulator complex protein LAMTOR1	NP_079881	Lamtor1	161	12
PREDICTED: LETM1 and EF-hand domain-containing protein 1, mitochondrial isoform X1	XP_006504097	Letm1	559	12
PREDICTED: uncharacterized protein FLJ45252 homolog	XP_006506900	LOC102637099	354	12
PREDICTED: rRNA 2'-O-methyltransferase fibrillarin	XP_006543829	LOC102643269	327	12
PREDICTED: leucine-rich repeat flightless-interacting protein 1 isoform X42	XP_006529278	Lrrfip1	394	12
PREDICTED: leucine-rich repeat flightless-interacting protein 2 isoform X28	XP_006512354	Lrrfip2	424	12
microtubule-associated protein RP/EB family member 3	NP_579928	Mapre3	281	12
PREDICTED: MAP/microtubule affinity-regulating kinase 3 isoform X8	XP_006515581	Mark3	713	12
condensin complex subunit 3	NP_062311	Ncapg	1004	12
nuclear migration protein nudC	NP_035078	Nudc	332	12
nucleoporin NUP53 isoform 2	NP_001177108	Nup35	308	12
ubiquitin thioesterase OTUB1	NP_598911	Otub1	271	12
oxidation resistance protein 1 isoform B	NP_001123635	Oxr1	751	12
PRKC apoptosis WT1 regulator protein	NP_473397	Pawr	333	12
pseudopodium-enriched atypical kinase 1	NP_766512	Peak1	1735	12
prohibitin-2	NP_031557	Phb2	299	12
serine/threonine-protein kinase N2	NP_848769	Pkn2	983	12
serine/threonine-protein phosphatase 4 regulatory subunit 2	NP_891984	Ppp4r2	417	12
cAMP-dependent protein kinase type I-alpha regulatory subunit	NP_068680	Prkar1a	381	12
protein PRRC2B isoform 2	NP_766249	Prrc2b	1486	12
proteasome subunit alpha type-4	NP_036096	Psma4	261	12
proteasome subunit alpha type-7 isoform 1	NP_036099	Psma7	248	12
26S protease regulatory subunit 10B	NP_080235	Psmc6	389	12
tyrosine-protein phosphatase non-receptor type 11 isoform b	NP_001103462	Ptpn11	593	12
PREDICTED: tyrosine-protein phosphatase non-receptor type 21 isoform X1	XP_006515930	Ptpn21	762	12
PREDICTED: ral GTPase-activating protein subunit alpha-1 isoform X5	XP_006516171	Ralgapa1	1949	12
ran-binding protein 3 isoform 2	NP_082209	Ranbp3	491	12
PREDICTED: rap guanine nucleotide exchange factor 2 isoform X6	XP_006502318	Rapgef2	1477	12
RNA-binding protein 8A isoform b	NP_080151	Rbm8a	173	12
PREDICTED: ral guanine nucleotide dissociation stimulator-like 3 isoform X2	XP_006510676	Rgl3	630	12
PREDICTED: RILP-like protein 1 isoform X4	XP_006530555	Rilpl1	389	12
60S ribosomal protein L10	NP_443067	Rpl10	214	12
60S ribosomal protein L7	NP_035421	Rpl7	270	12
60S acidic ribosomal protein P1	NP_061341	Rplp1	114	12
40S ribosomal protein S17	NP_033118	Rps17	135	12
ribonucleoside-diphosphate reductase large subunit	NP_033129	Rrm1	792	12
secretory carrier-associated membrane protein 3	NP_036016	Scamp3	349	12
septin-8 isoform 2	NP_001239261	Sept8	429	12
plasminogen activator inhibitor 1 RNA-binding protein isoform 2	NP_001107036	Serbp1	401	12
PREDICTED: swi5-dependent recombination DNA repair protein 1 homolog isoform X1	XP_006527371	Sfr1	307	12
phosphate carrier protein, mitochondrial precursor	NP_598429	Slc25a3	357	12
ADP/ATP translocase 2	NP_031477	Slc25a5	298	12
PREDICTED: SWI/SNF-related matrix-associated actin-dependent regulator of chromatin subfamily D member 2 isoform X1	XP_006534615	Smarcd2	456	12
ankyrin repeat domain-containing protein SOWAHB	NP_780479	Sowahb	760	12
serine/arginine-rich splicing factor 9	NP_079849	Srsf9	222	12
PREDICTED: protein phosphatase Slingshot homolog 3 isoform X3	XP_006531813	Ssh3	648	12
translocon-associated protein subunit alpha precursor	NP_080241	Ssr1	286	12
dolichyl-diphosphooligosaccharide--protein glycosyltransferase subunit STT3B	NP_077184	Stt3b	823	12
PREDICTED: syntaxin-binding protein 2 isoform X3	XP_006508807	Stxbp2	562	12
PREDICTED: succinyl-CoA ligase [GDP-forming] subunit beta, mitochondrial isoform X1	XP_006505895	Suclg2	384	12
PREDICTED: TBC1 domain family member 1 isoform X5	XP_006504103	Tbc1d1	776	12
PREDICTED: TBC1 domain family member 22A isoform X1	XP_006520896	Tbc1d22a	484	12
transcription elongation factor B polypeptide 2	NP_080581	Tceb2	118	12
PREDICTED: tensin 1 isoform X16	XP_006495946	Tns1	1289	12
vesicle-associated membrane protein-associated protein B	NP_062780	Vapb	243	12
tryptophan--tRNA ligase, cytoplasmic isoform 2	NP_001157786	Wars	475	12
WD repeat domain phosphoinositide-interacting protein 2	NP_848485	Wipi2	445	12
PREDICTED: zinc finger CCCH domain-containing protein 13 isoform X4	XP_006519512	Zc3h13	1682	12
zinc finger CCCH domain-containing protein 18 isoform b	NP_001025165	Zc3h18	948	12
PREDICTED: zinc finger protein 148 isoform X4	XP_006522167	Zfp148	519	12
UPF0568 protein C14orf166 homolog	NP_080804	2700060E02Rik	244	11
PREDICTED: multidrug resistance-associated protein 1 isoform X2	XP_006521903	Abcc1	1344	11
3-ketoacyl-CoA thiolase A, peroxisomal precursor	NP_570934	Acaa1a	424	11
peroxisomal acyl-coenzyme A oxidase 1 isoform 2	NP_001258827	Acox1	661	11
alpha-centractin	NP_058556	Actr1a	376	11
alcohol dehydrogenase class-3 isoform 1	NP_031436	Adh5	374	11
adenosine kinase isoform 1	NP_598840	Adk	361	11
PREDICTED: A-kinase anchor protein 8 isoform X2	XP_006524729	Akap8	573	11
acidic leucine-rich nuclear phosphoprotein 32 family member A	NP_033802	Anp32a	247	11
AP-1 complex subunit gamma-1 isoform 2	NP_001288140	Ap1g1	822	11
AP-2 complex subunit alpha-1 isoform b	NP_001070732	Ap2a1	955	11
rho GTPase-activating protein 32 isoform 2	NP_796353	Arhgap32	1740	11
actin-related protein 2/3 complex subunit 2	NP_083987	Arpc2	300	11
PREDICTED: ATPase family AAA domain-containing protein 2B isoform X3	XP_006515180	Atad2b	1452	11
ATP synthase subunit gamma, mitochondrial isoform b	NP_001106209	Atp5c1	274	11
ubiquitin carboxyl-terminal hydrolase BAP1	NP_081364	Bap1	728	11
bcl-2-related ovarian killer protein	NP_058058	Bok	213	11
bromodomain-containing protein 2	NP_001191902	Brd2	798	11
basic leucine zipper and W2 domain-containing protein 1	NP_080100	Bzw1	419	11
complement component 1 Q subcomponent-binding protein, mitochondrial	NP_031599	C1qbp	279	11
uncharacterized protein KIAA1522 isoform d	NP_001272796	C77080	900	11
PREDICTED: calcium/calmodulin-dependent protein kinase kinase 2 isoform X5	XP_006530298	Camkk2	498	11
PREDICTED: caskin-2 isoform X3	XP_006532245	Caskin2	1069	11
caspase-8 isoform 1 precursor	NP_001073595	Casp8	480	11
PREDICTED: T-complex protein 1 subunit epsilon isoform X1	XP_006520079	Cct5	503	11
methylosome subunit pICln	NP_076160	Clns1a	241	11
UMP-CMP kinase	NP_079923	Cmpk1	227	11
catechol O-methyltransferase	NP_001104533	Comt	265	11
coronin-1B	NP_035908	Coro1b	484	11
RNA polymerase-associated protein CTR9 homolog	NP_033457	Ctr9	1173	11
lysosomal protective protein isoform b preproprotein	NP_001033581	Ctsa	474	11
CTTNBP2 N-terminal-like protein	NP_001156805	Cttnbp2nl	638	11
protein CASP isoform d	NP_001278163	Cux1	1504	11
PREDICTED: mRNA-decapping enzyme 1A isoform X2	XP_006519719	Dcp1a	564	11
PREDICTED: density-regulated protein isoform X2	XP_006530516	Denr	152	11
deoxynucleotidyltransferase terminal-interacting protein 2	NP_722501	Dnttip2	758	11
PREDICTED: histone-lysine N-methyltransferase, H3 lysine-79 specific isoform X4	XP_006513495	Dot1l	1349	11
EH domain-containing protein 1	NP_034249	Ehd1	534	11
eukaryotic translation initiation factor 3 subunit G	NP_058572	Eif3g	320	11
eukaryotic translation initiation factor 3 subunit M	NP_663355	Eif3m	374	11
PREDICTED: bifunctional glutamate/proline--tRNA ligase isoform X2	XP_006497181	Eprs	1262	11
endoplasmic reticulum metallopeptidase 1	NP_001074682	Ermp1	898	11
extended synaptotagmin-2	NP_083007	Esyt2	845	11
pre-mRNA 3'-end-processing factor FIP1 isoform 3	NP_001153046	Fip1l1	536	11
formin-binding protein 1-like isoform 2	NP_694758	Fnbp1l	551	11
galactokinase	NP_058601	Galk1	392	11
guanine nucleotide-binding protein G(I)/G(S)/G(T) subunit beta-2	NP_034442	Gnb2	340	11
aspartate aminotransferase, cytoplasmic	NP_034454	Got1	413	11
glycerol-3-phosphate dehydrogenase [NAD(+)], cytoplasmic	NP_034401	Gpd1	349	11
PREDICTED: GRIP1-associated protein 1 isoform X11	XP_006527746	Gripap1	784	11
trifunctional enzyme subunit beta, mitochondrial precursor	NP_001276727	Hadhb	475	11
PREDICTED: protein HID1 isoform X3	XP_006533142	Hid1	737	11
histone H1.4	NP_056602	Hist1h1e	219	11
histone H2B type 1-B	NP_783595	Hist1h2bb	126	11
high mobility group nucleosome-binding domain-containing protein 5	NP_057919	Hmgn5	406	11
hypoxanthine-guanine phosphoribosyltransferase	NP_038584	Hprt	218	11
inaD-like protein isoform 2	NP_001005784	Inadl	975	11
integrator complex subunit 12	NP_082203	Ints12	461	11
PREDICTED: histone acetyltransferase KAT7 isoform X3	XP_006533078	Kat7	548	11
importin subunit alpha-4	NP_032492	Kpna3	521	11
low density lipoprotein receptor adapter protein 1	NP_663529	Ldlrap1	308	11
PREDICTED: inner nuclear membrane protein Man1 isoform X2	XP_006513888	Lemd3	516	11
PREDICTED: ferritin light chain 1	XP_003689256	LOC100862446	183	11
PREDICTED: GTP-binding nuclear protein Ran	XP_006544502	LOC102641332	216	11
leucine-rich repeat-containing protein 59	NP_598568	Lrrc59	307	11
mitogen-activated protein kinase kinase kinase 2	NP_036076	Map3k2	619	11
mitogen-activated protein kinase 14 isoform 3	NP_001161985	Mapk14	283	11
PREDICTED: lysophospholipid acyltransferase 2 isoform X4	XP_006515235	Mboat2	368	11
Golli-Mbp isoform 2	NP_001020416	Mbp	195	11
malate dehydrogenase, cytoplasmic	NP_032644	Mdh1	334	11
MORC family CW-type zinc finger protein 2A isoform 2	NP_937805	Morc2a	969	11
PREDICTED: UPF0160 protein MYG1, mitochondrial isoform X1	XP_006521291	Myg1	266	11
myosin regulatory light polypeptide 9	NP_742116	Myl9	172	11
unconventional myosin-IXb isoform 3	NP_056557	Myo9b	1961	11
nipped-B-like protein isoform b	NP_957684	Nipbl	2691	11
PREDICTED: cytosolic purine 5'-nucleotidase isoform X3	XP_006527523	Nt5c2	531	11
PREDICTED: protein PAT1 homolog 1 isoform X1	XP_006527009	Patl1	695	11
programmed cell death protein 4	NP_001161964	Pdcd4	469	11
astrocytic phosphoprotein PEA-15 isoform 2	NP_035193	Pea15a	130	11
PREDICTED: lysine-specific demethylase PHF2 isoform X1	XP_006516943	Phf2	979	11
PREDICTED: pleckstrin homology domain-containing family A member 6 isoform X14	XP_006497352	Plekha6	971	11
PREDICTED: liprin-alpha-1 isoform X16	XP_006508674	Ppfia1	1190	11
protein phosphatase 1 regulatory subunit 14B	NP_032915	Ppp1r14b	147	11
serine/threonine-protein phosphatase 2A catalytic subunit beta isoform	NP_059070	Ppp2cb	309	11
serine/threonine-protein phosphatase 6 regulatory subunit 1	NP_766482	Ppp6r1	856	11
serine/threonine-protein phosphatase 6 regulatory subunit 3 isoform 3	NP_001157631	Ppp6r3	827	11
5'-AMP-activated protein kinase subunit beta-1	NP_114075	Prkab1	270	11
PREDICTED: protein arginine N-methyltransferase 1 isoform X2	XP_006540703	Prmt1	342	11
glutamine--tRNA ligase isoform 1	NP_598555	Qars	775	11
retinoic acid-induced protein 1	NP_033047	Rai1	1889	11
PREDICTED: ralA-binding protein 1 isoform X3	XP_006523979	Ralbp1	476	11
ralBP1-associated Eps domain-containing protein 1 isoform 2	NP_001104535	Reps1	768	11
PREDICTED: telomere-associated protein RIF1 isoform X4	XP_006498242	Rif1	2284	11
E3 ubiquitin-protein ligase RLIM	NP_035406	Rlim	600	11
40S ribosomal protein S10	NP_080239	Rps10	165	11
40S ribosomal protein S18	NP_035426	Rps18	152	11
PREDICTED: ribosomal RNA processing protein 1 homolog B isoform X4	XP_006525037	Rrp1b	411	11
ruvB-like 1	NP_062659	Ruvbl1	456	11
PREDICTED: sciellin isoform X2	XP_006519419	Scel	651	11
45 kDa calcium-binding protein isoform 1 precursor	NP_035471	Sdf4	361	11
plasminogen activator inhibitor 1 RNA-binding protein isoform 3	NP_001107037	Serbp1	392	11
protein SET isoform 2	NP_001191804	Set	277	11
splicing factor 3A subunit 1	NP_080451	Sf3a1	791	11
PREDICTED: small glutamine-rich tetratricopeptide repeat-containing protein alpha isoform X1	XP_006513940	Sgta	314	11
PREDICTED: SAFB-like transcription modulator isoform X5	XP_006511418	Sltm	803	11
structural maintenance of chromosomes protein 2	NP_032043	Smc2	1191	11
PREDICTED: SRC kinase signaling inhibitor 1 isoform X13	XP_006533837	Srcin1	1455	11
serine/arginine-rich splicing factor 6	NP_080775	Srsf6	339	11
FACT complex subunit SSRP1	NP_001129553	Ssrp1	708	11
transcription elongation factor A protein 1 isoform 3	NP_001153222	Tcea1	300	11
transferrin receptor protein 1	NP_035768	Tfrc	763	11
THO complex subunit 2	NP_001028594	Thoc2	1594	11
transmembrane emp24 domain-containing protein 10 precursor	NP_081051	Tmed10	219	11
PREDICTED: twinfilin-1 isoform X1	XP_006520701	Twf1	324	11
ubiquitin-conjugating enzyme E2 variant 1	NP_075719	Ube2v1	147	11
PREDICTED: UBX domain-containing protein 7 isoform X2	XP_006522143	Ubxn7	456	11
ubiquitin carboxyl-terminal hydrolase isozyme L3	NP_057932	Uchl3	230	11
PREDICTED: USP6 N-terminal-like protein isoform X3	XP_006497633	Usp6nl	770	11
synaptic vesicle membrane protein VAT-1 homolog	NP_036167	Vat1	406	11
Y-box-binding protein 3 long isoform	NP_620817	Ybx3	361	11
YTH domain-containing protein 1	NP_808348	Ythdc1	736	11
zyxin isoform a	NP_001276546	Zyx	564	11
PREDICTED: septin-11 isoform X9	XP_006535170	42258	425	10
PREDICTED: protein virilizer homolog isoform X1	XP_006538223	1110037F02Rik	1811	10
PREDICTED: UPF0544 protein C5orf45 homolog isoform X1	XP_006534100	3010026O09Rik	270	10
acetoacetyl-CoA synthetase	NP_084486	Aacs	672	10
PREDICTED: acyl-coenzyme A thioesterase 9, mitochondrial isoform X1	XP_006528983	Acot9	380	10
delta-1-pyrroline-5-carboxylate synthase isoform 1	NP_062672	Aldh18a1	795	10
ankyrin repeat and SAM domain-containing protein 1A isoform 3	NP_852078	Anks1	1150	10
PREDICTED: acidic leucine-rich nuclear phosphoprotein 32 family member A isoform X1	XP_006510842	Anp32a	233	10
adenine phosphoribosyltransferase	NP_033828	Aprt	180	10
coatomer subunit delta	NP_666097	Arcn1	511	10
ADP-ribosylation factor GTPase-activating protein 1 isoform d	NP_001171181	Arfgap1	361	10
rho GTPase-activating protein 6 isoform c	NP_001274459	Arhgap6	795	10
rho guanine nucleotide exchange factor 1 isoform d	NP_032514	Arhgef1	919	10
ADP-ribosylation factor-like protein 8B	NP_080287	Arl8b	186	10
autophagy-related protein 2 homolog B	NP_083930	Atg2b	2075	10
PREDICTED: ataxin-2 isoform X1	XP_006530291	Atxn2	1124	10
brain-specific angiogenesis inhibitor 1-associated protein 2 isoform c	NP_001032843	Baiap2	482	10
PREDICTED: bromodomain adjacent to zinc finger domain protein 2A isoform X15	XP_006513181	Baz2a	1356	10
PREDICTED: baculoviral IAP repeat-containing protein 6 isoform X10	XP_006523591	Birc6	4909	10
biliverdin reductase A precursor	NP_080954	Blvra	295	10
calumenin isoform 1 precursor	NP_031620	Calu	315	10
PREDICTED: cell division cycle and apoptosis regulator protein 1 isoform X2	XP_006514060	Ccar1	1084	10
PREDICTED: coiled-coil domain-containing protein 6 isoform X1	XP_006514339	Ccdc6	412	10
PREDICTED: CLIP-associating protein 2 isoform X14	XP_006512460	Clasp2	1513	10
PREDICTED: CLK4-associating serine/arginine rich protein isoform X5	XP_006540258	Clasrp	447	10
PREDICTED: CAP-Gly domain-containing linker protein 1 isoform X20	XP_006530489	Clip1	1313	10
crk-like protein isoform 1	NP_031790	Crkl	303	10
quinone oxidoreductase	NP_034098	Cryz	331	10
CTP synthase 1	NP_058028	Ctps	591	10
cytoplasmic FMR1-interacting protein 1 isoform b	NP_001158134	Cyfip1	1251	10
drebrin-like protein isoform 1	NP_001139780	Dbnl	436	10
PREDICTED: lariat debranching enzyme isoform X1	XP_006511626	Dbr1	523	10
PREDICTED: DENN domain-containing protein 1B isoform X4	XP_006529782	Dennd1b	688	10
PREDICTED: disks large homolog 1 isoform X13	XP_006521836	Dlg1	789	10
dnaJ homolog subfamily C member 2	NP_033610	Dnajc2	621	10
desmoglein-2 precursor	NP_031909	Dsg2	1122	10
PREDICTED: cytoplasmic dynein 1 intermediate chain 2 isoform X5	XP_006498742	Dync1i2	611	10
PREDICTED: epidermal growth factor receptor isoform X1	XP_006514554	Egfr	1157	10
protein 4.1 isoform 3	NP_001122079	Epb4.1	594	10
envoplakin	NP_079552	Evpl	2035	10
junctional adhesion molecule A precursor	NP_766235	F11r	300	10
protein FAM102A	NP_705788	Fam102a	392	10
protein FAM134C isoform 1	NP_080777	Fam134c	466	10
protein FAM195A	NP_080909	Fam195a	160	10
PREDICTED: FYVE, RhoGEF and PH domain-containing protein 4 isoform X10	XP_006522093	Fgd4	501	10
protein farnesyltransferase/geranylgeranyltransferase type-1 subunit alpha	NP_032059	Fnta	377	10
PREDICTED: forkhead box protein K1 isoform X1	XP_006504717	Foxk1	549	10
FYVE and coiled-coil domain-containing protein 1	NP_001103723	Fyco1	1437	10
1,4-alpha-glucan-branching enzyme	NP_083079	Gbe1	702	10
glyoxalase domain-containing protein 4	NP_080305	Glod4	298	10
PREDICTED: probable E3 ubiquitin-protein ligase HECTD4 isoform X10	XP_006530422	Gm15800	3912	10
guanine nucleotide-binding protein G(i) subunit alpha-2	NP_032164	Gnai2	355	10
guanine nucleotide-binding protein-like 1	NP_032162	Gnl1	607	10
PREDICTED: golgin subfamily A member 4 isoform X8	XP_006512257	Golga4	2212	10
Golgi membrane protein 1	NP_001030294	Golm1	393	10
PREDICTED: gephyrin isoform X10	XP_006515971	Gphn	712	10
glutathione S-transferase A4	NP_034487	Gsta4	222	10
histone H2AX	NP_034566	H2afx	143	10
PREDICTED: GDH/6PGL endoplasmic bifunctional protein isoform X2	XP_006537124	H6pd	789	10
hydroxyacyl-coenzyme A dehydrogenase, mitochondrial precursor	NP_032238	Hadh	314	10
3-hydroxyisobutyrate dehydrogenase, mitochondrial precursor	NP_663542	Hibadh	335	10
PREDICTED: histone H2A type 2-A, partial	XP_006517069	Hist1h2al	126	10
hexokinase-2	NP_038848	Hk2	917	10
high mobility group protein HMG-I/HMG-Y isoform 1	NP_001159948	Hmga1-rs1	107	10
high mobility group protein B3	NP_001280552	Hmgb3	200	10
heterogeneous nuclear ribonucleoprotein U-like protein 1 isoform 1	NP_659171	Hnrnpul1	859	10
hsp70-binding protein 1	NP_077134	Hspbp1	357	10
immunoglobulin-binding protein 1	NP_032810	Igbp1	340	10
inositol monophosphatase 1	NP_061352	Impa1	277	10
PREDICTED: importin-7 isoform X1	XP_006507720	Ipo7	1037	10
interferon regulatory factor 2-binding protein 1	NP_848872	Irf2bp1	584	10
inositol-3-phosphate synthase 1	NP_076116	Isyna1	557	10
kinesin-like protein KIF20A	NP_001159879	Kif20a	887	10
PREDICTED: laminin subunit beta-1 isoform X1	XP_006515056	Lamb1	1786	10
la-related protein 4 isoform 5	NP_001271452	Larp4	720	10
hormone-sensitive lipase isoform 2	NP_001034596	Lipe	759	10
PREDICTED: 60S ribosomal protein L23 isoform X1	XP_006543439	LOC100862455	134	10
PREDICTED: ATP synthase subunit O, mitochondrial	XP_006543820	LOC102641678	213	10
PREDICTED: 60S ribosomal protein L22	XP_006544195	LOC102642602	128	10
beta-mannosidase precursor	NP_081564	Manba	879	10
PREDICTED: microtubule-associated protein 2 isoform X13	XP_006536975	Map2	467	10
mitogen-activated protein kinase kinase kinase 1	NP_036075	Map3k1	1493	10
PREDICTED: ensconsin isoform X8	XP_006512648	Map7	592	10
methionine--tRNA ligase, cytoplasmic isoform 2	NP_001003913	Mars	902	10
PREDICTED: protein MB21D2 isoform X3	XP_006522180	Mb21d2	432	10
malectin precursor	NP_780612	Mlec	291	10
MAGUK p55 subfamily member 5	NP_062525	Mpp5	675	10
mitochondrial fission regulator 1-like	NP_084035	Mtfr1l	289	10
myotubularin-related protein 3	NP_083136	Mtmr3	1159	10
NGFI-A-binding protein 2 isoform 2	NP_001116367	Nab2	461	10
NEDD8-activating enzyme E1 regulatory subunit	NP_659180	Nae1	534	10
PREDICTED: alpha-N-acetylgalactosaminidase isoform X1	XP_006520624	Naga	399	10
neurobeachin-like protein 2	NP_899099	Nbeal2	2750	10
protein NDRG2 isoform 2	NP_001139431	Ndrg2	357	10
NADH dehydrogenase [ubiquinone] 1 beta subcomplex subunit 10	NP_080960	Ndufb10	176	10
serine/threonine-protein kinase Nek9	NP_660120	Nek9	984	10
succinyl-CoA:3-ketoacid coenzyme A transferase 1, mitochondrial precursor	NP_077150	Oxct1	520	10
pyruvate carboxylase, mitochondrial isoform 2	NP_032823	Pcx	1178	10
programmed cell death protein 10	NP_062719	Pdcd10	212	10
PREDICTED: pyruvate dehydrogenase kinase, isozyme 1 isoform X2	XP_006499261	Pdk1	358	10
PREDICTED: ATP-dependent 6-phosphofructokinase, platelet type isoform X1	XP_006516550	Pfkp	733	10
perilipin-2	NP_031434	Plin2	425	10
plastin-1	NP_001028382	Pls1	630	10
PREDICTED: DNA polymerase alpha catalytic subunit isoform X3	XP_006527969	Pola1	1323	10
neurabin-2	NP_758465	Ppp1r9b	817	10
peroxiredoxin-2	NP_035693	Prdx2	198	10
peroxiredoxin-4 precursor	NP_058044	Prdx4	274	10
PREDICTED: peroxiredoxin-6 isoform X1	XP_006496687	Prdx6	200	10
PREDICTED: 5'-AMP-activated protein kinase catalytic subunit alpha-1 isoform X2	XP_006520016	Prkaa1	415	10
PREDICTED: protein PRRC2C isoform X6	XP_006496834	Prrc2c	2772	10
phosphoserine aminotransferase isoform 2	NP_001192268	Psat1	367	10
proteasome subunit alpha type-3	NP_035314	Psma3	255	10
26S proteasome non-ATPase regulatory subunit 13	NP_036005	Psmd13	376	10
prostaglandin reductase 2 isoform 1	NP_001239554	Ptgr2	351	10
focal adhesion kinase 1 isoform 1	NP_032008	Ptk2	1052	10
periodic tryptophan protein 1 homolog	NP_598754	Pwp1	501	10
PREDICTED: rab11 family-interacting protein 5 isoform X1	XP_006506429	Rab11fip5	1218	10
PREDICTED: rap guanine nucleotide exchange factor 6 isoform X9	XP_006532631	Rapgef6	1408	10
PREDICTED: RNA-binding protein 39 isoform X3	XP_006498897	Rbm39	523	10
PREDICTED: ral guanine nucleotide dissociation stimulator-like 3 isoform X1	XP_006510675	Rgl3	707	10
rho-related GTP-binding protein RhoC precursor	NP_001278788	Rhoc	193	10
rapamycin-insensitive companion of mTOR	NP_084444	Rictor	1708	10
60S ribosomal protein L10a	NP_035417	Rpl10a	217	10
60S ribosomal protein L5	NP_058676	Rpl5	297	10
60S ribosomal protein L8	NP_036183	Rpl8	257	10
40S ribosomal protein S28	NP_058540	Rps28	69	10
40S ribosomal protein S6	NP_033122	Rps6	249	10
40S ribosomal protein S9	NP_084043	Rps9	194	10
PREDICTED: ribosome-binding protein 1 isoform X4	XP_006500507	Rrbp1	767	10
protein Smaug homolog 2	NP_778186	Samd4b	687	10
PREDICTED: succinate dehydrogenase [ubiquinone] iron-sulfur subunit, mitochondrial isoform X1	XP_006539191	Sdhb	280	10
PREDICTED: splicing factor, suppressor of white-apricot homolog isoform X5	XP_006504367	Sfswap	819	10
PREDICTED: SH3 domain-binding protein 1 isoform X2	XP_006520725	Sh3bp1	491	10
endophilin-A2 isoform 1	NP_038692	Sh3gl1	368	10
beta-2-syntrophin	NP_033255	Sntb2	520	10
sorting nexin-9	NP_079940	Snx9	595	10
superoxide dismutase [Cu-Zn]	NP_035564	Sod1	154	10
PREDICTED: SRC kinase signaling inhibitor 1 isoform X22	XP_006533846	Srcin1	1198	10
signal recognition particle subunit SRP68	NP_666144	Srp68	625	10
PREDICTED: lupus La protein homolog isoform X1	XP_006499132	Ssb	414	10
serine/threonine-protein kinase 11-interacting protein	NP_082162	Stk11ip	1072	10
STIP1 homology and U box-containing protein 1	NP_062693	Stub1	304	10
PREDICTED: transcription elongation factor SPT5 isoform X2	XP_006539766	Supt5	1029	10
PREDICTED: transforming acidic coiled-coil-containing protein 2 isoform X16	XP_006508148	Tacc2	1145	10
V-type proton ATPase 116 kDa subunit a isoform 3	NP_001161256	Tcirg1	834	10
transmembrane protein 87A isoform 2	NP_001103966	Tmem87a	559	10
thioredoxin-related transmembrane protein 1 precursor	NP_082615	Tmx1	278	10
PREDICTED: tropomyosin alpha-3 chain isoform X3	XP_006501900	Tpm3	248	10
translationally-controlled tumor protein	NP_033455	Tpt1	172	10
PREDICTED: transformer-2 protein homolog beta isoform X2	XP_006521942	Tra2b	188	10
PREDICTED: trafficking protein particle complex subunit 12 isoform X4	XP_006515123	Trappc12	604	10
cellular tumor antigen p53 isoform b	NP_001120705	Trp53	381	10
PREDICTED: tubulin alpha-4A chain isoform X1	XP_006496541	Tuba4a	433	10
tubulin beta-5 chain	NP_035785	Tubb5	444	10
PREDICTED: serine/threonine-protein kinase ULK1 isoform X4	XP_006534915	Ulk1	773	10
PREDICTED: ubiquitin carboxyl-terminal hydrolase 7 isoform X3	XP_006522204	Usp7	1003	10
PREDICTED: UV radiation resistance-associated gene protein isoform X1	XP_006508412	Uvrag	655	10
vasodilator-stimulated phosphoprotein isoform 3	NP_001268951	Vasp	365	10
exportin-5	NP_082474	Xpo5	1204	10
PREDICTED: YLP motif-containing protein 1 isoform X1	XP_006516163	Ylpm1	2108	10
zinc finger CCCH-type antiviral protein 1 isoform 2	NP_083140	Zc3hav1	789	10
zinc finger protein 185 isoform b	NP_001102513	Zfp185	485	10
chromatin complexes subunit BAP18 isoform 6	NP_001171078	0610010K14Rik	109	9
uncharacterized protein KIAA1211-like homolog	NP_082372	2010300C02Rik	1175	9
uncharacterized protein C1orf198 homolog	NP_780358	2310022B05Rik	322	9
uncharacterized protein C17orf59 homolog	NP_082281	2310047M10Rik	360	9
PREDICTED: ATP-binding cassette sub-family D member 3 isoform X1	XP_006501215	Abcd3	586	9
PREDICTED: cytosolic acyl coenzyme A thioester hydrolase isoform X4	XP_006539232	Acot7	321	9
adenylosuccinate synthetase isozyme 2	NP_031448	Adss	456	9
PREDICTED: arf-GAP domain and FG repeat-containing protein 1 isoform X11	XP_006496503	Agfg1	521	9
aminoacyl tRNA synthase complex-interacting multifunctional protein 1	NP_031952	Aimp1	319	9
PREDICTED: RAC-beta serine/threonine-protein kinase isoform X2	XP_006539546	Akt2	438	9
THO complex subunit 4	NP_035698	Alyref	255	9
AMP deaminase 2 isoform b	NP_001276648	Ampd2	798	9
apoptosis inhibitor 5	NP_031492	Api5	504	9
rho guanine nucleotide exchange factor 12	NP_081420	Arhgef12	1544	9
rho guanine nucleotide exchange factor 18	NP_598723	Arhgef18	1021	9
actin-related protein 2/3 complex subunit 4 isoform 1	NP_080828	Arpc4	168	9
atlastin-3 isoform 1	NP_001156977	Atl3	536	9
ATP synthase F(0) complex subunit B1, mitochondrial isoform 1	NP_033855	Atp5f1	256	9
V-type proton ATPase subunit E 1	NP_031536	Atp6v1e1	226	9
PREDICTED: HMG box transcription factor BBX isoform X5	XP_006522626	Bbx	887	9
PREDICTED: bromodomain-containing protein 4 isoform X14	XP_006524759	Brd4	721	9
BUD13 homolog	NP_666112	Bud13	637	9
calcium-binding protein 39	NP_598542	Cab39	341	9
carbonic anhydrase 2	NP_033931	Car2	260	9
PREDICTED: chromobox protein homolog 1 isoform X5	XP_006532165	Cbx1	141	9
chromatin target of PRMT1 protein isoform 7	NP_001280710	Chtop	177	9
PREDICTED: CCR4-NOT transcription complex subunit 2 isoform X12	XP_006514248	Cnot2	455	9
PREDICTED: cleavage and polyadenylation specificity factor subunit 7 isoform X4	XP_006527185	Cpsf7	353	9
PREDICTED: CREB-regulated transcription coactivator 3 isoform X1	XP_006541258	Crtc3	618	9
PREDICTED: protein FAM91A1 isoform X2	XP_006520769	D15Ertd621e	762	9
spliceosome RNA helicase Ddx39b	NP_001239386	Ddx39b	428	9
protein DEK	NP_080176	Dek	380	9
dnaJ homolog subfamily B member 11 precursor	NP_001177734	Dnajb11	358	9
dynamin-1 isoform 1	NP_034195	Dnm1	864	9
epithelial cell adhesion molecule precursor	NP_032558	Epcam	315	9
PREDICTED: ELKS/Rab6-interacting/CAST family member 1 isoform X8	XP_006505440	Erc1	1044	9
endoplasmic reticulum resident protein 29 precursor	NP_080405	Erp29	262	9
protein FAM114A2 isoform 2	NP_001162138	Fam114a2	490	9
lysosomal alpha-glucosidase precursor	NP_001152796	Gaa	953	9
glycine--tRNA ligase	NP_851009	Gars	729	9
trifunctional purine biosynthetic protein adenosine-3	NP_034386	Gart	1010	9
PREDICTED: glyoxalase domain-containing protein 4 isoform X1	XP_006534033	Glod4	279	9
GDP-mannose 4,6 dehydratase	NP_666153	Gmds	372	9
Golgi reassembly-stacking protein 1	NP_083252	Gorasp1	446	9
glutathione peroxidase 1	NP_032186	Gpx1	201	9
glutathione S-transferase omega-1	NP_034492	Gsto1	240	9
histone deacetylase 6	NP_001123888	Hdac6	1149	9
histone H1.1	NP_085112	Hist1h1a	213	9
MICOS complex subunit Mic60 isoform 5	NP_001240617	Immt	679	9
inosine triphosphate pyrophosphatase	NP_080198	Itpa	198	9
intersectin-2 isoform 2	NP_035495	Itsn2	1658	9
PREDICTED: KN motif and ankyrin repeat domain-containing protein 1 isoform X5	XP_006526653	Kank1	1036	9
PREDICTED: chromosome-associated kinesin KIF4 isoform X1	XP_006527918	Kif4	1198	9
histone-lysine N-methyltransferase 2D	NP_001028448	Kmt2d	5588	9
la-related protein 7	NP_613059	Larp7	570	9
galectin-1	NP_032521	Lgals1	135	9
PREDICTED: eukaryotic translation initiation factor 2 subunit 3-like	XP_006544912	LOC102642679	468	9
PREDICTED: maternal embryonic leucine zipper kinase isoform X1	XP_006537703	Melk	587	9
PREDICTED: double-strand break repair protein MRE11A isoform X6	XP_006510117	Mre11a	413	9
condensin complex subunit 2	NP_659067	Ncaph	731	9
NADH-ubiquinone oxidoreductase 75 kDa subunit, mitochondrial precursor	NP_001153512	Ndufs1	727	9
negative elongation factor A	NP_036044	Nelfa	530	9
negative elongation factor B	NP_067368	Nelfb	580	9
PREDICTED: neurofibromin isoform X7	XP_006532505	Nf1	2791	9
PREDICTED: NK-tumor recognition protein isoform X14	XP_006512044	Nktr	1086	9
NAD(P)H dehydrogenase [quinone] 1	NP_032732	Nqo1	274	9
5'(3')-deoxyribonucleotidase, cytosolic type	NP_056622	Nt5c	200	9
nuclear pore glycoprotein p62	NP_444304	Nup62	526	9
UDP-N-acetylglucosamine--peptide N-acetylglucosaminyltransferase 110 kDa subunit isoform 2	NP_001277464	Ogt	1036	9
obg-like ATPase 1 isoform a	NP_080218	Ola1	396	9
PREDICTED: serine/threonine-protein kinase OSR1 isoform X2	XP_006511983	Oxsr1	335	9
phosphofurin acidic cluster sorting protein 1	NP_694769	Pacs1	961	9
PREDICTED: PEST proteolytic signal-containing nuclear protein isoform X3	XP_006522760	Pcnp	177	9
ATP-dependent 6-phosphofructokinase, muscle type	NP_001156960	Pfkm	780	9
PREDICTED: polyhomeotic-like protein 3 isoform X5	XP_006535534	Phc3	895	9
phosphatidylinositol 4-kinase beta isoform 3	NP_001280645	Pi4kb	484	9
membrane-associated phosphatidylinositol transfer protein 1	NP_032877	Pitpnm1	1243	9
glucosidase 2 subunit beta isoform 1 precursor	NP_001280579	Prkcsh	528	9
pre-mRNA-processing factor 40 homolog A	NP_061255	Prpf40a	953	9
proteasome subunit alpha type-2	NP_032970	Psma2	234	9
proteasome subunit alpha type-6	NP_036098	Psma6	246	9
proteasome subunit beta type-2	NP_036100	Psmb2	201	9
26S proteasome non-ATPase regulatory subunit 4 isoform 2	NP_032977	Psmd4	376	9
26S proteasome non-ATPase regulatory subunit 7	NP_034947	Psmd7	321	9
proteasome activator complex subunit 2 isoform 2	NP_001025026	Psme2	231	9
transcriptional activator protein Pur-alpha	NP_033015	Pura	321	9
PREDICTED: R3H domain-containing protein 2 isoform X6	XP_006514225	R3hdm2	992	9
rab11 family-interacting protein 5 isoform 2	NP_803417	Rab11fip5	645	9
UV excision repair protein RAD23 homolog A isoform 2	NP_033036	Rad23a	362	9
PREDICTED: E3 ubiquitin-protein ligase RBBP6 isoform X1	XP_006507533	Rbbp6	1756	9
histone-binding protein RBBP7	NP_033057	Rbbp7	425	9
PREDICTED: RNA-binding protein 25 isoform X3	XP_006516232	Rbm25	634	9
PREDICTED: RNA-binding protein 39 isoform X4	XP_006498898	Rbm39	457	9
regulator of chromosome condensation isoform 2	NP_598639	Rcc1	421	9
reticulocalbin-2 isoform 1 precursor	NP_036122	Rcn2	320	9
PREDICTED: arginine-glutamic acid dipeptide repeats protein isoform X11	XP_006537150	Rere	1015	9
RILP-like protein 1	NP_067405	Rilpl1	406	9
mRNA cap guanine-N7 methyltransferase isoform 1	NP_080716	Rnmt	465	9
PREDICTED: arginine/serine-rich coiled-coil protein 2 isoform X1	XP_006530303	Rsrc2	433	9
protein S100-A14 isoform a	NP_001156997	S100a14	104	9
protein S100-A6	NP_035443	S100a6	89	9
protein transport protein Sec23B isoform 1	NP_001239474	Sec23b	767	9
PREDICTED: sentrin-specific protease 3 isoform X1	XP_006534593	Senp3	551	9
PREDICTED: serine/threonine-protein kinase SIK2 isoform X2	XP_006510330	Sik2	906	9
superkiller viralicidic activity 2-like 2	NP_082427	Skiv2l2	1040	9
PREDICTED: solute carrier family 2, facilitated glucose transporter member 1 isoform X1	XP_006502971	Slc2a1	488	9
SWI/SNF complex subunit SMARCC1	NP_033237	Smarcc1	1104	9
survival motor neuron protein isoform 1	NP_035550	Smn1	288	9
sorting nexin-1	NP_062701	Snx1	521	9
PREDICTED: sorting nexin-6 isoform X1	XP_006516316	Snx6	369	9
PREDICTED: serine/threonine-protein kinase 3 isoform X4	XP_006520185	Stk3	399	9
striatin-interacting protein 1	NP_705791	Strip1	837	9
suppressor of G2 allele of SKP1 homolog	NP_080750	Sugt1	336	9
synaptopodin isoform B	NP_001103445	Synpo	690	9
TBC1 domain family member 10A	NP_598784	Tbc1d10a	500	9
protein-glutamine gamma-glutamyltransferase K	NP_001155187	Tgm1	815	9
transportin-2	NP_001116315	Tnpo2	897	9
PREDICTED: TOM1-like protein 2 isoform X4	XP_006532926	Tom1l2	495	9
mitochondrial import receptor subunit TOM34 isoform b	NP_080272	Tomm34	309	9
PREDICTED: tuberin isoform X5	XP_006524103	Tsc2	1784	9
PREDICTED: elongation factor Tu, mitochondrial isoform X1	XP_006507782	Tufm	424	9
ubiquitin-conjugating enzyme E2 N	NP_542127	Ube2n	152	9
ubiquilin-2	NP_061268	Ubqln2	638	9
PREDICTED: E3 ubiquitin-protein ligase UHRF1 isoform X1	XP_006523862	Uhrf1	779	9
U4/U6.U5 tri-snRNP-associated protein 2	NP_613058	Usp39	564	9
PREDICTED: inactive ubiquitin carboxyl-terminal hydrolase 54 isoform X7	XP_006519772	Usp54	796	9
PREDICTED: ubiquitin carboxyl-terminal hydrolase 8 isoform X1	XP_006500510	Usp8	1017	9
neural Wiskott-Aldrich syndrome protein isoform 1	NP_082735	Wasl	501	9
PREDICTED: WD repeat-containing protein 1 isoform X1	XP_006503926	Wdr1	542	9
PREDICTED: pre-mRNA 3' end processing protein WDR33 isoform X3	XP_006526364	Wdr33	1298	9
zinc finger CCCH domain-containing protein 4	NP_941033	Zc3h4	1255	9
zinc finger CCCH domain-containing protein 7B	NP_001074485	Zc3h7b	982	9
PREDICTED: zinc finger protein 609 isoform X1	XP_006511070	Zfp609	1184	9
PREDICTED: septin-4 isoform X8	XP_006536511	42251	360	8
uncharacterized protein C6orf203 homolog	NP_080687	1700021F05Rik	240	8
acetyl-CoA acetyltransferase, cytosolic	NP_033364	Acat2	397	8
PREDICTED: cytosolic acyl coenzyme A thioester hydrolase isoform X2	XP_006539230	Acot7	329	8
gamma-adducin isoform b	NP_001157573	Add3	674	8
alkyldihydroxyacetonephosphate synthase, peroxisomal	NP_766254	Agps	671	8
aldose reductase	NP_033788	Akr1b3	316	8
ankyrin repeat and KH domain-containing protein 1	NP_780584	Ankhd1	2548	8
annexin A7	NP_001104264	Anxa7	463	8
AP-3 complex subunit beta-1	NP_033810	Ap3b1	1105	8
DNA-(apurinic or apyrimidinic site) lyase	NP_033817	Apex1	317	8
rho GTPase-activating protein 21 isoform 2	NP_001074833	Arhgap21	1945	8
rho guanine nucleotide exchange factor 17	NP_001074585	Arhgef17	2057	8
armadillo repeat-containing protein 1	NP_083116	Armc1	282	8
actin-related protein 2/3 complex subunit 5	NP_080645	Arpc5	151	8
copper transport protein ATOX1	NP_033850	Atox1	68	8
bromodomain adjacent to zinc finger domain protein 1A	NP_038843	Baz1a	1552	8
[3-methyl-2-oxobutanoate dehydrogenase [lipoamide]] kinase, mitochondrial precursor	NP_033869	Bckdk	412	8
PREDICTED: baculoviral IAP repeat-containing protein 6 isoform X12	XP_006523592	Birc6	3340	8
PREDICTED: nucleosome-remodeling factor subunit BPTF isoform X18	XP_006532754	Bptf	2788	8
bromodomain-containing protein 3 isoform 2	NP_075825	Brd3	726	8
basigin isoform 2 precursor	NP_001070652	Bsg	273	8
PREDICTED: calcineurin-binding protein cabin-1 isoform X4	XP_006513085	Cabin1	1109	8
F-actin-capping protein subunit alpha-1	NP_033927	Capza1	286	8
catalase	NP_033934	Cat	527	8
carbonyl reductase [NADPH] 2	NP_031647	Cbr2	244	8
PREDICTED: coiled-coil and C2 domain-containing protein 1B isoform X3	XP_006503217	Cc2d1b	598	8
PREDICTED: coiled-coil domain-containing protein 85C isoform X4	XP_006516224	Ccdc85c	384	8
cdc42 effector protein 1	NP_081495	Cdc42ep1	409	8
cyclin-dependent kinase 17	NP_666351	Cdk17	523	8
centrosomal protein of 55 kDa isoform 2	NP_083036	Cep55	461	8
PREDICTED: chromodomain-helicase-DNA-binding protein 3 isoform X10	XP_006532952	Chd3	1891	8
charged multivesicular body protein 4b	NP_083638	Chmp4b	224	8
anamorsin	NP_598902	Ciapin1	309	8
PREDICTED: CLIP-associating protein 1 isoform X27	XP_006530009	Clasp1	1205	8
calponin-2	NP_031751	Cnn2	305	8
cytochrome c oxidase subunit 4 isoform 1, mitochondrial isoform 2	NP_001280488	Cox4i1	169	8
copine-1	NP_733469	Cpne1	536	8
casein kinase I isoform delta isoform 2	NP_082150	Csnk1d	409	8
cathepsin B preproprotein	NP_031824	Ctsb	339	8
cullin-4B	NP_082564	Cul4b	970	8
disabled homolog 2-interacting protein isoform 6	NP_001277570	Dab2ip	1065	8
dolichyl-diphosphooligosaccharide--protein glycosyltransferase 48 kDa subunit precursor	NP_031864	Ddost	441	8
probable ATP-dependent RNA helicase DDX20	NP_059093	Ddx20	825	8
dihydrolipoyllysine-residue acetyltransferase component of pyruvate dehydrogenase complex, mitochondrial	NP_663589	Dlat	642	8
disks large homolog 1 isoform 2	NP_001239362	Dlg1	893	8
dedicator of cytokinesis protein 1	NP_001028592	Dock1	1865	8
PREDICTED: dedicator of cytokinesis protein 8 isoform X2	XP_006527499	Dock8	1130	8
dynein light chain 1, cytoplasmic	NP_062656	Dynll1	89	8
interferon-induced, double-stranded RNA-activated protein kinase	NP_035293	Eif2ak2	515	8
eukaryotic translation initiation factor 3 subunit L	NP_660121	Eif3l	564	8
PREDICTED: protein 4.1 isoform X18	XP_006538973	Epb4.1	964	8
PREDICTED: erythrocyte protein band 4.1-like 3 isoform X33	XP_006523698	Epb4.1l3	876	8
epsin-2 isoform 3	NP_001239118	Epn2	583	8
protein FAM134C isoform 2	NP_083209	Fam134c	285	8
flap endonuclease 1	NP_001258544	Fen1	380	8
PREDICTED: far upstream element-binding protein 1 isoform X15	XP_006501737	Fubp1	640	8
ras GTPase-activating protein-binding protein 2 isoform a	NP_001074266	G3bp2	482	8
PREDICTED: golgi-specific brefeldin A-resistance guanine nucleotide exchange factor 1 isoform X3	XP_006526645	Gbf1	1857	8
PREDICTED: glutamate--cysteine ligase catalytic subunit isoform X1	XP_006510875	Gclc	584	8
ADP-ribosylation factor-binding protein GGA1	NP_666041	Gga1	635	8
PREDICTED: glutaredoxin-3 isoform X1	XP_006507979	Glrx3	189	8
PREDICTED: GPN-loop GTPase 1 isoform X2	XP_006504225	Gpn1	293	8
PREDICTED: rho GTPase-activating protein 35 isoform X4	XP_006539874	Grlf1	1297	8
eukaryotic peptide chain release factor GTP-binding subunit ERF3A isoform 2	NP_001123480	Gspt1	635	8
PREDICTED: HAUS augmin-like complex, subunit 6 isoform X2	XP_006537939	Haus6	628	8
PREDICTED: hepatoma-derived growth factor-related protein 2 isoform X5	XP_006523772	Hdgfrp2	544	8
PREDICTED: protein HIRA isoform X4	XP_006521865	Hira	674	8
hematological and neurological expressed 1 protein	NP_032284	Hn1	154	8
heterogeneous nuclear ribonucleoprotein R isoform a	NP_001264050	Hnrnpr	632	8
hippocalcin-like protein 1	NP_057886	Hpcal1	193	8
estradiol 17-beta-dehydrogenase 11 precursor	NP_444492	Hsd17b11	298	8
PREDICTED: HIV Tat-specific factor 1 homolog isoform X1	XP_006528361	Htatsf1	604	8
PREDICTED: isocitrate dehydrogenase [NAD] subunit gamma 1, mitochondrial isoform X2	XP_006527907	Idh3g	335	8
interferon-induced 35 kDa protein homolog	NP_081596	Ifi35	286	8
PREDICTED: phosphatidylinositide phosphatase SAC2 isoform X1	XP_006507218	Inpp5f	505	8
PREDICTED: importin-4 isoform X2	XP_006519717	Ipo4	882	8
interferon regulatory factor 2-binding protein 2	NP_001158070	Irf2bp2	570	8
inositol 1,4,5-trisphosphate receptor type 2 isoform 2	NP_034716	Itpr2	2668	8
laminin subunit gamma-2 precursor	NP_032511	Lamc2	1193	8
lysosome-associated membrane glycoprotein 1 precursor	NP_034814	Lamp1	406	8
PREDICTED: protein lunapark isoform X2	XP_006500210	Lnp	302	8
PREDICTED: NHP2-like protein 1	XP_003689233	LOC100862468	128	8
PREDICTED: SUMO-conjugating enzyme UBC9	XP_006543476	LOC102641751	158	8
PREDICTED: low molecular weight phosphotyrosine protein phosphatase	XP_006542863	LOC102642088	158	8
lipoma-preferred partner homolog isoform 1	NP_001139424	Lpp	613	8
PREDICTED: microtubule-associated protein 1S isoform X2	XP_006509746	Map1s	891	8
PREDICTED: methyl-CpG-binding domain protein 3 isoform X3	XP_006513367	Mbd3	253	8
NAD-dependent malic enzyme, mitochondrial precursor	NP_663469	Me2	589	8
MKL/myocardin-like protein 2 isoform 1	NP_705816	Mkl2	1080	8
PREDICTED: metastasis-associated protein MTA1 isoform X14	XP_006536390	Mta1	684	8
metastasis-associated protein MTA3 isoform 4	NP_001164525	Mta3	513	8
PREDICTED: protein LYRIC isoform X3	XP_006520213	Mtdh	546	8
sialic acid synthase	NP_444409	Nans	359	8
PREDICTED: NADH dehydrogenase [ubiquinone] iron-sulfur protein 2, mitochondrial isoform X1	XP_006496856	Ndufs2	436	8
negative elongation factor E	NP_001039329	Nelfe	367	8
PREDICTED: nuclear factor NF-kappa-B p105 subunit isoform X2	XP_006501170	Nfkb1	842	8
nuclear factor NF-kappa-B p100 subunit isoform a	NP_062281	Nfkb2	899	8
glycylpeptide N-tetradecanoyltransferase 1	NP_032733	Nmt1	496	8
probable 28S rRNA (cytosine-C(5))-methyltransferase	NP_620086	Nop2	794	8
vesicle-fusing ATPase	NP_032766	Nsf	744	8
olfactory receptor 6	NP_996780	Olfr6	316	8
PREDICTED: OTU domain-containing protein 4 isoform X1	XP_006531469	Otud4	1042	8
platelet-activating factor acetylhydrolase IB subunit beta	NP_032801	Pafah1b2	229	8
p21-activated protein kinase-interacting protein 1	NP_080826	Pak1ip1	382	8
protein DJ-1	NP_065594	Park7	189	8
protocadherin-1 precursor	NP_083633	Pcdh1	1038	8
PDZ and LIM domain protein 7 isoform a	NP_001107560	Pdlim7	457	8
6-phosphofructo-2-kinase/fructose-2,6-bisphosphatase 2 isoform 3	NP_001155888	Pfkfb2	497	8
PREDICTED: PHD finger protein 10 isoform X2	XP_006525024	Phf10	410	8
PREDICTED: PH-interacting protein isoform X4	XP_006511630	Phip	1266	8
PREDICTED: presequence protease, mitochondrial isoform X2	XP_006516572	Pitrm1	885	8
serine/threonine-protein kinase N1 isoform 2	NP_796236	Pkn1	946	8
putative phospholipase B-like 2 precursor	NP_076114	Plbd2	594	8
PREDICTED: pleckstrin homology domain-containing family S member 1 isoform X4	XP_006527084	Plekhs1	387	8
peptidyl-prolyl cis-trans isomerase D	NP_080628	Ppid	370	8
peptidyl-prolyl cis-trans isomerase G	NP_001074555	Ppig	752	8
PREDICTED: PR domain zinc finger protein 2 isoform X5	XP_006538551	Prdm2	1509	8
phosphoribosyl pyrophosphate synthase-associated protein 2 isoform b	NP_001157716	Prpsap2	283	8
proline-rich protein 11	NP_780772	Prr11	368	8
presenilin-1	NP_032969	Psen1	467	8
PREDICTED: proteasome subunit alpha type-6 isoform X1	XP_006515947	Psma6	227	8
proteasome subunit beta type-5	NP_035316	Psmb5	264	8
proteasome subunit beta type-7 precursor	NP_035317	Psmb7	277	8
26S proteasome non-ATPase regulatory subunit 14	NP_067501	Psmd14	310	8
polypyrimidine tract-binding protein 3 isoform 2	NP_835458	Ptbp3	523	8
PREDICTED: very-long-chain (3R)-3-hydroxyacyl-CoA dehydratase 3 isoform X1	XP_006511387	Ptplad1	205	8
PREDICTED: RB1-inducible coiled-coil protein 1 isoform X2	XP_006495507	Rb1cc1	1503	8
PREDICTED: RNA-binding protein 33 isoform X3	XP_006535798	Rbm33	1190	8
RNA-binding protein with multiple splicing isoform 4	NP_001273097	Rbpms	191	8
rhophilin-2	NP_082173	Rhpn2	686	8
regulator of microtubule dynamics protein 3	NP_001028308	Rmdn3	470	8
60S ribosomal protein L24	NP_077180	Rpl24	157	8
60S ribosomal protein L9	NP_035422	Rpl9	192	8
40S ribosomal protein S11	NP_038753	Rps11	158	8
40S ribosomal protein S15	NP_033117	Rps15	145	8
40S ribosomal protein S19	NP_075622	Rps19	145	8
40S ribosomal protein S21	NP_079863	Rps21	83	8
ribosomal protein S6 kinase alpha-4	NP_064308	Rps6ka4	773	8
ribonucleoside-diphosphate reductase subunit M2	NP_033130	Rrm2	390	8
RNA polymerase I-specific transcription initiation factor RRN3	NP_001034610	Rrn3	656	8
PREDICTED: protein SAAL1 isoform X2	XP_006541380	Saal1	284	8
SUMO-activating enzyme subunit 1 isoform b	NP_001272821	Sae1	328	8
GTP-binding protein SAR1b	NP_079811	Sar1b	198	8
splicing factor, arginine/serine-rich 19	NP_001008422	Scaf1	1256	8
protein transport protein Sec23A	NP_033173	Sec23a	765	8
PREDICTED: septin-11 isoform X10	XP_006535171	Sept11	375	8
serpin H1 precursor	NP_001104514	Serpinh1	417	8
14-3-3 protein sigma	NP_061224	Sfn	248	8
PREDICTED: SH3 domain-binding protein 1 isoform X1	XP_006520724	Sh3bp1	680	8
SH3 domain-binding protein 4	NP_598577	Sh3bp4	962	8
PREDICTED: mitochondrial 2-oxoglutarate/malate carrier protein isoform X1	XP_006537268	Slc25a11	282	8
calcium-binding mitochondrial carrier protein Aralar2 isoform 2	NP_001171043	Slc25a13	675	8
PREDICTED: structural maintenance of chromosomes protein 4 isoform X5	XP_006502112	Smc4	1052	8
PREDICTED: serine/threonine-protein kinase SMG1 isoform X3	XP_006507742	Smg1	3190	8
U2 small nuclear ribonucleoprotein A'	NP_067311	Snrpa1	255	8
small nuclear ribonucleoprotein Sm D2	NP_081219	Snrpd2	118	8
small nuclear ribonucleoprotein Sm D3	NP_080371	Snrpd3	126	8
small nuclear ribonucleoprotein E	NP_033253	Snrpe	92	8
PREDICTED: msx2-interacting protein isoform X5	XP_006539137	Spen	2975	8
serine/arginine-rich splicing factor 3	NP_038691	Srsf3	164	8
PREDICTED: serine/arginine-rich splicing factor 7 isoform X2	XP_006524254	Srsf7	215	8
PREDICTED: stromal interaction molecule 1 isoform X3	XP_006507598	Stim1	642	8
serine/threonine-protein kinase 10	NP_033314	Stk10	966	8
synergin gamma	NP_919322	Synrg	1138	8
tumor-associated calcium signal transducer 2 precursor	NP_064431	Tacstd2	317	8
transaldolase	NP_035658	Taldo1	337	8
tubulin-folding cofactor B	NP_079824	Tbcb	244	8
thimet oligopeptidase	NP_073144	Thop1	687	8
treslin	NP_084111	Ticrr	1889	8
PREDICTED: transmembrane protein 255A isoform X2	XP_006541558	Tmem255a	304	8
targeting protein for Xklp2	NP_082385	Tpx2	745	8
PREDICTED: tuberin isoform X7	XP_006524106	Tsc2	1749	8
translin-associated protein X	NP_058605	Tsnax	290	8
GDP-L-fucose synthase	NP_112478	Tsta3	321	8
tubulin--tyrosine ligase-like protein 12	NP_898838	Ttll12	639	8
thioredoxin	NP_035790	Txn1	105	8
thioredoxin domain-containing protein 5 isoform 2	NP_001276527	Txndc5	323	8
splicing factor U2AF 65 kDa subunit isoform 2	NP_598432	U2af2	471	8
PREDICTED: U2 snRNP-associated SURP motif-containing protein isoform X1	XP_006511447	U2surp	1028	8
PREDICTED: ubiquitin-conjugating enzyme E2 variant 1 isoform X3	XP_006500078	Ube2v1	105	8
protein unc-119 homolog A	NP_035806	Unc119	240	8
PREDICTED: ubiquitin carboxyl-terminal hydrolase 10 isoform X3	XP_006530910	Usp10	792	8
ubiquitin carboxyl-terminal hydrolase 15 isoform 1	NP_081880	Usp15	981	8
vesicle-associated membrane protein-associated protein A	NP_038961	Vapa	249	8
deubiquitinating protein VCIP135	NP_775619	Vcpip1	1220	8
von Willebrand factor A domain-containing protein 5A	NP_001139429	Vwa5a	793	8
PREDICTED: WD repeat-containing protein 20 isoform X5	XP_006516270	Wdr20	411	8
methylosome protein 50	NP_081708	Wdr77	342	8
wolframin	NP_035846	Wfs1	890	8
PREDICTED: YEATS domain-containing protein 2 isoform X5	XP_006521969	Yeats2	1139	8
zinc finger and BTB domain-containing protein 7A	NP_034861	Zbtb7a	569	8
PREDICTED: zinc finger CCCH domain-containing protein 11A isoform X1	XP_006529927	Zc3h11a	791	8
PREDICTED: zinc finger CCCH domain-containing protein 14 isoform X5	XP_006516394	Zc3h14	580	8
zinc finger CCHC domain-containing protein 8	NP_081770	Zcchc8	709	8
zinc finger protein 330	NP_663575	Zfp330	316	8
zinc finger protein 652	NP_963903	Zfp652	608	8
PREDICTED: zinc finger ZZ-type and EF-hand domain-containing protein 1 isoform X4	XP_006532666	Zzef1	1569	8
bifunctional lysine-specific demethylase and histidyl-hydroxylase NO66	NP_076122	2410016O06Rik	603	7
uncharacterized protein LOC239673	NP_808385	4732456N10Rik	538	7
specifically androgen-regulated gene protein	NP_808272	AA986860	606	7
alanyl-tRNA editing protein Aarsd1	NP_659078	Aarsd1	412	7
acyl-coenzyme A thioesterase 1	NP_036136	Acot1	419	7
actin, gamma-enteric smooth muscle	NP_033740	Actg2	376	7
actin-like protein 6A	NP_062647	Actl6a	429	7
actin filament-associated protein 1-like 2 isoform 3	NP_666214	Afap1l2	769	7
PREDICTED: AF4/FMR2 family member 4 isoform X2	XP_006534623	Aff4	1131	7
arf-GAP with GTPase, ANK repeat and PH domain-containing protein 1 isoform 2	NP_001032213	Agap1	804	7
PREDICTED: arf-GAP domain and FG repeat-containing protein 2 isoform X2	XP_006504633	Agfg2	436	7
A-kinase anchor protein 2 isoform 3	NP_033779	Akap2	795	7
aldo-keto reductase family 1, member C19	NP_001013807	Akr1c19	323	7
PREDICTED: RAC-alpha serine/threonine-protein kinase isoform X3	XP_006515480	Akt1	253	7
ankyrin-3 isoform a	NP_733924	Ank3	1726	7
ankyrin-3 isoform i	NP_733926	Ank3	838	7
PREDICTED: acidic leucine-rich nuclear phosphoprotein 32 family member B isoform X2	XP_006538269	Anp32b	257	7
annexin A9	NP_001078852	Anxa9	345	7
PREDICTED: AP-2 complex subunit alpha-1 isoform X2	XP_006540633	Ap2a1	625	7
ADP-ribosylation factor GTPase-activating protein 3	NP_079721	Arfgap3	524	7
arginase-2, mitochondrial precursor	NP_033835	Arg2	354	7
PREDICTED: arginine and glutamate-rich protein 1 isoform X1	XP_006508822	Arglu1	253	7
PREDICTED: rho GTPase-activating protein 17 isoform X3	XP_006508266	Arhgap17	532	7
rho GTPase-activating protein 27 isoform 1	NP_001192165	Arhgap27	869	7
PREDICTED: rho guanine nucleotide exchange factor 12 isoform X1	XP_006510649	Arhgef12	1543	7
PREDICTED: rho guanine nucleotide exchange factor 28 isoform X4	XP_006517585	Arhgef28	1323	7
ADP-ribosylation factor-like protein 1	NP_080135	Arl1	181	7
ADP-ribosylation factor-like protein 2	NP_062696	Arl2	184	7
PRA1 family protein 3	NP_075368	Arl6ip5	188	7
cyclic AMP-dependent transcription factor ATF-7	NP_666177	Atf7	413	7
PREDICTED: ATP synthase-coupling factor 6, mitochondrial isoform X1	XP_006522940	Atp5j	108	7
BAG family molecular chaperone regulator 3	NP_038891	Bag3	577	7
PREDICTED: breakpoint cluster region protein isoform X1	XP_006513123	Bcr	1031	7
PREDICTED: biorientation of chromosomes in cell division protein 1-like 1 isoform X4	XP_006504116	Bod1l	2839	7
PREDICTED: serine/threonine-protein kinase B-raf isoform X10	XP_006505422	Braf	861	7
caspase activity and apoptosis inhibitor 1	NP_080644	Caap1	356	7
nuclear speckle splicing regulatory protein 1	NP_001012309	Ccdc55	542	7
girdin	NP_789811	Ccdc88a	1845	7
PREDICTED: cyclin-L1 isoform X6	XP_006501833	Ccnl1	299	7
PREDICTED: centromere protein F isoform X2	XP_006497183	Cenpf	2925	7
PREDICTED: chromodomain-helicase-DNA-binding protein 8 isoform X5	XP_006519540	Chd8	2530	7
PREDICTED: clathrin interactor 1 isoform X3	XP_006532903	Clint1	598	7
collagen type IV alpha-3-binding protein isoform 1	NP_075909	Col4a3bp	624	7
COMM domain-containing protein 3	NP_680087	Commd3	195	7
COP9 signalosome complex subunit 8	NP_598566	Cops8	209	7
coatomer subunit zeta-1	NP_062791	Copz1	177	7
coronin-7	NP_084481	Coro7	922	7
PREDICTED: cyclic AMP-responsive element-binding protein 1 isoform X5	XP_006495717	Creb1	266	7
crooked neck-like protein 1	NP_080096	Crnkl1	690	7
cleavage stimulation factor subunit 3 isoform 1	NP_663504	Cstf3	717	7
PREDICTED: protein CASP isoform X6	XP_006504419	Cux1	787	7
cytochrome c, somatic	NP_031834	Cycs	105	7
PREDICTED: DAZ-associated protein 1 isoform X3	XP_006514134	Dazap1	398	7
m7GpppX diphosphatase	NP_081306	Dcps	338	7
phospholipase DDHD2	NP_082378	Ddhd2	699	7
PREDICTED: ATP-dependent RNA helicase DDX54 isoform X1	XP_006530527	Ddx54	486	7
ATP-dependent RNA helicase DDX54	NP_082317	Ddx54	874	7
H/ACA ribonucleoprotein complex subunit 4	NP_001025478	Dkc1	509	7
dnaJ homolog subfamily C member 8	NP_765988	Dnajc8	253	7
zinc finger protein ubi-d4 isoform 2	NP_035392	Dpf2	391	7
protein dpy-30 homolog	NP_001139696	Dpy30	99	7
dynein light chain 2, cytoplasmic	NP_001161944	Dynll2	89	7
delta(3,5)-Delta(2,4)-dienoyl-CoA isomerase, mitochondrial precursor	NP_058052	Ech1	327	7
enoyl-CoA hydratase, mitochondrial precursor	NP_444349	Echs1	290	7
enoyl-CoA delta isomerase 1, mitochondrial precursor	NP_034153	Eci1	289	7
early endosome antigen 1	NP_001001932	Eea1	1411	7
eukaryotic translation initiation factor 1	NP_035638	Eif1	113	7
eukaryotic translation initiation factor 3 subunit J	NP_653128	Eif3j1	261	7
eukaryotic translation initiation factor 4E	NP_031943	Eif4e	217	7
eukaryotic translation initiation factor 4 gamma 3 isoform 2	NP_001243124	Eif4g3	1567	7
PREDICTED: epidermal growth factor receptor substrate 15-like 1 isoform X8	XP_006509614	Eps15l1	598	7
PREDICTED: epidermal growth factor receptor kinase substrate 8-like protein 2 isoform X1	XP_006536337	Eps8l2	606	7
PREDICTED: sickle tail protein isoform X18	XP_006497488	Etl4	1618	7
transcription factor ETV6 isoform 1	NP_031987	Etv6	485	7
constitutive coactivator of PPAR-gamma-like protein 1	NP_001028440	Fam120a	1112	7
protein FAM3C precursor	NP_613053	Fam3c	227	7
FERM, RhoGEF and pleckstrin domain-containing protein 2	NP_663494	Farp2	1065	7
F-box only protein 6	NP_001157179	Fbxo6	295	7
PREDICTED: FYVE, RhoGEF and PH domain-containing protein 4 isoform X1	XP_006522092	Fgd4	766	7
peptidyl-prolyl cis-trans isomerase FKBP3	NP_038930	Fkbp3	224	7
PREDICTED: formin-like protein 3 isoform X1	XP_006520906	Fmnl3	1027	7
ras GTPase-activating protein-binding protein 2 isoform b	NP_001074265	G3bp2	449	7
PREDICTED: GTPase-activating protein and VPS9 domain-containing protein 1 isoform X6	XP_006498299	Gapvd1	655	7
PREDICTED: GTPase-activating protein and VPS9 domain-containing protein 1 isoform X4	XP_006498297	Gapvd1	1431	7
PREDICTED: trifunctional purine biosynthetic protein adenosine-3 isoform X4	XP_006522976	Gart	433	7
PREDICTED: transcriptional repressor p66 alpha isoform X3	XP_006509701	Gatad2a	608	7
glutaredoxin-1	NP_444338	Glrx	107	7
PREDICTED: 60S ribosomal protein L13-like	XP_001474740	Gm10071	211	7
glyoxylate reductase/hydroxypyruvate reductase	NP_525028	Grhpr	328	7
G-rich sequence factor 1 isoform 2	NP_001091946	Grsf1	362	7
PREDICTED: glycogen synthase kinase-3 alpha isoform X1	XP_006540321	Gsk3a	449	7
glutathione S-transferase Mu 3	NP_034489	Gstm3	218	7
PREDICTED: general transcription factor IIF subunit 1 isoform X1	XP_006525257	Gtf2f1	480	7
general transcription factor II-I isoform 4	NP_001074217	Gtf2i	958	7
histidine--tRNA ligase, cytoplasmic	NP_032240	Hars	509	7
histidine triad nucleotide-binding protein 1	NP_032274	Hint1	126	7
histone cluster 1, H2aa	NP_783589	Hist1h2aa	129	7
histone H2A type 2-B	NP_835585	Hist2h2ab	130	7
PREDICTED: heterogeneous nuclear ribonucleoprotein U-like protein 1 isoform X1	XP_006539919	Hnrnpul1	759	7
heterochromatin protein 1-binding protein 3 isoform 4	NP_001272409	Hp1bp3	503	7
10 kDa heat shock protein, mitochondrial	NP_032329	Hspe1	102	7
PREDICTED: isocitrate dehydrogenase [NAD] subunit beta, mitochondrial isoform X1	XP_006498887	Idh3b	380	7
elongator complex protein 1	NP_080355	Ikbkap	1333	7
phosphatidylinositide phosphatase SAC2	NP_848756	Inpp5f	1132	7
transcription factor jun-B	NP_032442	Junb	344	7
lysine-specific histone demethylase 1A	NP_598633	Kdm1a	853	7
PREDICTED: lysine-specific demethylase 4B isoform X7	XP_006523962	Kdm4b	1058	7
PREDICTED: kinesin-like protein KIF20B isoform X6	XP_006527149	Kif20b	1348	7
kinesin light chain 2	NP_032477	Klc2	619	7
laminin subunit beta-3 precursor	NP_001264857	Lamb3	1168	7
PREDICTED: eukaryotic translation initiation factor 5	XP_006542900	LOC102641436	429	7
PREDICTED: non-histone chromosomal protein HMG-14	XP_006544284	LOC102641809	96	7
leucine zipper protein 1	NP_077772	Luzp1	1068	7
cation-dependent mannose-6-phosphate receptor precursor	NP_034879	M6pr	278	7
C-Jun-amino-terminal kinase-interacting protein 3 isoform g	NP_001156925	Mapk8ip3	1300	7
mediator of RNA polymerase II transcription subunit 1 isoform 1	NP_038662	Med1	1560	7
mediator of RNA polymerase II transcription subunit 24	NP_035999	Med24	987	7
myocyte-specific enhancer factor 2A isoform d	NP_001278125	Mef2a	351	7
PREDICTED: MICAL-like protein 1 isoform X3	XP_006521087	Micall1	513	7
39S ribosomal protein L19, mitochondrial	NP_080766	Mrpl19	292	7
28S ribosomal protein S36, mitochondrial isoform 2	NP_001177193	Mrps36	100	7
metastasis-associated protein MTA3 isoform 1	NP_001164523	Mta3	586	7
S-methyl-5'-thioadenosine phosphorylase	NP_077753	Mtap	283	7
PREDICTED: protein LYRIC isoform X5	XP_006520215	Mtdh	483	7
PREDICTED: myosin light polypeptide 6 isoform X2	XP_006513385	Myl6	151	7
unconventional myosin-Ic isoform a	NP_001074244	Myo1c	1044	7
PREDICTED: unconventional myosin-IXb isoform X21	XP_006509649	Myo9b	1324	7
myocardial zonula adherens protein precursor	NP_001028380	Myzap	466	7
N-alpha-acetyltransferase 15, NatA auxiliary subunit	NP_444319	Naa15	865	7
neuron navigator 1	NP_775613	Nav1	1875	7
nibrin	NP_038780	Nbn	751	7
condensin complex subunit 1	NP_666283	Ncapd2	1392	7
PREDICTED: nuclear receptor coactivator 5 isoform X2	XP_006499432	Ncoa5	550	7
adaptin ear-binding coat-associated protein 2	NP_079659	Necap2	266	7
PREDICTED: NFU1 iron-sulfur cluster scaffold homolog, mitochondrial isoform X4	XP_006506485	Nfu1	190	7
nodal modulator 1 precursor	NP_694697	Nomo1	1214	7
nuclear receptor-binding protein	NP_671734	Nrbp1	535	7
ADP-sugar pyrophosphatase	NP_058614	Nudt5	218	7
nuclear fragile X mental retardation-interacting protein 2	NP_001019376	Nufip2	692	7
nucleoporin NUP188 homolog	NP_938046	Nup188	1759	7
PREDICTED: nuclear pore membrane glycoprotein 210 isoform X1	XP_006506463	Nup210	1863	7
prolyl 4-hydroxylase subunit alpha-2 isoform 1 precursor	NP_001129548	P4ha2	535	7
bifunctional 3'-phosphoadenosine 5'-phosphosulfate synthase 1 isoform c	NP_001276408	Papss1	555	7
bifunctional 3'-phosphoadenosine 5'-phosphosulfate synthase 1 isoform b	NP_001276407	Papss1	603	7
partitioning defective 3 homolog isoform 2	NP_001013598	Pard3	606	7
poly(rC)-binding protein 2 isoform 3	NP_001096636	Pcbp2	331	7
prenylcysteine oxidase precursor	NP_080099	Pcyox1	505	7
pyridoxal-dependent decarboxylase domain-containing protein 1 isoform 3	NP_001034622	Pdxdc1	710	7
peroxisomal biogenesis factor 19 isoform a	NP_075528	Pex19	299	7
PREDICTED: phosphoglucomutase-1 isoform X2	XP_006504120	Pgm1	558	7
phosphatidylinositol-binding clathrin assembly protein isoform 6	NP_001239453	Picalm	597	7
pyruvate kinase PKM isoform M2	NP_035229	Pkm	531	7
PREDICTED: pleckstrin homology domain-containing family G member 5 isoform X7	XP_006538991	Plekhg5	1041	7
PREDICTED: pleckstrin homology domain-containing family O member 2 isoform X1	XP_006510814	Plekho2	291	7
PREDICTED: pogo transposable element with ZNF domain isoform X4	XP_006501427	Pogz	1303	7
inorganic pyrophosphatase	NP_080714	Ppa1	289	7
peptidyl-prolyl cis-trans isomerase-like 4	NP_080417	Ppil4	492	7
serine/threonine-protein phosphatase 1 regulatory subunit 10	NP_001157290	Ppp1r10	888	7
phostensin	NP_001140183	Ppp1r18	594	7
PRA1 family protein 2	NP_613068	Praf2	178	7
serine/threonine-protein kinase D2	NP_849231	Prkd2	875	7
interferon-inducible double-stranded RNA-dependent protein kinase activator A	NP_036001	Prkra	313	7
pre-mRNA-splicing factor 38A	NP_766285	Prpf38a	312	7
pre-mRNA-processing factor 6	NP_598462	Prpf6	941	7
proteasome subunit beta type-6 precursor	NP_032972	Psmb6	238	7
PREDICTED: prostaglandin G/H synthase 1 isoform X2	XP_006497857	Ptgs1	584	7
ras-related protein Rab-10	NP_057885	Rab10	200	7
ras-related protein Rab-2A	NP_067493	Rab2a	212	7
ras-related protein Rab-5C	NP_077776	Rab5c	216	7
ras-related protein Rab-6A isoform 2	NP_077249	Rab6a	208	7
PREDICTED: rac GTPase-activating protein 1 isoform X2	XP_006521083	Racgap1	601	7
ras-related protein Rap-1b precursor	NP_077777	Rap1b	184	7
RNA-binding protein 3 isoform 2	NP_001159882	Rbm3	153	7
PREDICTED: RNA-binding protein 5 isoform X4	XP_006511939	Rbm5	568	7
ribonuclease H2 subunit A	NP_081463	Rnaseh2a	301	7
PREDICTED: E3 ubiquitin-protein ligase RNF213 isoform X3	XP_006534695	Rnf213	5149	7
60S ribosomal protein L23a	NP_997406	Rpl23a	156	7
PREDICTED: 40S ribosomal protein S12-like	XP_001480687	Rps12-ps10	132	7
40S ribosomal protein S15a	NP_733769	Rps15a	130	7
40S ribosomal protein S16	NP_038675	Rps16	146	7
PREDICTED: ras-responsive element-binding protein 1 isoform X12	XP_006516823	Rreb1	1672	7
remodeling and spacing factor 1	NP_001074736	Rsf1	1441	7
protein S100-A11	NP_058020	S100a11	98	7
serine hydrolase-like protein	NP_075964	Serhl	311	7
PREDICTED: SH3 domain-containing kinase-binding protein 1 isoform X8	XP_006528994	Sh3kbp1	567	7
PREDICTED: signal-induced proliferation-associated 1-like protein 3 isoform X5	XP_006540469	Sipa1l3	1736	7
calcium-binding mitochondrial carrier protein Aralar1	NP_766024	Slc25a12	677	7
PREDICTED: calcium-binding mitochondrial carrier protein Aralar1 isoform X3	XP_006500483	Slc25a12	502	7
PREDICTED: calcium-binding mitochondrial carrier protein Aralar2 isoform X1	XP_006505199	Slc25a13	514	7
4F2 cell-surface antigen heavy chain isoform b	NP_032603	Slc3a2	526	7
high affinity cationic amino acid transporter 1	NP_001288353	Slc7a1	622	7
small nuclear ribonucleoprotein-associated protein B	NP_033251	Snrpb	231	7
small nuclear ribonucleoprotein G	NP_080782	Snrpg	76	7
PREDICTED: sorbin and SH3 domain-containing protein 2 isoform X63	XP_006509444	Sorbs2	725	7
PREDICTED: spermatogenesis-associated protein 13 isoform X4	XP_006518933	Spata13	749	7
PREDICTED: serine/arginine-rich splicing factor 10 isoform X1	XP_006538606	Srsf10	149	7
serine/arginine-rich splicing factor 11 isoform 1	NP_001087222	Srsf11	476	7
PREDICTED: hsc70-interacting protein isoform X2	XP_006521455	St13	343	7
stomatin-like protein 2, mitochondrial	NP_075720	Stoml2	353	7
PREDICTED: striatin-4 isoform X1	XP_006540509	Strn4	641	7
activated RNA polymerase II transcriptional coactivator p15	NP_035424	Sub1	127	7
PREDICTED: succinyl-CoA ligase [ADP-forming] subunit beta, mitochondrial isoform X2	XP_006518821	Sucla2	329	7
polycomb protein Suz12 isoform 2	NP_001156490	Suz12	718	7
PREDICTED: TATA-binding protein-associated factor 2N isoform X1	XP_006534246	Taf15	524	7
PREDICTED: protein TFG isoform X4	XP_006522046	Tfg	277	7
THO complex subunit 1	NP_705780	Thoc1	657	7
mitochondrial import receptor subunit TOM22 homolog	NP_766197	Tomm22	142	7
DNA topoisomerase 2-binding protein 1	NP_795953	Topbp1	1515	7
tumor protein D53	NP_033439	Tpd52l1	204	7
PREDICTED: translationally-controlled tumor protein isoform X1	XP_006518976	Tpt1	133	7
PREDICTED: transformer-2 protein homolog alpha isoform X6	XP_006505308	Tra2a	183	7
heat shock protein 75 kDa, mitochondrial precursor	NP_080784	Trap1	706	7
PREDICTED: splicing factor U2AF 65 kDa subunit isoform X3	XP_006539793	U2af2	311	7
ubiquitin-conjugating enzyme E2 variant 2 isoform 1	NP_076074	Ube2v2	145	7
PREDICTED: ubiquitin carboxyl-terminal hydrolase 4 isoform X3	XP_006511761	Usp4	915	7
U3 small nucleolar RNA-associated protein 18 homolog	NP_001013393	Utp18	552	7
vesicle-associated membrane protein 3	NP_033524	Vamp3	103	7
vacuolar protein-sorting-associated protein 25 isoform 2	NP_081052	Vps25	176	7
vesicle transport through interaction with t-SNAREs homolog 1B	NP_058080	Vti1b	232	7
PREDICTED: wings apart-like protein homolog isoform X1	XP_006518887	Wapal	1149	7
WW domain-binding protein 11	NP_068360	Wbp11	641	7
WD repeat-containing protein 20	NP_081425	Wdr20	569	7
PREDICTED: WD repeat domain phosphoinositide-interacting protein 2 isoform X1	XP_006504815	Wipi2	319	7
PREDICTED: tyrosine--tRNA ligase, cytoplasmic isoform X1	XP_006537000	Yars	453	7
zinc finger CCCH domain-containing protein 15	NP_081210	Zc3h15	426	7
zinc finger protein 800	NP_001075147	Zfp800	662	7
UPF0585 protein C16orf13 homolog	NP_080962	0610011F06Rik	204	6
uncharacterized protein C1orf21 homolog	NP_932107	1700025G04Rik	121	6
uncharacterized protein LOC70134	NP_001278221	2210011C24Rik	206	6
UPF0690 protein C1orf52 homolog	NP_079831	2410004B18Rik	180	6
ATP-binding cassette sub-family A member 6 isoform 3	NP_001160029	Abca6	325	6
PREDICTED: multidrug resistance-associated protein 4 isoform X1	XP_006519073	Abcc4	821	6
medium-chain specific acyl-CoA dehydrogenase, mitochondrial precursor	NP_031408	Acadm	421	6
acylphosphatase-1	NP_079697	Acyp1	99	6
PREDICTED: zinc finger protein AEBP2 isoform X4	XP_006506971	Aebp2	328	6
PREDICTED: AF4/FMR2 family member 1 isoform X2	XP_006534865	Aff1	1173	6
PREDICTED: putative adenosylhomocysteinase 2 isoform X1	XP_006501471	Ahcyl1	483	6
alcohol dehydrogenase [NADP(+)]	NP_067448	Akr1a1	325	6
PREDICTED: ankyrin repeat and SAM domain-containing protein 1A isoform X5	XP_006536811	Anks1	593	6
PREDICTED: ankyrin repeat and SAM domain-containing protein 1A isoform X4	XP_006536810	Anks1	1135	6
[truncated: 4,337 more rows]
