# Supplementary material for: A Systems Level Analysis of Vasopressin-mediated Signaling Networks in Kidney Distal Convoluted Tubule Cells
Source: Sci Rep. 2015 Aug 4;5:12829. doi: 10.1038/srep12829 (PMC4523861; doi:10.1038/srep12829)
Supplement: Supplementary Information [file srep12829-s3.xls]

## Sheet: combine
Supplemental Table S3: Proteome vs. Transcriptome Comparison
Gene symbol	Normalized spectral count	Average transcript signal
Lemd3	0.0949612	6.88365
Marcks	0.423948	7.7276
Pdlim5	0.0693739	5.50058
Rnf213	0.00136581	7.5345
Klf16	0.338645	6.50631
Raly	0.570946	8.59241
Numa1	0.0592521	7.17743
Mrpl22	0.047619	9.14911
Gatad2b	0.112795	7.06596
Lig1	0.196352	7.83233
Ahctf1	0.0325457	6.21295
Txnrd3	0.0427509	6.16358
Farp1	0.0539499	6.69418
Rad21	0.16378	9.09928
Eef1g	0.450801	9.53444
G3bp2	0.195991	9.94878
Hspa5	0.835115	10.2081
Krt19	2.75682	6.64896
Nsfl1c	0.737838	9.13088
Epn2	0.0531732	5.66977
Khsrp	0.367647	9.252
AI661453	0.144279	8.36624
Ksr1	0.0146277	6.06104
Cobll1	0.427642	7.49438
Psmd1	0.176285	10.2376
Abcc1	0.0706845	6.86132
Ablim1	0.274354	7.58239
Nup188	0.00966458	7.02267
Ilf3	0.123755	7.04327
Csnk1d	0.0366748	7.92555
Basp1	1.15044	6.38052
Clip1	0.0152323	7.81438
Sntb2	0.0538462	6.49837
Pwp1	0.0379242	6.92251
Tle4	0.00765697	6.42977
2310047M10Rik	0.0888889	8.57698
Rab3a	0.00454546	8.57366
Akap12	0.605701	7.42196
Ttll12	0.109546	6.31275
Snx7	0.0228426	8.892
Srrm2	0.235503	8.84983
Samhd1	0.259878	6.81929
Rbm27	0.012474	5.45608
Ahnak	0.652405	7.95488
Dock7	0.0907116	5.94643
Rab11fip1	0.186106	7.96256
Atf7	0.0677966	5.67135
Larp1	0.173507	9.49157
Oxr1	0.0332889	8.98597
Mark3	0.029453	8.64475
Map4k5	0.0673759	5.65827
Itga3	0.0474834	7.71159
Nmd3	0.0469974	7.01029
Hspd1	1.03141	12.3009
Ptpn13	0.0933388	7.72146
Ncl	0.816208	10.1512
4930506M07Rik	0.117274	6.06238
Eif4g1	0.124751	8.8247
Rif1	0.0140105	6.14033
Elf4	0.0152672	5.89419
Kpna6	0.0149254	9.0292
Prpf3	0.00732064	6.40428
Pdxdc1	0.0259403	6.96909
Ap4e1	0.0365682	6.69422
Ptpn12	0.0609756	5.78555
Rangap1	0.122241	6.53129
Recql5	0.0204429	4.76898
Irs2	0.0772142	7.29028
Nsun2	0.195509	7.22212
Vcl	0.363039	8.90342
Rplp2	2.84348	12.2709
Tcof1	0.15173	8.10365
Sf3b2	0.256556	8.69376
Ttc14	0.0140056	6.78325
Aldoa	3.08516	12.0648
Polr2a	0.0593909	8.41868
Atp5b	2.61437	13.0781
Map3k7	0.155462	7.17235
Ahdc1	0.00439147	4.94898
Ncor1	0.0338185	6.99979
Stx7	0.40613	10.6492
Arfgap3	0.0248092	6.99828
Rbm15	0.117464	7.26584
Morc2a	0.0464396	7.73563
Top2a	0.199083	5.60221
Nup88	0.0471698	9.19907
Prkar1a	0.230971	8.44241
Bnip3	0.122995	10.9443
Tmpo	1.15534	6.34586
Atp1a1	0.564027	8.14987
Osbp	0.16646	9.8388
Palm	0.133333	5.58991
Tenc1	0.0254176	7.07317
Tbc1d5	0.0436782	4.91995
Zfp106	0.0236579	7.03566
Copa	0.0710784	7.55327
Pom121	0.03125	8.91021
Plekha5	0.00946372	7.14676
Akap13	0.0208817	5.48237
Stk4	0.0390144	8.57761
Cep350	0.00584605	8.01545
Plekha7	0.0291262	6.59887
Adnp	0.0180505	10.1265
Espl1	0.0127479	5.85706
Mki67	0.0649522	8.48719
Tkt	1.54414	9.39194
Terf2ip	0.0330789	6.17189
Pdlim1	0.253823	4.44802
Osbpl11	0.117569	8.67678
Ncoa2	0.0143575	7.35057
Rnf20	0.020555	8.74723
Tufm	0.141593	6.90148
Lrp2	0.0156652	5.1723
Ctnnb1	0.46991	10.7219
Inadl	0.0559247	6.01259
Dbnl	0.110092	8.89111
Dbr1	0.0439771	8.24031
Nup155	0.0481668	6.98875
Rps3	0.847737	8.30383
Glis3	0.00875657	9.94287
Tbcb	0.151639	10.6277
Mark2	0.149573	8.27003
Pkp4	0.0163148	11.337
Strn	0.153846	7.56977
Fkbp15	0.066335	6.40129
Sipa1l1	0.200457	6.68702
AI846148	0.023622	4.83378
Tjp1	0.0818991	9.87
Gmpr2	0.0229885	6.65282
Arpp19	0.178571	8.62431
Sub1	0.267717	9.49753
Asxl2	0.00430293	7.4349
Atrx	0.0331515	7.79113
Arvcf	0.00464576	7.13485
Capg	1.00287	5.95561
Syne2	0.101397	6.71072
Lmna	0.818045	7.61304
Maged2	0.0439024	8.9586
Zc3h13	0.049346	7.72082
Sept7	0.166667	6.76677
Hspa2	0.521327	8.57918
Zfp553	0.0033841	8.02574
Zkscan3	0.0233161	6.54281
Ppih	0.0225989	6.75281
Ptk2	0.00301507	5.81864
Crip2	0.25	7.97842
Arhgdia	0.857843	8.73107
Dhx30	0.00505902	7.7986
Bola1	0.0218978	6.11326
Actn4	0.384868	8.15971
Ptpn11	0.0623946	9.12229
Osbpl5	0.0121065	6.56298
Zfp395	0.0314961	6.65852
Itsn1	0.0156636	5.8993
Phf6	0.021978	6.05792
H2afy	0.3125	8.66132
Nufip2	0.0216763	6.53663
Pgls	0.40856	8.15309
Krt20	2.23202	4.50335
Arhgef2	0.264644	8.32696
Phf3	0.0054321	8.27717
Gart	0.0306931	7.65241
Trim28	0.334532	8.73274
Zfp62	0.0121279	8.09106
Ccm2	0.00514139	7.01328
Flnc	0.0185667	6.27361
Htatsf1	0.015852	7.77773
Epb4.1l5	0.138889	7.67511
Lmo7	0.22583	8.03134
Pgk1	3.46043	11.7683
Kpna2	0.143667	8.46763
Atxn7l3	0.0323887	8.44974
Kti12	0.0598291	6.35791
Etfa	0.561562	13.0606
Ccnc	0.0815603	6.62038
Mta1	0.00995733	6.82964
Hpcal1	0.170984	10.0375
Klc3	0.32874	7.34335
Hars2	0.0252708	6.6264
Mcm6	0.35201	7.42379
Vcp	0.579404	12.2693
Met	0.000725163	8.56896
Wdr62	0.0173449	4.60026
Psma5	0.356846	8.03655
Reep4	0.0350195	7.05381
Usp5	0.067734	6.93005
Fbxw9	0.0168067	6.78046
Cdca7	0.0193906	4.36221
Dsp	0.120014	9.67311
Nav1	0.0112	5.7207
Krt18	3.49645	11.1345
Mcm2	0.714602	6.62495
Yeats2	0.0210711	6.72265
Atic	0.1875	8.06068
Camsap1	0.0168453	7.2996
Zfp609	0.00920028	5.74993
Acin1	0.205701	9.35852
Lad1	0.405303	9.41459
Ctnnd1	0.485181	8.36888
Krt26	0.016055	3.50856
Baiap2l1	0.227626	6.38743
Trp53bp1	0.0511788	6.89661
Utp20	0.00430262	5.65574
Krt15	0.0263158	5.15958
Immt	0.0634278	9.54916
Git1	0.153745	8.18321
Pak2	0.312977	8.79969
Iqce	0.0336449	5.85738
Numb	0.0758853	6.65153
Hexim2	0.0415335	6.53654
Trip12	0.0325325	7.74864
Sf3a1	0.0948167	5.6928
Nup93	0.192918	8.52529
Lpp	0.0212072	7.76199
Cdc42ep4	0.183381	8.30449
Slc9a1	0.297694	9.41242
Nucks1	0.875536	8.87787
Pcbp1	0.710674	10.3818
Bcar3	0.0122449	7.3699
Slc7a6os	0.0220264	6.52205
Mpp5	0.00624025	8.17261
Camkk2	0.13253	7.42666
Shroom3	0.0747922	7.75433
Ints1	0.0233463	4.92363
Dnttip2	0.100264	8.53337
Nf1	0.0132569	5.52221
Ndufb7	0.0437956	12.4143
Tln1	0.0144644	7.28895
Cand1	0.18374	7.29635
Atxn2l	0.103547	6.68146
Ccny	0.0434783	6.72017
Nipbl	0.0222965	5.74336
Wasl	0.0578842	8.60135
Aldh6a1	0.134579	10.4156
Selenbp1	1.54025	10.2638
Sf3b1	0.15184	9.84623
Rnf214	0.0164671	8.8829
Arhgef17	0.0150705	6.78713
Ppp1r12a	0.0894072	8.89785
Zfp185	0.148454	5.20295
Tuba1c	2.58352	9.23669
Lasp1	0.286344	8.29675
Gprc5c	0.0340909	8.78113
Plekhg3	0.162913	7.12418
Dpf2	0.14578	7.65928
Etl4	0.00927071	5.32459
Arid4a	0.00317209	8.06218
Arid4b	0.00407498	7.73622
Bclaf1	0.160305	9.76775
Gpx1	0.338308	12.1016
Mapk3	0.255263	9.54249
Kif11	0.0161597	4.84523
Mthfd1	0.220321	10.4743
Ppfia1	0.0361345	8.2242
2510003E04Rik	0.0699088	8.91815
Pfkl	0.557692	7.93037
Ncoa3	0.0299572	6.76202
Nek9	0.0206452	9.88535
Brd4	0.0175719	7.79647
Ssh1	0.00700701	6.91327
Kpna3	0.199616	6.36252
Eif4g2	0.09447	8.65634
Lphn2	0.023521	6.82225
Thrap3	0.289169	8.23006
Nup133	0.047619	6.08283
Pcm1	0.00895968	6.7937
5730455P16Rik	0.0101781	7.46883
Uap1l1	0.151874	11.2702
Nolc1	0.121429	8.14251
Pdlim2	0.648276	4.94218
Slk	0.028522	8.02452
Lmnb1	0.666667	6.86916
Eif4enif1	0.0122075	6.36767
Adh5	0.393048	8.21553
Cc2d1b	0.0115894	6.83252
Snta1	0.0801603	7.08238
Acaa2	0.697733	9.94442
Rab3ip	0.0433071	10.4748
Ddah2	0.0409836	8.40007
Tubb6	0.814318	7.44796
Cgn	0.160235	7.37214
Usp54	0.000650195	6.38277
Scin	0.453147	8.36755
Chtf18	0.00619195	5.85511
Grb7	0.203738	8.92085
BC034090	0.0206452	7.99832
Arhgap22	0.0207612	4.98858
Cxadr	0.338983	8.10907
Psmd5	0.224206	9.93998
Hspa8	0.682663	11.5461
Dpysl2	0.298951	6.65202
Psmd4	0.0633245	8.37814
Nvl	0.0203252	7.12055
Cdc37	0.3219	8.11178
Mdc1	0.0278678	7.23652
Tsc22d3	0.164179	7.0839
Epb4.1l1	0.261822	7.60901
Wdr33	0.00225564	6.48683
Dab2ip	0.0338028	9.60727
Sbf1	0.00428495	6.71279
Prkd2	0.0354286	5.43894
Strn4	0.0312012	7.94708
Lsm12	0.0564103	8.26952
Dlat	0.0700935	10.5078
Tnks1bp1	0.238372	6.84066
Tk1	0.0609137	5.50227
Cttnbp2nl	0.0658307	7.13438
Ufd1l	0.0416667	9.07099
Rbm14	0.15994	7.71294
Camkk1	0.0118812	3.56044
Pml	0.0700565	5.954
Itpa	0.282828	5.51327
Kif23	0.128621	5.68129
Arhgef7	0.134675	4.86018
Lnp	0.211921	6.32223
Stip1	0.41989	9.25897
Slc45a4	0.0033841	7.23969
Flnb	0.14391	8.47325
Rpn2	0.250396	8.7344
Dynll1	2.58427	11.7542
Dync1h1	0.156546	7.81577
Rbm5	0.0352113	7.48787
Itpr3	0.0524345	5.62771
Hsd17b4	0.111565	11.0015
Parp1	0.0690335	7.42568
Tsc22d4	0.152455	6.94463
Ap2m1	0.0438799	11.5375
Rbm39	0.0917782	7.84842
Cct5	0.0457256	10.3009
Prdx5	1.20952	12.5736
Nup98	0.0768796	6.32808
Psma7	0.350806	11.5184
Ercc6l	0.0379032	4.87403
AA986860	0.0561056	7.14988
Clasp2	0.0277594	6.20332
Rnmt	0.0195122	6.08213
Abcf1	0.169654	8.38864
Sec22b	0.781395	8.10394
Tpx2	0.0818792	4.19699
Gtf3c4	0.0724852	8.47613
Gorasp2	0.132701	6.5579
Rragc	0.0376884	9.14667
Anln	0.142296	5.39604
R3hdm2	0.03125	8.83659
Cav2	0.0707965	9.46479
Lrba	0.0392432	5.71751
Npepps	0.111957	8.47296
Top1	0.0338983	6.75748
Capza2	0.185315	9.89439
Psmc1	0.229545	6.8255
Spata2	0.00388349	7.17589
Snrpe	1.04348	11.5147
Strn3	0.0247525	6.46084
Ppfibp1	0.0743034	6.42049
Usp8	0.012037	5.55035
Cs	0.295259	11.4384
Rb1cc1	0.0179641	6.65696
Klc4	0.153722	8.03905
Pcnp	0.457627	10.4783
Mllt4	0.105263	8.61173
Farp2	0.02723	6.29766
Pspc1	0.206501	5.39426
Psmd3	0.198113	9.2829
Hn1	0.292208	8.83088
Eps15	0.114827	5.36999
Rnh1	0.436404	9.75568
Epb4.1l3	0.043379	5.94866
Gfpt1	0.0851689	6.40155
Casc5	0.00188768	3.98739
Clns1a	0.435685	9.68602
Ero1l	0.75431	10.2656
4932438A13Rik	0.00619381	5.01697
Ctnna1	0.523179	7.86385
C1qbp	0.738351	10.6577
Anks1	0.0130435	4.59225
Cstf2	0.0327586	6.89814
Ogfr	0.157221	6.37867
Rbl1	0.026936	5.04354
Phldb2	0.401284	10.9848
Eef1b2	0.906667	12.2046
Ruvbl1	0.149123	7.9656
Nfic	0.0514019	7.8547
Ccdc43	0.13964	7.86171
Hsp90b1	0.593516	11.9905
Nedd4l	0.0508827	7.12463
Dhfr	0.315508	6.39586
1110004F10Rik	1.69061	9.47886
Cct8	0.390511	6.21756
Csrp1	0.170984	10.0362
Tcirg1	0.0815348	8.05734
Capza1	0.265734	7.21567
Ctsd	0.826829	11.311
Ptplad1	0.419512	9.54424
Ccnyl1	0.0721649	5.55387
Anxa5	1.16301	11.5742
R3hdm1	0.0586481	5.88415
Xrn2	0.11575	8.43019
Rtn4	0.0213333	7.53477
Dpysl5	0.0478723	4.61685
Hspa4	0.352732	9.65099
Nasp	0.0223214	4.91543
Hsp90aa1	1.45566	8.62904
Ddx54	0.00915332	8.17405
Pura	0.29595	9.44733
Aip	0.0484848	9.21892
Iqsec2	0.0231823	6.19367
Lrrfip1	0.0406091	9.53934
Sept2	1.25234	6.1555
Prps2	0.128931	8.70637
Crk	0.00328947	7.78429
Gaa	0.0272823	7.99103
Mrpl1	0.00892857	6.85063
Eif4ebp1	1.2906	7.01741
Wibg	0.133663	6.6443
Suclg2	0.148438	8.61475
Hsd17b10	0.56705	10.5341
Sash1	0.0470942	5.38114
Skiv2l	0.038674	6.77576
Stmn1	1.71812	8.61076
Actg1	4.16267	12.9326
Tfip11	0.0477327	6.6043
Anxa2	2.18289	5.76267
Pgrmc2	0.654378	9.33013
Ampd3	0.0261283	8.58695
Dak	0.0207612	6.03224
Creb1	0.0338346	7.4937
Otud4	0.0518234	8.77289
Slc43a2	0.0456522	9.72374
Clic1	1.46888	9.64053
Tpd52	0.248649	8.22891
Slc12a2	0.0268908	7.58867
Kif13b	0.174699	7.07693
Eps15l1	0.119647	5.65566
Pabpn1	0.102649	10.2943
Foxk2	0.0327586	7.1187
Prkag1	0.0200669	8.95729
Ufm1	0.211765	8.3721
Sqstm1	0.0816832	7.83172
Atp5a1	1.22966	13.2496
Arfip1	0.031746	10.8753
Usp43	0.0449927	5.8576
Suv39h1	0.0218447	5.29038
Anxa4	1.32288	9.85337
Pes1	0.0359589	7.50522
Ddx42	0.128095	7.21352
Rap1b	0.190217	9.94821
Rab7	0.628019	11.5061
Tlk2	0.0301291	6.33301
Psmb4	0.25	11.2877
Hspa1b	0.71028	9.09455
Dctn2	0.151741	8.92671
1200014J11Rik	0.0439024	7.67889
Gcn1l1	0.07076	6.12784
Nup153	0.0911095	7.40672
Wdr7	0.00488145	6.48302
Pcna	0.636015	10.7497
Helb	0.0512104	5.97338
Ndrg1	1.69543	11.0365
Tceb2	0.516949	10.6172
Rhpn2	0.0874636	6.6733
Tpr	0.100041	9.15286
Limd1	0.0205047	8.4761
Hsp90ab1	1.82873	12.4954
Tubb5	0.682432	9.22936
Cd2ap	0.277865	10.6253
Pnp	0.408304	9.03623
Nap1l1	0.412533	9.71328
Tmed10	0.442922	9.87317
Gphn	0.0570652	5.48354
Mdh2	0.887574	12.8058
Incenp	0.0365297	6.27477
Uvrag	0.0778626	7.23127
Rars	0.215152	8.71248
Erbb2	0.00716561	7.97807
Smarcc2	0.0746133	9.61927
Fip1l1	0.0746269	7.7829
Flna	0.100796	7.62063
Rrm2	0.217949	7.67752
Tpi1	2.13712	11.7764
Mre11a	0.0920097	6.20625
Sf1	0.315693	9.11423
Matr3	0.189125	8.81545
Agpat2	0.0431655	7.328
Rplp1	0.877193	11.6791
Ywhaz	0.4375	10.2032
Aldoc	0.267218	5.26664
Cfl1	1.74096	11.3453
Pkp3	0.0526976	6.0136
Psmb1	0.470833	7.77276
Ctnnal1	0.0150479	8.70364
Akap2	0.0616352	8.83308
Zcchc6	0.00203528	7.63242
Eef1d	1.02847	8.96046
Cdc5l	0.0224439	9.62224
Sh3bp4	0.0582121	8.18744
Golga4	0.0185353	9.42792
Fnbp4	0.0748503	6.56378
Mtap	0.0954064	7.2553
P4hb	1.44597	11.2347
Pdpk1	0.0617647	9.06769
Rnf113a2	0.0979228	9.65571
Aff4	0.0212202	6.41364
Isyna1	0.0861759	7.13506
Bysl	0.0412844	7.51938
Rpl5	0.292929	9.13123
Pfn1	2.66429	11.7875
Sfpq	0.223176	9.65784
Cyb5r3	0.42446	9.07896
Krt7	2.33479	12.4286
Btf3	1.16049	8.53822
Esd	0.48227	7.30708
Pck2	0.136432	7.42621
Crtc3	0.0582524	6.21625
Gbe1	0.0840456	6.33552
Purb	0.398148	9.43726
Wapal	0.00335008	5.90071
Rab11fip5	0.0188834	10.985
Pcbp2	0.0302115	9.28732
Dstn	0.769697	10.2517
Chdh	0.166107	10.4731
Cbx3	0.89071	8.91326
Pdhb	0.197772	9.32159
Eps8l2	0.238683	8.40338
Psmc3	0.520362	10.4555
Dlst	0.415011	7.44092
Wdr1	0.206271	9.53776
Mrpl12	0.333333	9.02679
Fcho2	0.139679	5.5694
Shc1	0.0127932	7.85688
Naga	0.120301	10.2329
Tmem51	0.0803213	8.75925
Baiap2	0.238004	7.07164
Urod	0.0127796	10.1613
Nup35	0.113636	6.20587
Cltc	0.591045	6.14232
Slc4a2	0.0122649	8.8358
Rab1b	0.870647	7.79565
Mbd3	0.3083	7.97189
Gsn	0.392613	8.988
2210010C04Rik	0.00809717	4.24724
Tpm3	0.00350877	8.79533
4931406C07Rik	0.0425532	9.84513
Anapc1	0.0131435	6.69953
Gps1	0.0184805	8.70093
Aldh18a1	0.0554855	5.00172
Rps6ka3	0.178378	6.2555
Ldha	4.16867	11.6038
Ankrd28	0.0344828	8.25877
Man2c1	0.00132626	7.8289
Gpi1	1.38172	11.614
Vars	0.253365	5.97422
Pebp1	0.973262	10.4599
Pgam1	4.35039	12.4015
Epn3	0.190476	6.18847
Rps26	0.452174	10.3961
Son	0.0119505	9.06183
Xpnpep1	0.189189	9.33087
Krt8	3.1898	10.6876
Ubqln2	0.0485893	7.83367
Sars	0.453125	10.2166
Cops8	0.0574163	8.51001
Utrn	0.0299874	10.0399
Usp10	0.0833333	9.40336
Phf2	0.0234934	7.63104
G6pdx	0.287379	8.31896
Nfatc2	0.00845666	6.02264
Tbc1d4	0.0690222	6.82201
Chka	0.016092	7.07521
Mcm3	0.653941	6.3751
Rps7	0.572165	10.5961
Timm13	0.357895	10.0789
Zwint	0.285714	6.7228
Esf1	0.00946746	7.55105
Cdc42bpb	0.056042	6.39849
Myh9	1.43112	9.36554
Psat1	0.117166	7.80286
Sh3yl1	0.0430464	8.85617
Prkab2	0.0332103	5.50041
Rfc4	0.0384615	5.90006
Gys1	0.143631	6.64347
Ptbp1	0.00204499	7.52359
Igf2bp2	0.402027	7.45891
Iqgap1	0.415208	7.44615
Pacsin2	0.231461	11.7125
Alkbh5	0.177215	10.575
Rrm1	0.0530303	6.84437
Rps4x	0.292776	12.66
Vac14	0.0439367	6.4823
Rps17	1.15556	11.0025
Rin1	0.0907643	5.97339
Sec23a	0.0183007	9.38858
Espn	0.0112867	6.08349
Rab1	0.326829	9.08417
Snx2	0.154143	10.8412
Timm8a1	0.206186	9.06651
Plekhg5	0.0605187	6.71335
Cse1l	0.23275	8.30619
Npm1	1.26712	11.8207
Igf2r	0.0688683	6.44059
Ywhae	3.41176	9.64727
Slc4a1ap	0.114846	5.99247
Tjp2	0.350471	8.45366
Slc35c2	0.112	7.22353
Shroom4	0.0702247	7.3968
Ppp1ca	0.442424	11.1738
Ywhah	0.630081	10.9969
Praf2	0.449438	7.57107
App	0.00738552	6.23902
Rbm10	0.0140845	8.53521
Actn1	0.0142232	7.8286
Pdia6	0.685393	8.17476
Gdi1	0.521253	6.94802
Scrib	0.109801	6.28
Samd4b	0.069869	8.0587
Dbn1	0.0712121	7.38889
Gorasp1	0.0493274	6.44308
Rad23b	0.129808	7.81637
Cdc42ep1	0.0586797	7.49974
Tbc1d1	0.0888099	7.58195
Prdx2	0.580808	11.5327
Akt1s1	0.198444	6.41344
Snx6	0.124661	8.5542
Rad23a	0.0385675	7.82207
Dnaja2	0.34466	8.43748
Eef2	0.917249	8.34405
Morc3	0.0045819	7.7935
Prkci	0.151261	8.91091
Ywhab	1.8252	10.4459
Skp1a	1.17791	11.6141
Ubqln1	0.00722022	8.38856
Ssrp1	0.161017	9.49908
Eme1	0.00701754	6.84537
Fdps	0.356941	5.5537
Prkcd	0.216617	9.30008
Prrc1	0.00677201	5.85217
Mpp1	0.0257511	5.94007
Cct2	0.68972	11.26
Aco2	0.420513	11.6547
Phip	0.00789889	5.73477
Ap2b1	0.188901	6.62269
Tom1l2	0.0707071	7.12073
Top2b	0.113524	8.08627
Lrrc40	0.0125261	5.74909
Lrrc47	0.0740103	8.62858
Eno3	0.156682	5.66951
Clasp1	0.0207469	6.24112
Hk1	0.624183	10.3766
Yap1	0.260593	9.09032
Tmem87a	0.0679785	8.57494
Msn	0.291161	8.45579
Strap	0.142857	9.08775
Car2	0.365385	13.4717
Cnot8	0.0445205	7.18873
Usp24	0.00181269	8.57732
Cdc42	0.340314	10.5583
Huwe1	0.000224871	6.38686
Rbbp5	0.00255755	7.71243
Alad	0.642424	9.00644
Nono	0.528541	8.44979
Stag2	0.0779854	8.09571
Hars	0.0392927	8.53252
Mcm5	0.155313	5.79101
Naca	0.0708733	12.1088
Tbc1d15	0.0208644	8.84692
Tardbp	0.326087	8.46929
S100a11	2.68367	12.9714
Ap2a1	0.0324607	7.73179
Ass1	0.36165	5.69273
Nup210	0.0187869	5.70639
Syncrip	0.237077	8.9353
Ehd4	0.151571	9.2285
Slc25a24	0.237895	5.87849
Tmprss2	0.00204082	9.9044
Tcp1	0.827338	9.53733
Prkacb	0.091716	7.6681
Msh2	0.112299	6.64611
Rsu1	0.0115385	8.66445
Cct4	0.588126	7.83875
Npc2	0.181208	7.9841
Cbx1	0.404255	6.62531
Myeov2	1.10526	10.4427
Gstm3	0.43578	4.08209
Tom1	0.121951	8.433
Ubqln4	0.0402685	9.37368
Calr	0.689904	11.2365
Psap	0.306715	11.3191
Mut	0.0180723	8.12699
Parva	0.217742	9.5813
Calml3	0.604027	4.61867
Qars	0.0412903	7.3234
Grb2	0.110599	7.91185
Mecr	0.0808081	6.82384
Ddx5	0.165854	9.53962
Stx8	0.114407	6.91439
Gga1	0.0866142	6.47812
4930544G11Rik	0.15544	2.91604
Rhob	0.0867347	9.80949
Nfu1	0.184211	9.55268
Hdac6	0.0234987	9.31011
Pfas	0.0381451	9.09156
Psmb7	0.115523	10.5604
Zfp410	0.00296736	6.18006
Api5	0.0019084	6.68123
Raver1	0.092246	7.12787
1110037F02Rik	0.0149089	8.38131
Gfm1	0.0319574	9.42217
Myo18a	0.17561	9.14019
Cast	0.078635	8.71455
Ywhag	1.09717	7.78062
Lap3	0.192678	8.44512
Mvp	0.118391	8.92525
Eif2a	0.0275387	7.95376
Smchd1	0.00512529	6.75044
Rps15	1.28966	11.1943
Chmp5	0.579909	7.50515
2310035C23Rik	0.0107817	4.93972
Pex19	0.10628	7.75719
Cad	0.00129255	5.97457
Gpsm3	0.0125786	6.49834
Ckap4	0.053913	8.96536
Mybbp1a	0.127232	8.96677
Nosip	0.0326087	7.92338
Dtx3l	0.0414438	6.89442
Coro1b	0.142562	8.30171
Vprbp	0.0295983	7.19996
Marcksl1	0.505	7.28308
Pak4	0.172007	11.5393
Phactr2	0.0350554	10.7632
Trmt1	0.0294118	7.24673
Pias1	0.033389	7.41004
Ank3	0.000509944	6.89873
Rusc2	0.000656599	6.51122
Upf1	0.0655885	9.70632
Syde2	0.00750268	6.8282
Hoxb6	0.0669643	7.90144
Sh2d5	0.011655	5.17874
Zfp219	0.010279	9.70306
Frmd4a	0.0176391	6.16252
Pfkfb2	0.110664	6.67139
Atp1b1	0.421053	11.0948
Sh2d4a	0.0451306	9.83656
Zfp652	0.0345395	7.24754
Myg1	0.120301	7.7579
Tomm20	0.425926	8.47653
Cds2	0.24031	8.51268
Srrm1	0.57381	7.8879
Ppp2r5d	0.188552	6.74843
Ccdc18	0.00697837	2.83858
Mthfd1l	0.0808598	4.83584
Ciapin1	0.0430108	6.56536
Psen1	0.0663812	6.34569
Wbp11	0.0358814	8.57023
Gak	0.0111465	6.99247
Pelp1	0.0106857	7.6698
Camk2d	0.0169014	5.10987
Lsr	0.013308	5.62374
Psmd11	0.220379	7.42437
Cars	0.0791476	6.26336
Acaa1a	0.308962	8.81191
Jun	0.0658683	11.7463
Ppox	0.0101523	5.50027
Ppp2r1a	0.521222	11.223
Snrpd2	0.220339	11.4819
Phf8	0.00867679	6.83228
Clic5	0.063745	5.57402
Galr1	0.0143678	3.58168
Rabgap1	0.00502008	6.1761
Cep55	0.0238612	4.4879
Sdhb	0.121429	11.6393
Ncapg	0.0488048	4.8645
Mcm10	0.00564972	5.21194
Capn5	0.0109375	7.8904
Lgmn	0.151724	6.51927
Dnmt1	0.0346436	8.20042
Napa	0.0212766	7.3162
Mcm7	0.236439	7.76473
Vamp4	0.269504	8.53779
Ppp1r13l	0.135922	6.62348
Hyou1	0.0991984	8.89622
Eea1	0.0233877	8.06412
Akap8	0.0740181	8.87674
Gnai3	0.149718	7.60443
Evpl	0.0113022	6.891
Eif4h	0.391129	8.41311
Aldh16a1	0.0124688	7.81355
Pxn	0.109983	8.99398
Stk24	0.0974478	7.39683
Rtkn	0.00164474	7.57248
Sec13	0.0869565	9.8979
Pcolce	0.00213675	10.771
Cpt2	0.0121581	6.13715
Jup	0.475036	10.6554
Ehmt2	0.0365591	8.05829
Arid1a	0.0192729	6.95954
Ubfd1	0.0179104	8.76425
Ndrg2	0.109244	12.1392
Dock1	0.00804289	6.90429
Etv3	0.0175439	6.34029
Mcrs1	0.0155902	7.02973
Usp7	0.0358923	9.32836
Rnpep	0.01473	7.42925
Tars	0.0844875	9.16734
Rps6ka4	0.0413972	6.5161
Ppp4r2	0.17506	7.47493
Brd3	0.0179063	7.38743
Park7	0.518519	11.9684
Rbms2	0.0261097	8.40389
Ptpn21	0.0380577	6.89178
Adcy9	0.0134409	7.35881
Atp6v1a	0.134522	10.2559
Scyl1	0.026616	8.47826
Eml4	0.0647773	7.13999
Smtn	0.047619	8.06154
Zfp217	0.00194742	9.37139
Pfdn4	0.2	8.54652
Mtdh	0.0120898	7.24346
Zrsr1	0.0046729	9.10707
Copg2	0.0815155	7.38085
Bptf	0.00789096	7.58748
Aldh9a1	0.00628931	10.2212
Zbtb44	0.0091954	8.88058
Pygb	0.298932	10.3211
Riok1	0.005291	5.69989
Pitpnm1	0.00357568	6.69757
Zdhhc5	0.0573427	8.23989
Atxn1	0.0139064	5.90159
Trim47	0.0546022	7.73122
Smndc1	0.0150754	7.52479
Vapb	0.135802	6.68376
Trabd	0.00607903	7.0627
Mgea5	0.0014556	8.72507
0610010K14Rik	0.293578	7.51547
BC018507	0.00706357	8.15015
Slc3a2	0.0684411	8.83118
Nap1l4	0.536	10.5367
Cdk5rap2	0.0123372	5.33245
Rdx	0.344768	8.91098
Smc1a	0.122466	9.19648
Src	0.0130841	8.98635
Mcts1	0.0230769	7.58381
Prpf8	0.0775161	8.72077
Cobl	0.0810811	7.53836
Aars	0.243802	9.00871
Glud1	0.107527	10.4047
Sec31a	0.0272628	8.7747
Ezh2	0.0176817	5.57481
Atp2b1	0.0172131	7.08774
Pcmt1	0.133333	9.65885
Dpp3	0.119241	7.26792
Chd4	0.109661	9.76656
Rbbp6	0.0217877	6.76228
Ylpm1	0.0303605	5.7813
Plcb3	0.0938538	8.57462
Asph	0.0367647	6.40378
Elavl1	0.248466	6.95005
Smarcad1	0.0284035	6.29669
Wiz	0.0197433	5.60826
Kif4	0.0292154	4.42045
Stat3	0.00969529	7.80027
Pdcd6ip	0.161105	8.63221
Pcca	0.00776398	6.76973
Psmc2	0.2	8.78915
Myo1c	0.00766283	9.52401
BC003965	0.235294	8.34304
Fh1	0.167653	11.0433
Fryl	0.00565347	6.27373
Acbd3	0.0380952	8.71863
Myh10	0.447368	7.22662
Prkar2a	0.218905	8.26593
Usp9x	0.0270164	8.96337
Taf3	0.0214592	7.64653
Ktn1	0.000833333	5.5912
Phldb1	0.0524659	6.01401
Scfd1	0.162754	6.27139
F11r	0.0966667	7.19145
Twf1	0.148148	9.07131
Tead3	0.0296128	5.63295
Gng12	0.0555556	10.821
Tmod3	0.28125	6.01763
Ctr9	0.0699062	7.08758
Lsm2	0.168421	5.93222
Prom2	0.209581	6.82507
Hrsp12	0.333333	9.32198
Pfdn5	0.0714286	6.91432
Sh3kbp1	0.0132013	6.2074
Rnf113a1	0.00293255	6.61168
Scamp3	0.0544413	8.86645
Psma2	0.217949	11.0159
Klrg2	0.0694444	6.57875
Anp32e	0.296154	7.88407
Por	0.188791	7.67971
Ehmt1	0.000801282	7.77955
Akr1c19	0.0681115	10.7224
Acads	0.114078	8.88836
Rpl4	0.272076	12.6219
Ptpra	0.0113314	8.24801
Zfp36l1	0.0414201	7.95278
Usp47	0.0176991	8.66225
Zfp462	0.000802568	5.66601
Cap1	0.394515	9.93398
Psmc6	0.143959	10.3863
Kpnb1	0.479452	9.13764
Dnpep	0.137421	8.67121
Adss	0.309211	7.99111
Acaca	0.0157783	7.84592
Copb2	0.185635	10.703
Gss	0.0419753	7.92805
Comt	0.177358	8.49181
Txnrd1	0.158317	9.53038
Sec23b	0.00487805	9.79377
Phb	0.5625	10.1837
Armc1	0.0144928	6.776
Dnm1	0.00705053	5.89751
Nubp2	0.0236967	7.63302
Snx9	0.0638655	8.94829
Synpo	0.0782609	6.74536
Npepl1	0.0687023	7.22413
Rpa3	0.165289	7.93101
Ulk1	0.0582147	7.81668
Dennd1b	0.0508721	6.10534
Itch	0.00347222	4.98734
D15Ertd621e	0.0183727	8.75467
Itgb4	0.0171233	6.80822
Nup62	0.119772	7.71282
Stoml2	0.0793201	9.23191
Cnot2	0.00571429	7.82845
Dbt	0.0166113	7.76506
Sec24a	0.037037	6.37348
Gpsm1	0.0164474	5.07214
Ppid	0.2	9.18952
Tomm40	0.0415512	6.47498
Wdhd1	0.0101758	5.4941
Gars	0.0438957	10.3328
Lamb3	0.0376712	5.78227
Arhgap29	0.0450237	7.30512
Nek1	0.024618	4.99201
Coro7	0.0367347	7.10648
Mapre1	0.492537	9.02256
Pfkp	0.042292	8.73688
Uap1	0.029703	7.02061
Arhgef1	0.0380849	6.95169
Tbc1d10b	0.0513784	7.42677
Ogdh	0.16129	9.54758
Ppp1r7	0.240997	8.66546
Lrrc20	0.0347826	7.59741
Hadhb	0.242105	11.7481
D030056L22Rik	0.0185185	8.13608
Endod1	0.0678643	8.09653
Cul7	0.0017762	9.07171
Pde4dip	0.00178891	6.46432
Gtse1	0.0499325	5.97523
Tcea1	0.333333	10.2728
Ahcy	0.321759	8.96961
Rhoc	0.647668	6.76873
Twf2	0.00859599	7.39416
Arf4	0.733333	7.24927
Pgd	0.380952	10.2279
Pcbd1	0.230769	10.2461
Tradd	0.0741935	6.74435
Pola1	0.0105386	4.02223
Glrx	0.551402	7.96938
Hc	0.00178571	4.18528
Gls	0.0497512	7.24022
Trim24	0.0245821	6.68455
Pacs1	0.0135276	4.96659
Hdgf	0.400844	9.77501
Psma3	0.0862745	11.2689
Pole4	0.0254237	5.8389
Adar	0.0354839	6.36289
Dhx16	0.080402	7.87941
Gtf3c1	0.0176107	8.30012
Chm	0.0130354	6.38019
Rbm25	0.0268139	6.78517
Etv6	0.117526	6.7026
Cpsf2	0.0741688	6.86161
Ncapd2	0.0423862	5.62188
Sp1	0.0465116	8.47353
Ppm1b	0.00769231	8.97269
Fubp1	0.0515625	6.93792
Ddx18	0.0153061	7.58161
Vcpip1	0.0188525	5.63022
Smg6	0.0141044	6.5758
Kcnk1	0.0922619	8.34572
Mrps2	0.0618557	8.97224
Brd1	0.0107527	7.16568
Afap1l2	0.0442133	4.90341
Cluap1	0.0443548	10.3511
Nbea	0.0162206	8.84726
Zmiz1	0.00105485	6.94238
Dctn1	0.00437828	7.73086
Gtf2i	0.0146138	9.65676
Nhsl1	0.00693132	6.50432
Rreb1	0.0197368	7.34008
Tmem165	0.105263	9.37127
Sart3	0.0023753	8.16671
Acacb	0.00614844	5.66543
Macf1	0.0161616	7.11643
Cnn3	0.193939	9.73392
Pnkp	0.0308642	6.63045
Pax8	0.0541237	7.58652
Rai1	0.00688195	5.96777
Golgb1	0.0225211	6.25438
Eif2s2	1.22659	9.08027
Ring1	0.0344828	9.29036
Eif2b4	0.0165441	8.37578
Zcchc8	0.0287908	6.91175
Igtp	0.0449173	7.95909
Pogz	0.0429777	7.3998
Ogt	0.0444015	9.09537
U2af2	0.0785563	7.70965
Bak1	0.244019	8.29229
Psmb2	0.149254	6.39255
Epb4.1l2	0.059194	7.52573
Apoa1bp	0.187943	10.256
Cdh1	0.140271	8.45871
Spg20	0.0228013	8.43965
Atxn3	0.119318	6.92621
Abcf3	0.00789474	8.52304
Pawr	0.168168	5.25411
Slc31a2	0.035461	7.94701
Ubap2l	0.0266272	6.06307
Pgm2	0.765125	6.84368
Mcm4	0.140371	7.57698
Smek1	0.140456	5.9107
Ndufv2	0.262097	11.9576
Aarsd1	0.133495	8.85442
Ppp1r8	0.0685714	7.30738
Tfg	0.0172414	6.74811
Pdia4	0.215289	9.29678
Oxsr1	0.0925373	9.12137
Hdac1	0.263485	10.2437
Aldh7a1	0.0156556	6.94055
Prpf19	0.160714	10.8373
Prkca	0.0342262	6.1252
Kcmf1	0.015748	8.5772
Dars	0.347305	8.74242
Cpt1a	0.0646831	10.9225
Smap1	0.0159091	6.89356
Pls3	0.604762	10.384
Tsg101	0.0572391	7.72342
Fasn	0.104633	6.61246
Tnpo1	0.148315	9.52221
Wwc2	0.00505476	8.04863
Cdc23	0.00837521	6.38606
Echs1	0.241379	8.99589
Gga3	0.0793651	7.26708
Gcsh	0.0588235	10.9854
Spag9	0.0657995	4.84309
Clic4	0.438735	8.67289
Rrad	0.13355	6.87739
Itga6	0.0083877	7.71388
Necap2	0.319549	7.59888
Zw10	0.0177936	5.23124
Uqcrc1	0.522917	10.2339
Xpo5	0.0406977	6.7404
Trim65	0.01341	7.7459
Ppp1r2	0.601942	9.75608
Ranbp2	0.119555	5.62423
Otub1	0.479705	8.86683
Psmc4	0.375598	9.93534
Dhrs13	0.0718085	5.8274
L1cam	0.0104	8.54905
Bcam	0.00803858	7.64999
Agps	0.0253353	6.64485
Fnbp1	0.0191571	6.23728
Ptrf	0.125	6.56415
Agl	0.00718016	8.13066
Dnm1l	0.0882759	7.32226
Tuba4a	0.237875	10.5387
Snd1	0.106593	5.55049
Nudcd1	0.010327	4.84806
Psma4	0.448276	9.61639
Cnot1	0.0116079	7.37427
Ifi35	0.108392	8.75526
Dync1i2	0.183007	10.3651
Ivns1abp	0.0850622	12.1475
Capns1	0.746269	7.86356
Ostf1	0.544186	7.92835
Sf3b4	0.110849	5.26826
Kpna4	0.180422	7.2342
Aco1	0.0686164	8.0523
Tmed7	0.169643	8.28928
Araf	0.0702479	7.11224
Ccar1	0.0304428	8.64013
Ocln	0.0364683	8.92785
Cnot6	0.0151515	7.65665
Tor3a	0.0493506	6.40955
Hectd1	0.0120952	10.559
Nedd4	0.223224	9.19849
Fkbp4	0.139738	6.24609
Poldip3	0.0383632	8.75407
Anxa6	0.095952	7.48699
Adssl1	0.133479	5.95624
Atp6v1b2	0.227006	7.80296
Kif1c	0.0144144	6.49439
Tagln2	1.16583	5.39464
Wdr35	0.0100908	7.04951
Atp5h	0.782609	13.3141
Eif5a	1.61039	10.8951
Oxct1	0.153846	12.5713
Irf3	0.0596659	7.60298
Vps53	0.0112835	9.39937
Sae1	0.289634	6.90193
Ddx1	0.233784	9.62035
Noc4l	0.0736434	8.05192
Aplp2	0.0402878	9.27092
Lama5	0.00517928	7.19095
Rbm28	0.0426667	7.06546
Rpl6	0.263514	11.9647
Gnai2	0.104225	9.33207
Brd7	0.0215054	9.17559
Fnta	0.167109	10.8771
Stk25	0.244275	8.35021
Pnn	0.22865	9.76502
Tdrd3	0.0184615	6.35472
Cbwd1	0.152672	8.02114
Nup205	0.00249377	5.48329
Ankfy1	0.0900099	6.34283
Rabggta	0.0229277	8.23379
Nol8	0.0120172	7.27248
Utp18	0.0326087	5.13648
Shoc2	0.0429553	9.42347
D19Bwg1357e	0.00771605	9.02093
S100a6	0.775281	5.73802
Mapt	0.0618762	6.51785
Ints7	0.00593824	5.67654
Tln2	0.00239617	7.01967
Ddx46	0.0465567	8.55239
1700025G04Rik	0.157025	5.91511
Denr	0.677632	6.59071
2810403A07Rik	0.00163399	6.4591
Leo1	0.029985	8.05082
Bcar1	0.0217391	9.54145
Bax	0.140351	8.32618
Ddhd2	0.0329041	6.98183
Itpr2	0.0191154	7.8662
Ehbp1l1	0.00918635	6.66928
Pgrmc1	1.72821	11.3699
Pygm	0.0190024	6.73256
Tmem45b	0.0503597	11.0709
Gtf3c2	0.00526316	7.19693
Eml3	0.00446429	7.03406
Tbc1d2	0.0712251	7.55201
Scamp1	0.0174825	9.57268
Clcc1	0.0482375	7.34178
Igbp1	0.0411765	8.13897
Nomo1	0.0230643	7.28778
Pbsn	0.0114943	2.9148
Ppie	0.0398671	7.47612
Wars	0.143158	7.08322
Hdac2	0.344978	9.24113
Nrap	0.00248293	7.32142
Ccdc132	0.0473628	7.05696
Arhgap27	0.0414269	4.18854
Gpd1	0.240688	5.66392
Dennd3	0.00488281	6.7383
Kcnq2	0.012959	5.005
Pcyox1	0.0356436	10.4356
Galk2	0.00269542	7.82564
Hsf1	0.123288	8.16026
Tnfaip8	0.404412	6.23973
Rap1gds1	0.0268817	4.85691
Nup160	0.0392297	4.86756
Cit	0.00152788	6.05658
Tsc2	0.030303	7.98338
Ube3c	0.00184672	6.20406
Cul4b	0.0917526	8.9014
Abt1	0.0408922	7.11388
Cilp2	0.00172117	4.74225
Hist1h1e	0.406393	9.6193
Dkc1	0.0471513	8.42219
Fkbp5	0.162281	5.73161
Xab2	0.00233918	9.3584
Wdr3	0.0142672	8.95311
Zfp512	0.00206186	7.76598
Pbrm1	0.0548971	7.56034
Pgk2	0.0743405	5.88717
Cdkn2aip	0.0248668	5.48867
Ncoa5	0.0727273	5.56361
Rrp1b	0.0291971	7.525
Brd2	0.011782	8.81646
Amfr	0.00312989	9.44632
Acat1	0.238208	11.8907
Ptpn14	0.0834862	8.00286
Ptdss2	0.048951	7.48544
Bub1b	0.00285171	5.34696
Arhgap12	0.0117493	7.54099
Ifitm3	0.00729927	10.7158
Smc3	0.0821693	7.34771
Ppia	3.46341	12.3954
Ccdc12	0.0963855	8.08268
Tsta3	0.102804	7.83328
Slc38a2	0.00198413	8.88636
Smg5	0.00449102	6.926
Cdv3	0.0285714	8.27203
Vps13c	0.00375	4.90207
Pitrm1	0.0124294	7.94562
Thoc6	0.0117302	7.06901
Asna1	0.0344828	9.21134
Ap3d1	0.088407	7.09057
Bpnt1	0.0485075	10.2788
Mpp7	0.0139373	6.86716
Nkrf	0.00289855	5.32219
Iars	0.0522979	8.69923
Ltv1	0.00212766	8.56532
Hax1	0.0459184	10.6078
Akt1	0.0474308	7.47002
Shmt2	0.211577	7.22448
Galnt2	0.0142349	8.42935
Gmfb	0.119718	8.53262
Ilf2	0.158974	8.85079
Erlin2	0.223529	9.20027
Plcd3	0.029661	8.18548
Slc25a12	0.0278884	7.04709
Ikbkap	0.0435109	7.34201
Stard13	0.0196629	7.05614
Xpo1	0.12605	8.26502
Bzw2	0.0516796	8.7372
Braf	0.00979021	6.69912
Flii	0.0598425	8.28537
Dnajb1	0.0666667	9.6348
Oat	0.248292	11.4478
Hs1bp3	0.245614	6.47553
Eif2b2	0.00327869	7.36821
Lrrc58	0.00273224	8.60231
Nxf1	0.0334928	7.46252
Anxa9	0.168116	6.0063
Fech	0.0118483	7.87094
Srp68	0.1056	8.03539
Tgs1	0.0091623	7.08167
Uchl5	0.0617284	5.68618
Zmym2	0.00508721	7.40651
Snx27	0.0253521	8.35525
Cct7	0.637868	11.5925
Ift57	0.00699301	6.29936
Picalm	0.0552764	7.10826
Cog3	0.0364238	8.71798
P4ha1	0.0182768	7.78393
Appl1	0.0283019	8.07298
Erbb2ip	0.106308	7.10205
D5Ertd579e	0.000763942	7.4307
Sugt1	0.107143	7.85519
Cog5	0.00258064	5.11476
Hadha	0.360419	11.7045
Sin3a	0.022763	8.21019
Stx3	0.00526316	6.66201
Hmg20b	0.00315457	7.46913
Lrch1	0.0056391	5.34812
Mrpl46	0.0636042	9.58708
Arl2	0.0923913	7.85237
Setd1b	0.000503778	8.23126
Arhgap18	0.0307692	9.33502
Trio	0.0257833	5.71397
Stat6	0.0322581	8.24208
Cops2	0.0721003	9.22407
Med31	0.0610687	8.6837
Psmd2	0.253304	6.4336
Ddx24	0.0166113	6.82148
Dnmt3a	0.00145138	8.2709
Smek2	0.0179558	6.61106
Sf3b5	0.476744	7.40819
Tnrc6b	0.00958286	7.09077
Msi2	0.0418118	7.17508
Hmga2	0.138889	4.35761
C78339	0.0421687	9.69361
Nucb1	0.313725	8.92899
Slc16a1	0.117647	4.07509
Luc7l2	0.00735294	8.33332
Nr3c1	0.030303	6.95482
Birc6	0.00325932	6.55901
Myo9b	0.0120846	5.89828
Hibadh	0.140299	7.52528
Slc7a5	0.0351562	6.58652
Sec63	0.111675	8.20782
Uqcrc2	0.11479	12.0364
Thoc2	0.0146771	9.10588
Pdia3	0.984158	9.13749
Eefsec	0.0518293	7.11103
Casp8	0.102083	8.11812
Xrcc6	0.0378289	5.47748
Sf3b3	0.173377	7.29805
Smu1	0.0175439	8.51581
Grn	0.0448505	11.7474
Eprs	0.0562169	7.6505
Ssh3	0.058642	6.39182
Sept11	0.072	6.08178
Ybx1	0.372671	7.22212
Nubp1	0.025	6.85604
Ppp2r5b	0.0160966	6.02395
Zbtb33	0.00596125	7.10556
Gipc1	0.108108	9.14659
Ppp3ca	0.0684932	6.50527
Kntc1	0.00535578	4.01452
Igf2bp1	0.0329289	4.67064
Gnas	0.0144092	6.15922
Eif2s1	1.05397	8.06918
Plcg1	0.0253456	8.19972
Zfp687	0.00970089	8.7483
Rhog	0.026178	5.83697
Mcat	0.00917431	6.45759
Hdlbp	0.079653	8.91123
Plxnb2	0.0418024	8.93287
Atad2	0.0395894	5.87445
Wfdc2	0.172414	12.5769
Egln1	0.0496894	9.77224
Golga3	0.0400829	7.07443
Ddx6	0.194617	8.16041
Cgnl1	0.0285274	9.49221
Hs2st1	0.0267559	6.90084
Rasal2	0.00359066	4.18288
Chmp4b	0.232143	9.09082
Zfyve1	0.0617761	6.58271
Rrbp1	0.0370112	7.91114
Klc2	0.0646204	7.44026
Krt42	0.132948	6.94057
Fen1	0.157895	7.08623
Vdac1	1.13074	11.1775
Wdr44	0.0546448	7.92428
Srpk1	0.0398614	8.6437
Ppl	0.160775	6.03148
Tyms	0.0781759	5.35983
Hspa9	0.381443	8.65486
Stam2	0.0404858	6.15586
Ndrg3	0.442667	9.42408
Gstp1	1.72381	10.5461
Golga5	0.119342	8.07109
Prkar2b	0.418269	3.28973
Trrap	0.00156658	6.95747
Tbc1d8b	0.00742804	5.88956
Psma1	0.532319	5.28062
Hspe1	0.441176	10.9889
Prkcsh	0.0614203	8.86636
Rpl7a	0.43985	11.8505
Utp6	0.0335008	8.19337
Sec24c	0.0620438	7.90231
Erh	0.519231	7.00973
Notch2	0.00202184	9.42503
Arf1	1.16575	9.91555
Tmed9	0.0808511	11.4578
Col18a1	0.00836502	9.68477
Ptprf	0.000556793	9.60262
Rps14	0.503311	12.3946
Sipa1l3	0.00864055	8.76154
Sod1	0.597403	7.89823
Dcxr	0.0889831	8.75859
Fyco1	0.0250522	7.36273
Slc9a3r1	0.785915	10.739
Safb	0.271078	7.52273
Smarca5	0.117031	8.31104
Uhrf2	0.00172712	6.10463
Bspry	0.00411523	6.13808
5830418K08Rik	0.000464253	4.36075
Heatr3	0.0103093	7.97383
Apex1	0.271293	9.04836
Psme1	0.558233	11.4166
St13	0.183673	9.41066
Smc4	0.0380228	7.82865
Aak1	0.161731	6.29977
Snap23	0.352381	9.59567
Mta3	0.0623782	5.88889
Hint1	0.174603	8.95847
Txnl1	0.176471	6.89093
Atp5k	0.408451	12.3867
Max	0.0645161	7.03239
Dag1	0.0705487	8.54946
Thop1	0.0509461	5.30946
Vat1	0.172414	8.59999
Arhgdib	0.295	10.5074
Ppp2r5a	0.0349794	7.35161
Rpl18a	0.215909	12.6953
Psmd12	0.219298	10.2479
Mrpl23	0.0952381	9.74628
Exoc4	0.0186916	8.02039
Erp29	0.129771	10.2333
Phgdh	0.294559	5.64154
Pgm3	0.0219561	7.30749
Gdi2	0.494382	9.6861
Sgta	0.229299	8.15332
Mdh1	0.389222	9.98959
Etfb	0.317647	12.0195
Fblim1	0.0293333	5.56335
Sf3a3	0.185629	9.64204
Snx4	0.0377778	7.35981
Stat5b	0.00127227	7.13633
Casp3	0.148014	6.25237
Eif2ak2	0.0718447	8.43812
Gstm1	1.71101	8.17632
Myo6	0.132482	9.30374
Dnm2	0.172897	8.48276
Chmp6	0.0964912	7.23663
Usp48	0.00490677	8.24311
Fkbp8	0.0945274	8.87459
Psip1	0.0114613	7.03291
Ube2o	0.00136799	5.58537
Dip2b	0.000635728	9.0486
Cadm1	0.136691	6.47942
Nup107	0.0442765	7.73323
Actr2	0.19797	8.2305
Diablo	0.2827	6.93608
Gtf2h1	0.0274223	7.15899
Ddx19a	0.00515464	8.51837
Inpp5f	0.0167845	5.50489
Exoc7	0.0735069	7.85702
Slmap	0.00934579	9.70815
Msh6	0.0846834	9.095
Ewsr1	0.0355987	8.676
Lonp1	0.385669	9.49507
Ap1s1	0.253165	8.19169
Ubap2	0.0142096	5.24081
Grhpr	0.097561	7.48233
1700021F05Rik	0.0875	11.9568
Arfip2	0.0058651	7.99723
Psme2	0.502165	9.04434
Arpc5	0.430464	7.74987
1810009A15Rik	0.138211	9.60887
Ppa2	0.117371	10.3922
Tjp3	0.0918142	9.21946
Myh14	0.0998996	6.36715
Stat1	0.024032	6.91085
Me2	0.171477	6.69499
Blvra	0.111864	9.47465
Got2	0.667442	7.6996
Ubr1	0.0143312	5.46759
Rfc1	0.10708	8.18172
Dhx15	0.109434	10.1406
Dynll2	1.68539	10.5429
Ppapdc2	0.0787671	7.96343
Dync1li2	0.171548	9.47412
Ganab	0.0621118	7.73611
Ahcyl1	0.0848861	10.0072
Ddx39	0.192037	7.48895
Pabpc4	0.00813008	8.68222
Fmr1	0.0680529	8.92533
Idh2	0.59292	9.83346
Eif1	0.513274	11.8866
Arhgef16	0.28331	9.78948
Anxa1	1.28035	5.1706
Anp32a	0.180258	9.57276
H1f0	0.345361	10.6119
Nedd8	0.839506	7.29352
Med12	0.00593607	7.22226
Shmt1	0.0481172	8.54375
Prdx6	0.299107	8.15207
Cbfb	0.135338	6.55747
Arhgap5	0.0446072	8.25375
Rab18	0.0825243	7.84105
Cyp20a1	0.0194444	8.06039
Capn1	0.230014	8.49295
Mtpn	0.20339	10.4462
Padi2	0.0267459	6.68012
Rnps1	0.0460993	8.83387
Abce1	0.0634391	7.22828
Rock2	0.123919	7.93861
Hat1	0.0432692	9.58827
Ddx17	0.0923077	10.6807
Tgm2	0.0276968	7.42601
Dsg2	0.0204991	7.89346
Rps19bp1	0.132867	8.66566
Qdpr	0.0622407	10.0894
Ctsh	0.159159	8.48622
Gstm2	1.49541	11.4438
Rpl11	0.197605	9.29249
Rpl19	0.242268	11.9584
Tax1bp3	0.137097	9.61499
Gripap1	0.0173697	6.53427
Setd1a	0.0483683	5.03794
Mib1	0.000994036	7.29535
Unc45a	0.0663329	7.39689
Vps35	0.246231	8.37926
Dusp3	0.372973	8.8147
Tomm22	0.697183	10.335
Crkl	0.0957096	7.1212
Eftud2	0.132853	7.38131
Pabpc1	0.319182	7.69611
Arfgef1	0.0276273	6.80825
Ythdf3	0.00187266	7.53532
Emd	0.131274	7.90547
Napg	0.0666667	7.28957
Paics	0.568396	11.1036
Zfyve19	0.151515	7.53201
Stx12	0.138686	9.16569
Parn	0.0586146	8.45378
Serpinb9	0.176471	9.45487
Impa1	0.162455	8.05203
Plekha2	0.138824	4.5574
Nudcd2	0.0573248	9.04666
Vta1	0.01	6.89214
Mapre3	0.181495	7.30953
Ebag9	0.300469	10.4206
Rab14	0.218605	9.37537
Cndp2	0.372632	9.96117
Nucb2	0.025974	9.45391
Prep	0.156338	7.52781
Tiprl	0.003861	9.62202
Prpf4b	0.135055	7.97401
Cd81	0.29661	11.9436
Aldh3a2	0.0526316	8.96971
Kif5b	0.202492	9.37458
Sart1	0.0459057	6.85761
Acly	0.287012	6.17179
Galk1	0.114796	9.02722
Cnn2	0.0983607	7.77563
Atox1	1.01471	7.42284
Nt5c3	0.0350877	5.52723
Atp5j	0.314815	12.8325
Clta	0.412037	12.031
Slc25a4	0.412752	10.4872
Uaca	0.0276766	7.74865
Gnb1	0.152941	7.57327
Ttc27	0.0116473	7.42903
Cops4	0.0596591	9.81471
Rpl14	0.552995	11.83
Cul3	0.0640466	8.75195
Dhx9	0.178597	8.07923
Adh7	0.318059	4.98111
Akr1b3	0.231013	9.39708
Dut	0.166667	7.92425
Armc10	0.434641	9.2272
Vps37c	0.0284091	8.6814
Pdap1	0.823204	10.0788
Anxa7	0.0518359	8.10468
Zc3hav1	0.0849176	5.78964
Sept4	0.0159744	8.13175
Gfm2	0.0175439	6.8655
Smarca4	0.0588965	8.92927
Nbeal2	0.02	6.225
Lamc1	0.0311139	9.12993
Tpm4	1.27016	9.07548
Hspa4l	0.022673	8.15668
Ptbp2	0.0263653	4.41167
Nars	0.09319	10.659
Plod2	0.0786974	5.73031
Arf5	0.266667	7.69307
Ppib	0.384259	12.6787
Elmo3	0.00426743	8.11938
Psmd13	0.12234	6.0159
Ppme1	0.158031	7.30657
Copb1	0.0577125	9.48761
Rpl18	0.170213	11.4101
Snw1	0.272388	8.72498
Drg1	0.0681199	8.04379
Yars	0.00886525	7.31841
Cdh16	0.16875	12.6309
Psmd7	0.211838	6.58288
Rhot1	0.0998415	6.15642
Gmps	0.0966811	7.81202
Ccrn4l	0.0438356	7.9277
Sh3gl1	0.233696	6.64918
Ap2a2	0.0341151	7.83586
Acadl	0.190698	7.09663
Serpinb6a	0.473545	5.73349
Iah1	0.132184	7.77759
Ruvbl2	0.140389	8.1851
Daxx	0.0121786	7.85764
Rpn1	0.141447	10.347
Ash2l	0.0299625	7.80125
Ctsb	0.115044	8.46884
Tor1b	0.0267857	7.90807
Gstz1	0.314815	6.57052
Ifit1	0.0367171	7.96089
Myo1b	0.0255654	5.57806
Ptcd3	0.0811966	7.4483
Sptlc2	0.0821429	8.05502
Arfgap1	0.218837	6.29831
Lcn2	0.085	4.15273
Rab5c	0.240741	8.23649
Saal1	0.126761	6.02417
Tbca	0.277778	9.69022
Mtx2	0.209125	10.8294
Nfkb1	0.0581948	6.68525
Veph1	0.0828331	8.30054
Tomm34	0.249191	9.15334
Nup54	0.00638978	6.07737
Dcps	0.0680473	5.89708
Set	0.353791	9.94017
Arl6ip5	0.946809	8.6133
Vps25	0.136364	9.38433
Eif4a2	0.513812	11.8146
Dnajc5	0.858586	8.60102
Hadh	0.394904	11.9021
Tpm1	0.334677	7.80296
Vdac2	0.844068	12.5373
Vti1b	0.198276	10.6856
Anxa3	0.718266	7.25278
Rab10	0.24	9.35493
Psmc5	0.221675	9.41465
Smc6	0.0100111	6.89732
Galnt3	0.0473934	5.94755
Cdkn2c	0.14881	6.36996
Rps5	0.5	11.2725
Grpel1	0.207373	9.62635
Serbp1	0.0765306	9.58284
Gtf2e2	0.106164	8.19572
Edc4	0.125899	8.19047
Ubl7	0.136842	9.02418
Prpsap1	0.0675325	9.30018
Smpd3	0.00152672	4.60025
Map4k2	0.0204918	7.03631
Papss1	0.0431177	10.0133
Eif2b5	0.0474198	6.94417
Als2	0.021805	5.27777
Tatdn1	0.333333	8.4302
Prpsap2	0.222615	8.35556
Ddx3x	0.278366	11.3717
Rttn	0.000641849	4.09503
Trip10	0.214286	7.77969
Rapgef2	0.0162492	6.21858
Lrpprc	0.0423851	9.99659
Frem2	0.000564016	5.82562
Nrf1	0.00187266	5.66486
Svil	0.0253583	6.35325
Ttn	0.000260359	4.48448
Pold1	0.0271493	7.39365
Apobec3	0.00401606	9.40834
Gstm5	0.419643	7.30575
Trp53	0.160105	4.3297
Npnt	0.0459519	10.5338
Actr3	0.368421	10.5487
Ap1b1	0.0858961	8.76406
Eif4a1	0.637931	10.3844
Rfk	0.187097	9.5628
Slc12a7	0.0120037	7.41918
Wdfy3	0.000285796	6.29996
Glmn	0.0075188	5.78157
Gbp2	0.00679117	6.23755
Cpne1	0.0541045	8.85498
Plaa	0.00755667	5.13674
Ncam1	0.0144928	4.52541
Lias	0.0103806	7.70055
Wtap	0.013245	7.30945
Gsk3b	0.1	7.67051
Pccb	0.0239521	10.5883
Wdr43	0.0221566	7.94183
Rbm26	0.0111902	6.67287
Gtf2f1	0.0479167	9.96323
Polr2b	0.00596252	9.71647
Ndufv1	0.0215517	11.907
Uevld	0.00265957	5.87193
Stxbp2	0.0782918	9.78451
Sos1	0.00379075	7.58735
Toe1	0.00978474	7.91462
Setdb1	0.000765111	6.67561
Hist1h1c	0.193396	9.49578
Cdk6	0.0122699	6.62155
Cops7b	0.0119048	7.04218
Tmem87b	0.0306306	9.50954
Ncaph	0.0533516	4.3953
Ppp1r14b	0.278912	7.9953
Nsf	0.0255376	5.76407
Dsc2	0.00943396	8.80181
Preb	0.0453074	7.69816
Sptlc1	0.0232558	7.34228
Fhod3	0.00785714	7.76584
Dek	0.0710526	7.50086
Ppt1	0.0424837	7.62428
Inpp1	0.0252525	6.26223
Trim27	0.00194932	6.88846
Lztfl1	0.0070922	6.50261
Map3k2	0.127625	8.25959
Hscb	0.0686275	7.46475
Apeh	0.0485762	8.39596
Dync1li1	0.162524	6.8949
Smarcb1	0.130319	8.34931
Rps21	0.73494	13.0666
Ccdc6	0.0728155	7.33062
Arhgap1	0.15262	8.14995
Stub1	0.263158	9.38927
Foxp4	0.00892857	6.22305
Ict1	0.039548	8.3083
Zfand2b	0.0194553	7.52185
Bag5	0.00671141	7.76392
Farsa	0.0590551	5.96536
Entpd5	0.0632319	8.68163
Mkl1	0.0204778	6.86852
Slc27a4	0.00311042	7.70564
Trip6	0.214286	10.3637
Rbms1	0.0150376	6.78207
Phkb	0.00232288	6.78862
Prkaa2	0.00543478	9.09221
Cask	0.00118064	6.98694
Csnk2a2	0.0401338	7.82453
Prss16	0.00589391	4.44618
Smarcal1	0.0010989	5.27746
Noc2l	0.008	7.91637
Bin1	0.182927	4.91432
Cdkn1b	0.035533	10.2029
2410018M08Rik	0.114286	7.46912
Ddx21	0.239718	9.59727
Safb2	0.00100908	9.05082
Rock1	0.0214339	7.72829
Myl6b	0.0676328	6.07866
Rab43	0.00476191	6.03085
2310011J03Rik	0.0733945	6.7134
Tns3	0.00972222	7.58715
Stk10	0.0196687	6.39804
Taf12	0.0993789	9.40974
Ivl	0.0106838	5.90798
Crnkl1	0.0275362	6.76153
Gatad2a	0.0230263	8.30444
Grcc10	0.00793651	7.72263
Nub1	0.0814332	6.93906
Suclg1	0.0260116	10.9991
Mtrf1l	0.00268096	9.40413
Mrpl55	0.0393701	8.34947
Nudc	0.11747	10.3999
Nagk	0.0601093	6.81066
Nudt21	0.167401	7.12854
Pitpna	0.0664207	9.32994
Exoc8	0.00837989	7.05264
Rapgef6	0.00710227	7.61161
Baz1a	0.0251289	6.26372
Trap1	0.0271605	10.0394
Nat10	0.00105042	6.99138
Nenf	0.0701754	9.64148
Cd2bp2	0.131579	8.95512
Plcg2	0.00395257	11.0714
Erc1	0.00271739	6.86889
Dlg1	0.031355	5.69948
Hook1	0.0151099	6.87701
Terf2	0.0412698	7.18242
Cttn	0.040293	8.33017
Gapvd1	0.0104822	7.4061
Gnb2l1	0.867508	8.13815
Abcc3	0.0151117	6.095
Skiv2l2	0.0317308	5.49179
Lrrc8d	0.016298	6.89766
Ccdc97	0.0218182	6.39205
2700060E02Rik	0.282787	10.7317
Csnk2b	0.432558	9.93798
Copz2	0.00487805	9.63299
Usp14	0.237991	7.51174
Plekhf2	0.0240964	7.67939
Ampd2	0.00647668	6.78722
Dmd	0.00222779	5.39164
Mov10	0.00398406	5.74354
Eppk1	0.00977398	6.94347
Vps52	0.00276625	6.80877
Lrrc59	0.42671	8.04313
Rps16	0.246575	8.7883
Cct6a	0.478343	11.7228
Ccnb1	0.00930233	5.21818
Gpd2	0.118294	6.93716
Dctn4	0.0695652	7.54476
Atad1	0.0554017	5.76546
Hsd17b12	0.0512821	7.36021
Ryr2	0.000201369	4.30725
Nmt1	0.0927419	8.08571
Fhod1	0.00918964	6.76444
Sh3bgrl	0.175439	8.84137
Klhdc7a	0.0284605	11.5194
Nr2c2	0.0215827	7.13559
Usp15	0.0377166	5.08106
Ikzf5	0.00238663	7.29609
Nploc4	0.0173077	7.74839
2610301B20Rik	0.0814815	4.40105
Cope	0.243506	10.0076
Slc25a19	0.0844156	6.61212
Adck1	0.0175439	7.76465
Cth	0.0430464	7.62825
Tbc1d25	0.0357143	6.69479
Podxl2	0.00195312	5.11331
Snx5	0.252475	7.85012
Nbn	0.0292943	8.85353
Polr2d	0.173077	7.50901
Atp6v1e1	0.207965	10.3174
Scfd2	0.0230608	5.38913
Irgq	0.0360206	6.73939
Zyx	0.0691489	5.81472
Ogfod2	0.0381356	7.46853
Pgpep1	0.401515	8.18377
Tomm70a	0.256956	7.05174
Flrt3	0.00154083	6.4716
Zmat3	0.00344828	7.95009
Snrpf	0.755814	9.86309
Luc7l	0.0345912	7.7022
3010026O09Rik	0.114815	6.44976
Map3k1	0.0462157	8.43691
Atp5d	0.0714286	11.8704
Abi1	0.188144	7.63668
Zc3h14	0.0114723	9.56816
Sltm	0.0435866	6.72436
Gsk3a	0.0690423	8.31443
Manba	0.0511945	10.4237
Rps18	0.763158	8.18062
Zranb2	0.533333	8.80542
Cct3	0.422018	8.4862
Pkp2	0.154717	7.54636
Atxn10	0.124211	7.40137
Tns1	0.0136687	10.2676
Pafah1b1	0.187805	7.15533
Cnnm3	0.00141243	6.99109
Psmf1	0.140127	6.77344
Rsbn1	0.00377358	6.47875
Cep170	0.0137457	5.80597
Dcp1a	0.038206	6.44875
Rps11	0.303797	11.5135
Ddx10	0.0342857	7.28513
Rbpms	0.0456853	7.66265
Scnm1	0.274194	9.838
Hdac3	0.0303738	8.20498
Prpf6	0.0371945	8.76356
Pus1	0.0144092	8.07844
Irf2bp2	0.0701754	10.254
Foxk1	0.0619308	7.96544
2410004B18Rik	0.277778	9.77763
Ppp2r2a	0.0817439	8.94477
Rbbp4	0.105882	9.14076
Sorbs2	0.0165517	5.841
S100a14	0.615385	6.87308
Calu	0.0380952	6.83685
Tsc22d1	0.22093	8.29779
Ndufs2	0.12156	11.8879
Coq9	0.0734824	8.28036
Zc3hc1	0.118503	5.7953
Wdr77	0.140351	6.97647
Polr2i	0.16	8.75064
Ppp1r10	0.0596847	7.46419
Arhgef5	0.0360531	9.60421
Rpl34	0.0769231	11.614
Plekha6	0.00935454	5.81361
Ppp1r9b	0.0783354	6.3296
Ranbp3	0.0191257	6.33212
2610034B18Rik	0.106195	6.33296
Mrps23	0.2	8.55493
Stk3	0.0902256	7.06572
S100a1	0.478723	10.8978
Arpc2	0.183333	11.2397
Sh3bp5l	0.0841837	8.47929
Atn1	0.0331915	7.5236
Rbbp7	0.209412	11.3251
Efhd2	0.575	8.63817
Prdx1	0.462312	12.1814
Ube2v1	0.360544	8.78378
Anxa11	0.182903	6.49685
Adam17	0.0526316	8.3695
Rbm15b	0.0135287	6.63834
Vps29	0.181319	6.89818
Baz2a	0.0442478	8.6608
Eif5b	0.175309	8.37725
Snrpa1	0.34902	8.74042
Bet1	0.20339	8.42949
Pygo2	0.0163043	7.8883
Erbb3	0.00672143	8.01934
Evl	0.101781	6.78086
Itgb2	0.00144509	5.63771
Adsl	0.165289	8.40654
Egfr	0.0363008	5.94228
Lama4	0.00220264	5.35026
Ptprk	0.000709723	5.71407
Opa1	0.025	9.4814
Sfxn1	0.0372671	8.04386
Mcc	0.00130719	5.66965
Nans	0.114206	7.31694
Magi3	0.0364121	8.70679
Rpl27	0.191176	12.2931
Txn1	0.942857	8.76617
Pea15a	0.961538	9.65769
Nab2	0.0867679	6.31856
Mtmr3	0.0422778	7.83856
Usp34	0.00738771	7.49091
Smc5	0.0296736	6.78965
Atp6v0a2	0.0221963	7.71265
Mfge8	0.0446009	8.23073
Pttg1	0.117021	10.6099
Osbpl3	0.174118	6.58392
Rnaseh2a	0.0830565	7.81442
Bahd1	0.0336788	8.32975
Bad	1.07407	9.32944
Mif	0.956522	5.63183
Pard3	0.0479911	6.00621
Cox4i1	0.426036	12.8056
Dennd4c	0.0401163	8.49744
Shroom2	0.0735989	8.9221
Pacsin3	0.191038	7.4469
Rsf1	0.0208189	9.2761
Luzp1	0.079588	9.85148
Pdha1	0.484615	8.21911
Lima1	0.0677291	8.92805
Thbs1	0.0299145	9.34306
Ralbp1	0.0546218	8.70213
Lsm14a	0.13615	7.62293
Ddt	0.542373	9.12143
Ep400	0.0213404	6.74261
Ranbp1	0.566502	10.4964
Mast2	0.0133854	6.20847
Homer1	0.039548	6.32901
Asl	0.0452586	9.44451
Vdac3	0.416961	10.7817
Ptpn1	0.111421	8.66019
2210011C24Rik	0.305825	6.46945
Lrrfip2	0.125	8.85308
Rcor1	0.0287958	7.48034
2410016O06Rik	0.0331675	6.14246
Suz12	0.0877437	8.32482
Phactr4	0.134933	5.48514
Ptk2b	0.0175801	5.78104
Sdad1	0.014556	8.55355
Cpsf6	0.092559	6.71848
Rtf1	0.019084	7.49342
A230046K03Rik	0.00525624	6.25785
Sucla2	0.0486322	9.05783
Cldn12	0.184426	9.27122
Slc25a46	0.0478469	10.0365
Prpf40a	0.00699301	6.3074
Rps28	1.15942	12.8221
Ppp2ca	0.110032	7.19615
Mars	0.0820399	9.28537
Prkdc	0.01109	5.99894
Prim1	0.0239808	6.88454
Mphosph10	0.0190896	6.26068
Abcb7	0.00398936	8.53678
Sod2	0.135135	9.54523
Lyst	0.0137312	6.44215
Cbr2	0.569672	8.48594
Gsto1	0.2625	9.52316
Dnajc11	0.0214669	5.85809
Cyhr1	0.0192926	7.18405
Aprt	0.483333	8.32735
Etf1	0.155941	7.77525
Rbm3	0.359477	3.56068
Nudt14	0.0428571	7.34372
Ctbp2	0.0285714	7.58926
Cops5	0.0630915	7.65354
Dynlt3	0.00862069	11.163
Tm9sf2	0.0196375	8.18027
Bphl	0.0412371	4.7366
Bap1	0.0233516	9.12234
Gsta4	0.283784	11.9385
Usp39	0.0425532	7.49663
Prps1l1	0.0345912	3.41057
Sestd1	0.0172414	9.49061
Tpp1	0.0284698	9.05737
Ppp6c	0.0969163	9.24371
Neu1	0.0122249	7.22781
Gsta3	0.163743	7.71533
Iars2	0.00178571	6.47553
Psmd14	0.187097	6.119
Rab35	0.159204	9.01012
Phb2	0.41806	9.45302
Sacm1l	0.0136286	7.04184
Xrcc5	0.0178326	7.78053
Rab11a	0.0601852	9.53549
Casc3	0.0773639	8.33981
Cic	0.0286853	7.74524
Tfrc	0.0458716	8.84998
Gnb2	0.235294	7.45731
Ssbp1	0.162162	7.202
Sh3bp1	0.0573529	7.38019
Pa2g4	0.246193	9.71409
Xrcc1	0.0377734	8.60614
Fis1	0.375	9.70057
Taf15	0.0495049	6.88345
Psmb6	0.0798319	10.3974
Dnajc7	0.0185185	8.75209
Rc3h1	0.0247059	5.17978
Ugdh	0.200811	6.68387
Usp4	0.0393443	7.8558
Tex264	0.0323625	8.45861
Ubtf	0.0206327	8.0503
Atp13a3	0.0123052	7.64981
Parp9	0.0144578	7.64329
Kif20a	0.0236753	7.4841
Samd9l	0.0766308	8.42336
Rbm17	0.125926	6.53889
Sult1d1	0.518644	8.55828
Dnajc9	0.0501931	9.29816
Slc25a10	0.118467	7.09353
Commd3	0.0974359	9.47125
Dnase1l2	0.0611511	5.18765
Prdx4	0.138686	5.70687
Ipo4	0.031746	7.84278
Lnpep	0.0458537	7.73485
Ik	0.0556553	11.1237
Glg1	0.0689362	9.69907
Cdc16	0.0152091	7.3261
Rwdd1	0.00823045	6.01441
Arsa	0.0770751	6.68294
Mta2	0.0134357	7.96905
Cox5a	0.267123	12.1503
Rpa1	0.11878	7.76069
Hspg2	0.00159781	7.69161
Slain1	0.00345423	6.13483
Bag3	0.0155979	7.37994
Whsc1l1	0.0641221	6.76912
Vrk1	0.00641026	7.48136
Blnk	0.0131291	9.19022
Armcx4	0.00174444	6.50153
Nup214	0.00890736	7.05684
Timeless	0.0041806	6.05067
Mtmr1	0.0157618	7.548
Add1	0.0206022	8.21094
Fxr2	0.126113	7.8739
Sdha	0.158133	10.419
Aktip	0.0813953	8.71924
Epb4.1	0.0134855	6.03345
Ivd	0.0141509	9.50759
Ncor2	0.0337948	7.60074
Dock9	0.0029383	6.24841
[truncated: 2,225 more rows]
