# Supplementary material for: A Systems Level Analysis of Vasopressin-mediated Signaling Networks in Kidney Distal Convoluted Tubule Cells
Source: Sci Rep. 2015 Aug 4;5:12829. doi: 10.1038/srep12829 (PMC4523861; doi:10.1038/srep12829)
Supplement: Supplementary Information [file srep12829-s4.xls]

## Sheet: Sheet1
Supplemental Table S4: Kinase comparison
Mouse kinome (http://kinase.com/kinbase/)	All protein kinases extracted from DCT transcriptome (Pradervand et al. Pflugers Arch. 2010 Nov; 460(6): 925-52.)	All protein kinases from the present study
2610018G03Rik	Adrbk1	Aak1
2810408M09Rik	Adrbk2	Zak
4921509C19Rik	Akt1	Wnk4
4921509C19Rik	Akt2	Wnk1
4921509C19Rik	Akt3	Wee1
4930488N24Rik	Aurka	Vrk3
Aak1	Aurkc	Vrk1
Aatk	Bmp2k	Ulk4
Abl1	Bub1b	Ulk1
Abl2	Camk1	Tyro3
Acvr1	Camk2a	Ttn
Acvr1b	Camk2b	Ttk
Acvr1c	Camk2d	Trio
Acvr2a	Camk2g	Tnk2
Acvr2b	Camkk2	Tnk1
Acvrl1	Cask	Tlk2
Adrbk1	Cdc42bpa	Tbck
Adrbk2	Cdc42bpb	Taok3
Akt1	Cdc42bpg	Taok1
Akt2	Cdc7	Stk4
Akt3	Cdk1	Stk39
Alk	Cdk10	Stk38
Amhr2	Cdk11b	Stk3
Ankk1	Cdk16	Stk25
Araf	Cdk18	Stk24
Aurka	Cdk2	Stk10
Aurkb	Cdk4	Srpk2
Aurkc	Cdk5	Srpk1
Axl	Cdk6	Src
BC021891	Cdk7	Snrk
BC030499	Cdk8	Slk
Blk	Cdk9	Sik3
Bmp2k	Cdkl1	Sik2
Bmpr1a	Cdkl2	Sik1
Bmpr1b	Chuk	Scyl2
Bmpr2	Cit	Scyl1
Bmx	Clk1	Ryk
Braf	Clk2	Rps6kc1
Brsk1	Clk3	Rps6ka5
Brsk2	Clk4	Rps6ka5
Btk	Csnk1a1	Rps6ka4
Bub1	Csnk1d	Rps6ka4
Bub1b	Csnk1e	Rps6ka3
Camk1	Csnk1g1	Rps6ka3
Camk1d	Csnk1g2	Rps6ka1
Camk1g	Csnk1g3	Rps6ka1
Camk2a	Csnk2a1	Rock2
Camk2b	Csnk2a2	Rock1
Camk2d	D8Ertd82e	Ripk2
Camk2g	Dapk1	Ripk1
Camk4	Dapk3	Raf1
Camkk1	Dclk3	Pxk
Camkk2	Dmpk	Ptk7
Camkv	Dyrk1a	Ptk2b
Cask	Dyrk1b	Ptk2
Cdc42bpa	Dyrk2	Prpf4b
Cdc42bpb	Eif2ak1	Prkaa2
Cdc42bpg	Eif2ak2	Prkaa1
Cdc7	Eif2ak3	Prkd2
Cdk1	Eif2ak4	Prkd1
Cdk10	Eif2ak4	Prkcq
Cdk11b	Ern1	Prkci
Cdk12	Gak	Prkch
Cdk13	Gsk3a	Prkcd
Cdk14	Gsk3b	Prkca
Cdk15	Hipk1	Prkacb
Cdk16	Hipk2	Prkaca
Cdk17	Hipk3	Plk3
Cdk18	Ick	Pkn2
Cdk19	Ikbkb	Pkn1
Cdk2	Kalrn	Pik3r4
Cdk20	Lats1	Peak1
Cdk4	Lats2	Pdpk1
Cdk5	Map2k1	Pbk
Cdk6	Map2k2	Pak7
Cdk7	Map2k3	Pak6
Cdk8	Map2k4	Pak4
Cdk9	Map2k5	Pak2
Cdkl1	Map2k6	Oxsr1
Cdkl2	Map2k7	Nrk
Cdkl3	Map3k14	Nrbp2
Cdkl4	Map3k2	Nrbp1
Cdkl5	Map3k3	Nek9
Chek1	Map3k4	Nek8
Chek2	Map3k5	Nek7
Chuk	Map3k6	Nek4
Cit	Map4k2	Nek1
Clk1	Map4k4	Mylk
Clk2	Map4k5	Musk
Clk3	Mapk1	Mink1
Clk4	Mapk12	Met
Csf1r	Mapk13	Melk
Csk	Mapk14	Mastl
Csnk1a1	Mapk3	Mast4
Csnk1d	Mapk4	Mast3
Csnk1e	Mapk6	Mast2
Csnk1g1	Mapk7	Mark3
Csnk1g2	Mapk8	Mark2
Csnk1g3	Mapk9	Mapk9
Csnk2a1	Mapkapk2	Mapk3
Csnk2a2	Mapkapk3	Mapk14
D8Ertd82e	Mapkapk5	Mapk1
Dapk1	Mark1	Map4k5
Dapk2	Mark2	Map4k3
Dapk3	Mark3	Map4k2
Dclk1	Mark4	Map3k9
Dclk2	Mast1	Map3k7
Dclk3	Mast2	Map3k6
Ddr1	Mast3	Map3k5
Ddr2	Mast4	Map3k4
Dmpk	Mastl	Map3k3
Dstyk	Mink1	Map3k2
Dyrk1a	Mknk1	Map3k11
Dyrk1b	Mknk2	Map3k1
Dyrk2	Mylk	Map2k7
Dyrk3	Nek1	Map2k4
Dyrk4	Nek3	Map2k2
Egfr	Nek4	Map2k1
Eif2ak1	Nek7	Lmtk2
Eif2ak2	Nek8	Limk2
Eif2ak3	Nek9	Ksr1
Eif2ak4	Nlk	Insr
Eif2ak4	Nrbp1	Ilk
Epha1	Nrbp2	Ikbke
Epha10	Nuak1	Ikbkb
Epha2	Nuak2	Gsk3b
Epha3	Oxsr1	Gsk3a
Epha4	Pak1	Gsg2
Epha5	Pak2	Gak
Epha6	Pak4	Frk
Epha7	Pak6	Erbb3
Epha8	Pask	Erbb2
Ephb1	Pbk	Epha2
Ephb2	Pdik1l	Epha1
Ephb3	Pdpk1	Eif2ak3
Ephb4	Phkg1	Eif2ak2
Ephb6	Phkg2	Egfr
Erbb2	Pik3r4	Dyrk3
Erbb3	Pim1	Dyrk1b
Erbb4	Pim3	D8Ertd82e
Ern1	Pink1	Csnk2a2
Ern2	Pkn1	Csnk2a1
Fert2	Pkn2	Csnk1g3
Fes	Pkn3	Csnk1d
Fgfr1	Plk2	Csnk1a1
Fgfr2	Plk4	Csk
Fgfr3	Pnck	Clk4
Fgfr4	Prkaca	Clk3
Fgr	Prkacb	Cit
Flt1	Prkca	Chek2
Flt3	Prkcd	Cdkl5
Flt4	Prkce	Cdkl2
Frk	Prkch	Cdk7
Fyn	Prkci	Cdk6
Gak	Prkcq	Cdk5
Gm10662	Prkcz	Cdk4
Gm318	Prkd1	Cdk2
Gm324	Prkd2	Cdk18
Gm4567	Prkd3	Cdk17
Gm4922	Prkg2	Cdk16
Gm5174	Prkx	Cdk13
Gm6729	Prkaa1	Cdk12
Gm711	Prkaa2	Cdk11b
Gm7168	Prpf4b	Cdk10
Gm7358	Pskh1	Cdk1
Gm7358	Pxk	Cdc42bpg
Grk1	Rnasel	Cdc42bpb
Grk4	Rock1	Cdc42bpa
Grk5	Rock2	Cask
Grk6	Rps6ka1	Camkk2
Gsg2	Rps6ka1	Camkk1
Gsk3a	Rps6ka2	Camk2g
Gsk3b	Rps6ka2	Camk2d
Gucy2c	Rps6ka3	Bub1b
Gucy2d	Rps6ka3	Braf
Gucy2e	Rps6ka4	Bmp2k
Gucy2f	Rps6ka4	BC021891
Gucy2g	Rps6ka5	Araf
Hck	Rps6ka5	Akt2
Hipk1	Rps6kb1	Akt1
Hipk2	Rps6kb2	Adrbk1
Hipk3	Rps6kc1	Abl2
Hipk4	Sbk1	Abl1
Hunk	Scyl1	4921509C19Rik
Ick	Scyl2	4921509C19Rik
Igf1r	Scyl3	4921509C19Rik
Ikbkb	Sgk1
Ikbke	Sgk2
Ilk	Sgk3
Insr	Sik1
Insrr	Slk
Irak1	Snrk
Irak2	Speg
Irak3	Speg
Irak4	Srpk1
Itk	Srpk2
Jak1	Stk10
Jak1	Stk11
Jak2	Stk16
Jak2	Stk17b
Jak3	Stk24
Jak3	Stk25
Kalrn	Stk3
Kdr	Stk30
Kit	Stk32a
Ksr1	Stk32b
Ksr2	Stk35
Lats1	Stk38
Lats2	Stk38l
Lck	Stk39
Limk1	Stk4
Limk2	Stk40
Lmtk2	Taok1
Lmtk3	Taok2
LOC102631805	Taok3
LOC102635082	Tbk1
LOC102635082	Tex14
LOC102637912	Tlk1
LOC102638985	Tlk2
Lrrk1	Trib1
Lrrk2	Trib2
Ltk	Trib3
Lyn	Trio
Mak	Trp53rk
Map2k1	Tssk1
Map2k2	Tssk3
Map2k3	Ttbk1
Map2k4	Ttbk2
Map2k5	Ttn
Map2k6	Ulk1
Map2k7	Ulk2
Map3k1	Ulk3
Map3k10	Vrk1
Map3k11	Vrk2
Map3k12	Vrk3
Map3k13	Wee1
Map3k14	Wnk1
Map3k15	Wnk2
Map3k19	Wnk4
Map3k2	Aak1
Map3k3
Map3k4
Map3k5
Map3k6
Map3k7
Map3k8
Map3k9
Map4k1
Map4k2
Map4k3
Map4k4
Map4k5
Mapk1
Mapk10
Mapk11
Mapk12
Mapk13
Mapk14
Mapk15
Mapk3
Mapk4
Mapk6
Mapk7
Mapk8
Mapk9
Mapkapk2
Mapkapk3
Mapkapk5
Mark1
Mark2
Mark3
Mark4
Mast1
Mast2
Mast3
Mast4
Mastl
Matk
Melk
Mertk
Met
Mink1
Mknk1
Mknk2
Mlkl
Mos
Mst1r
Musk
Mylk
Mylk2
Mylk3
Mylk4
Myo3a
Myo3b
Nek1
Nek10
Nek11
Nek2
Nek3
Nek4
Nek5
Nek6
Nek7
Nek8
Nek9
Nim1
Nlk
Npr1
Npr2
Nrbp1
Nrbp2
Nrk
Ntrk1
Ntrk2
Ntrk3
Nuak1
Nuak2
Obscn
Obscn
Oxsr1
Pak1
Pak2
Pak3
Pak4
Pak6
Pak7
Pask
Pbk
Pdgfra
Pdgfrb
Pdik1l
Pdpk1
Peak1
Phkg1
Phkg2
Pik3r4
Pim1
Pim2
Pim3
Pink1
Pkdcc
Pkmyt1
Pkn1
Pkn2
Pkn3
Plk1
Plk2
Plk3
Plk4
Plk5
Pnck
Pomk
Prkaca
Prkacb
Prkca
Prkcb
Prkcd
Prkce
Prkcg
Prkch
Prkci
Prkcq
Prkcz
Prkd1
Prkd2
Prkd3
Prkg1
Prkg2
Prkx
Prkaa1
Prkaa2
Prpf4b
Pskh1
Ptk2
Ptk2b
Ptk6
Ptk7
Pxk
Raf1
Ret
Ripk1
Ripk2
Ripk3
Ripk4
Rnasel
Rock1
Rock2
Ror1
Ror2
Ros1
Rps6ka1
Rps6ka1
Rps6ka2
Rps6ka2
Rps6ka3
Rps6ka3
Rps6ka4
Rps6ka4
Rps6ka5
Rps6ka5
Rps6ka6
Rps6ka6
Rps6kb1
Rps6kb2
Rps6kc1
Rps6kl1
Ryk
Sbk1
Sbk2
Sbk3
Scyl1
Scyl2
Scyl3
Sgk1
Sgk2
Sgk3
Sik1
Sik2
Sik3
Slk
Smok2a
Smok2a
Smok2b
Smok3a
Smok3c
Snrk
Speg
Speg
Src
Srms
Srpk1
Srpk2
Srpk3
Stk10
Stk11
Stk16
Stk17b
Stk24
Stk25
Stk3
Stk30
Stk31
Stk32a
Stk32b
Stk32c
Stk33
Stk35
Stk36
Stk38
Stk38l
Stk39
Stk4
Stk40
Strada
Stradb
Styk1
Syk
Taok1
Taok2
Taok3
Tbck
Tbk1
Tec
Tek
Tesk1
Tesk2
Tex14
Tgfbr1
Tgfbr2
Tie1
Tlk1
Tlk2
Tnik
Tnk1
Tnk2
Tnni3k
Trib1
Trib2
Trib3
Trio
Tssk1
Tssk2
Tssk3
Tssk4
Tssk5
Tssk6
Ttbk1
Ttbk2
Ttk
Ttn
Txk
Tyk2
Tyk2
Tyro3
Uhmk1
Ulk1
Ulk2
Ulk3
Ulk4
Vrk1
Vrk2
Vrk3
Wee1
Wee2
Wnk1
Wnk2
Wnk3
Wnk4
Yes1
Zak
Zap70
