# Supplementary material for: A Systems Level Analysis of Vasopressin-mediated Signaling Networks in Kidney Distal Convoluted Tubule Cells
Source: Sci Rep. 2015 Aug 4;5:12829. doi: 10.1038/srep12829 (PMC4523861; doi:10.1038/srep12829)
Supplement: Supplementary Information [file srep12829-s5.xls]

## Sheet: Sheet1
mpkCCD Cell Proteome Database
This database contains proteins identified from mass spectrometry based proteomic studies using cultured mpkCCD cells (originally derived from mouse cortical collecting duct cells [1]).
Experimental description: All data are obtained from polarized mpkCCD cells grown on semi-permeable membrane supports. Mass spectrometry was carried out on a Q Exactive mass spectrometer (Thermo Scientific) with a top 10 data dependent scan and dynamic exclusion enabled. Data were searched using SEQUEST against a refseq mouse protein database (dated Oct. 2014). Only rank 1 and high confidence (wi…
This website was created by Lei Cheng, Qi Wu, Trairak Pisitkun, and Robert A. Fenton at InterPrET center, Aarhus University, Denmark. Contact us with questions or comments: robert.a.fenton@biomed.au.dk
Current database size: 8991 unique proteins
1. Duong Van Huyen J, Bens M, Vandewalle A, Differential effects of aldosterone and vasopressin on chloride fluxes in transimmortalized mouse cortical collecting duct cells. J Membr Biol. 1998 Jul 1;164(1):79-90.
Protein Name	RefSeq Accession	Gene Symbol	Amino Acid Count	Peptide Count
neuroblast differentiation-associated protein AHNAK isoform 1	NP_033773	Ahnak	5656	572
nesprin-2	NP_001005510	Syne2	6874	426
plectin isoform 1a	NP_958796	Plec	4543	411
myosin-9	NP_071855	Myh9	1960	410
cytoplasmic dynein 1 heavy chain 1	NP_084514	Dync1h1	4644	322
periplakin	NP_032935	Ppl	1754	188
desmoplakin	NP_076331	Dsp	2883	170
fatty acid synthase	NP_032014	Fasn	2504	166
clathrin heavy chain 1	NP_001003908	Cltc	1675	165
vinculin	NP_033528	Vcl	1066	164
keratin, type I cytoskeletal 18	NP_034794	Krt18	423	159
keratin, type II cytoskeletal 8	NP_112447	Krt8	490	154
pyruvate kinase PKM isoform M1	NP_001240812	Pkm	531	151
PREDICTED: filamin-B isoform X1	XP_006518113	Flnb	2578	150
ras GTPase-activating-like protein IQGAP1	NP_057930	Iqgap1	1657	148
spectrin beta chain, non-erythrocytic 2	NP_067262	Sptbn2	2388	142
heat shock protein HSP 90-beta	NP_032328	Hsp90ab1	724	141
myosin-10	NP_780469	Myh10	1976	141
alpha-enolase	NP_075608	Eno1	434	137
keratin, type II cytoskeletal 7	NP_149064	Krt7	457	133
glyceraldehyde-3-phosphate dehydrogenase isoform 2	NP_032110	Gapdh	333	130
phosphoglycerate kinase 1	NP_032854	Pgk1	417	130
PREDICTED: serine/arginine repetitive matrix protein 2 isoform X1	XP_006525140	Srrm2	2703	128
bifunctional glutamate/proline--tRNA ligase	NP_084011	Eprs	1512	127
PREDICTED: cordon-bleu protein-like 1 isoform X10	XP_006499781	Cobll1	1236	123
elongation factor 2	NP_031933	Eef2	858	122
serine/arginine repetitive matrix protein 2	NP_780438	Srrm2	2607	120
prelamin-A/C isoform A precursor	NP_001002011	Lmna	665	119
PREDICTED: nucleoprotein TPR isoform X1	XP_006529128	Tpr	2429	119
protein Niban	NP_071301	Fam129a	926	118
valine--tRNA ligase	NP_035820	Vars	1263	118
catenin delta-1 isoform 1	NP_031641	Ctnnd1	938	117
hexokinase-1 isoform HK1	NP_001139572	Hk1	918	117
keratin, type I cytoskeletal 19	NP_032497	Krt19	403	116
heat shock protein HSP 90-alpha	NP_034610	Hsp90aa1	733	115
transketolase	NP_033414	Tkt	623	112
translational activator GCN1	NP_766307	Gcn1l1	2671	111
transitional endoplasmic reticulum ATPase	NP_033529	Vcp	806	111
actin, cytoplasmic 1	NP_031419	Actb	375	110
lipopolysaccharide-responsive and beige-like anchor protein isoform alpha	NP_109620	Lrba	2854	110
annexin A2	NP_031611	Anxa2	339	108
heterogeneous nuclear ribonucleoprotein M isoform a	NP_084080	Hnrnpm	729	107
glycogen phosphorylase, brain form	NP_722476	Pygb	843	107
60 kDa heat shock protein, mitochondrial	NP_034607	Hspd1	573	105
ATP synthase subunit alpha, mitochondrial precursor	NP_031531	Atp5a1	553	104
eukaryotic translation initiation factor 3 subunit A	NP_034253	Eif3a	1344	104
trifunctional enzyme subunit alpha, mitochondrial precursor	NP_849209	Hadha	763	103
PREDICTED: unconventional myosin-VI isoform X8	XP_006510899	Myo6	1285	103
fructose-bisphosphate aldolase A isoform 2	NP_001170779	Aldoa	364	102
PREDICTED: spectrin alpha chain, non-erythrocytic 1 isoform X8	XP_006497879	Sptan1	2464	100
sodium/potassium-transporting ATPase subunit alpha-1 precursor	NP_659149	Atp1a1	1023	98
ATP synthase subunit beta, mitochondrial precursor	NP_058054	Atp5b	529	97
phosphoglycerate mutase 1	NP_075907	Pgam1	254	97
phosphoglucomutase-2	NP_082408	Pgm2	562	96
aconitate hydratase, mitochondrial precursor	NP_542364	Aco2	780	95
pre-mRNA-processing-splicing factor 8	NP_619600	Prpf8	2335	95
elongation factor 1-alpha 1	NP_034236	Eef1a1	462	93
epiplakin	NP_659097	Eppk1	6548	93
glucose-6-phosphate isomerase	NP_032181	Gpi1	558	93
leucine-rich PPR motif-containing protein, mitochondrial precursor	NP_082509	Lrpprc	1392	93
talin-1	NP_035732	Tln1	2541	93
filamin-A isoform 1	NP_034357	Flna	2639	92
heterogeneous nuclear ribonucleoprotein U	NP_058085	Hnrnpu	800	92
endoplasmin precursor	NP_035761	Hsp90b1	802	92
lamin-B1	NP_034851	Lmnb1	588	92
DNA replication licensing factor MCM2	NP_032590	Mcm2	904	92
tight junction protein ZO-2 isoform 2	NP_035727	Tjp2	1167	92
adseverin isoform 1	NP_001139668	Scin	715	89
cordon-bleu protein-like 1 isoform 2	NP_081501	Cobll1	1203	88
protein disulfide-isomerase precursor	NP_035162	P4hb	509	88
alpha-actinin-4	NP_068695	Actn4	912	86
annexin A1	NP_034860	Anxa1	346	86
annexin A6 isoform b	NP_001103681	Anxa6	667	86
U5 small nuclear ribonucleoprotein 200 kDa helicase	NP_796188	Snrnp200	2136	86
cingulin isoform 1	NP_001032800	Cgn	1192	85
pyruvate carboxylase, mitochondrial isoform 2	NP_032823	Pcx	1178	85
protein disulfide-isomerase A3 precursor	NP_031978	Pdia3	505	85
heat shock 70 kDa protein 1B	NP_034608	Hspa1b	642	84
A-kinase anchor protein 12	NP_112462	Akap12	1684	83
PREDICTED: catenin delta-1 isoform X8	XP_006498699	Ctnnd1	937	83
PREDICTED: kinesin-like protein KIF13B isoform X1	XP_006518682	Kif13b	1847	83
PREDICTED: spectrin alpha chain, non-erythrocytic 1 isoform X6	XP_006497877	Sptan1	2484	83
PREDICTED: spectrin beta chain, non-erythrocytic 1 isoform X2	XP_006514664	Sptbn1	2350	83
PREDICTED: alpha-actinin-1 isoform X5	XP_006515451	Actn1	887	82
coatomer subunit alpha	NP_034068	Copa	1224	82
gelsolin isoform 2	NP_001193298	Gsn	731	82
E3 SUMO-protein ligase RanBP2	NP_035370	Ranbp2	3053	82
splicing factor 3B subunit 1	NP_112456	Sf3b1	1304	81
E3 ubiquitin-protein ligase UBR4	NP_001153791	Ubr4	5180	81
septin-9 isoform a	NP_001106958	42256	583	80
catenin alpha-1	NP_033948	Ctnna1	906	80
keratin, type I cytoskeletal 20	NP_075745	Krt20	431	80
L-lactate dehydrogenase A chain isoform 1	NP_034829	Ldha	332	80
lon protease homolog, mitochondrial precursor	NP_083058	Lonp1	949	80
182 kDa tankyrase-1-binding protein	NP_001074729	Tnks1bp1	1720	80
kinesin-1 heavy chain	NP_032474	Kif5b	963	79
PREDICTED: leucine-rich repeat-containing protein 16A isoform X7	XP_006516805	Lrrc16a	1370	79
myb-binding protein 1A	NP_058056	Mybbp1a	1344	79
selenium-binding protein 1	NP_033176	Selenbp1	472	79
triosephosphate isomerase	NP_033441	Tpi1	299	79
ezrin	NP_033536	Ezr	586	78
78 kDa glucose-regulated protein precursor	NP_001156906	Hspa5	655	78
DNA replication licensing factor MCM3	NP_032589	Mcm3	812	78
PREDICTED: unconventional myosin-XVIIIa isoform X16	XP_006533667	Myo18a	2050	78
heat shock cognate 71 kDa protein	NP_112442	Hspa8	646	77
MICOS complex subunit Mic60 isoform 2	NP_001240610	Immt	746	77
nucleolar protein 56	NP_077155	Nop56	580	76
eukaryotic translation initiation factor 4B	NP_663600	Eif4b	611	75
leucine--tRNA ligase, cytoplasmic	NP_598898	Lars	1178	75
2-oxoglutarate dehydrogenase, mitochondrial isoform 3	NP_001239216	Ogdh	1023	75
cullin-associated NEDD8-dissociated protein 1	NP_082270	Cand1	1230	74
glutathione S-transferase Mu 2	NP_032209	Gstm2	218	74
heterogeneous nuclear ribonucleoprotein K isoform 2	NP_079555	Hnrnpk	463	74
protein NDRG1	NP_032707	Ndrg1	394	74
puromycin-sensitive aminopeptidase	NP_032968	Npepps	920	74
PREDICTED: serine/arginine repetitive matrix protein 2 isoform X2	XP_006525141	Srrm2	2702	74
probable ATP-dependent RNA helicase DDX5	NP_031866	Ddx5	615	73
stress-induced-phosphoprotein 1	NP_058017	Stip1	543	73
T-complex protein 1 subunit beta	NP_031662	Cct2	535	72
heat shock 70 kDa protein 4	NP_032326	Hspa4	842	72
nuclear mitotic apparatus protein 1	NP_598708	Numa1	2094	72
ATP-citrate synthase isoform 1	NP_001186225	Acly	1101	71
PREDICTED: eukaryotic translation initiation factor 4 gamma 1 isoform X6	XP_006522005	Eif4g1	1584	71
PREDICTED: afadin isoform X15	XP_006523830	Mllt4	1881	71
C-1-tetrahydrofolate synthase, cytoplasmic	NP_620084	Mthfd1	935	71
splicing factor, proline- and glutamine-rich	NP_076092	Sfpq	699	71
ladinin-1	NP_598425	Lad1	528	70
annexin A5	NP_033803	Anxa5	319	69
ATP-dependent RNA helicase A	NP_031868	Dhx9	1383	69
prelamin-A/C isoform C	NP_001104572	Lmna	574	69
ATP-dependent 6-phosphofructokinase, liver type	NP_032852	Pfkl	780	69
PREDICTED: protein phosphatase 1 regulatory subunit 12A isoform X4	XP_006513392	Ppp1r12a	972	69
T-complex protein 1 subunit alpha isoform 1	NP_038714	Tcp1	556	69
tubulin alpha-1C chain	NP_033474	Tuba1c	449	69
tubulin beta-2A chain	NP_033476	Tubb2a	445	69
ubiquitin-like modifier-activating enzyme 1 isoform 2	NP_001263245	Uba1	1058	69
bcl-2-associated transcription factor 1 isoform 2	NP_722482	Bclaf1	917	68
serine/threonine-protein kinase MRCK beta	NP_898837	Cdc42bpb	1713	68
eukaryotic translation initiation factor 3 subunit B	NP_598677	Eif3b	803	68
aspartate aminotransferase, mitochondrial	NP_034455	Got2	430	68
isocitrate dehydrogenase [NADP], mitochondrial precursor	NP_766599	Idh2	452	68
monofunctional C1-tetrahydrofolate synthase, mitochondrial precursor	NP_001164257	Mthfd1l	977	68
NADPH--cytochrome P450 reductase	NP_032924	Por	678	68
ERO1-like protein alpha precursor	NP_056589	Ero1l	464	67
rab GDP dissociation inhibitor beta	NP_032138	Gdi2	445	67
DNA replication licensing factor MCM6	NP_032593	Mcm6	821	67
programmed cell death 6-interacting protein isoform 3	NP_035182	Pdcd6ip	869	67
chromodomain-helicase-DNA-binding protein 4	NP_666091	Chd4	1915	66
cytosolic non-specific dipeptidase	NP_001276460	Cndp2	475	66
non-POU domain-containing octamer-binding protein	NP_001239447	Nono	473	66
serine/threonine-protein kinase PAK 2 precursor	NP_796300	Pak2	524	66
structural maintenance of chromosomes protein 3	NP_031816	Smc3	1217	66
ATP-dependent 6-phosphofructokinase, platelet type isoform 1	NP_062677	Pfkp	784	65
splicing factor 3B subunit 2	NP_084385	Sf3b2	878	65
T-complex protein 1 subunit gamma	NP_033966	Cct3	545	64
myoferlin isoform 2	NP_001093104	Myof	2048	64
arginine--tRNA ligase, cytoplasmic	NP_080212	Rars	660	64
ribosome-binding protein 1 isoform a	NP_077243	Rrbp1	1464	64
T-complex protein 1 subunit delta	NP_033967	Cct4	539	63
T-complex protein 1 subunit theta	NP_033970	Cct8	548	63
interferon regulatory factor 2-binding protein-like	NP_665835	Irf2bpl	775	63
PREDICTED: LIM domain only protein 7 isoform X12	XP_006519253	Lmo7	1355	63
PREDICTED: myosin light chain kinase, smooth muscle isoform X1	XP_006521766	Mylk	1941	63
PREDICTED: nucleolin isoform X1	XP_006529301	Ncl	691	63
WD repeat-containing protein 1	NP_035845	Wdr1	606	63
stress-70 protein, mitochondrial	NP_034611	Hspa9	679	62
aspartate--tRNA ligase, cytoplasmic isoform 1	NP_803228	Dars	501	61
lamin-B2	NP_034852	Lmnb2	596	61
DNA replication licensing factor MCM7	NP_032594	Mcm7	719	61
staphylococcal nuclease domain-containing protein 1	NP_062750	Snd1	910	61
spectrin alpha chain, non-erythrocytic 1 isoform 2	NP_001171138	Sptan1	2477	61
alanine--tRNA ligase, cytoplasmic	NP_666329	Aars	968	60
T-complex protein 1 subunit zeta	NP_033968	Cct6a	531	60
neutral alpha-glucosidase AB isoform 1	NP_032086	Ganab	966	60
isoleucine--tRNA ligase, cytoplasmic	NP_742012	Iars	1262	60
PREDICTED: heterogeneous nuclear ribonucleoproteins A2/B1 isoform X1	XP_006544818	LOC102642938	341	60
myosin-14 isoform 3	NP_082297	Myh14	1992	60
D-3-phosphoglycerate dehydrogenase	NP_058662	Phgdh	533	60
sterile alpha motif domain-containing protein 9-like	NP_034286	Samd9l	1579	60
PREDICTED: protein transport protein Sec31A isoform X15	XP_006535269	Sec31a	1105	60
transaldolase	NP_035658	Taldo1	337	60
3-ketoacyl-CoA thiolase, mitochondrial	NP_803421	Acaa2	397	59
calreticulin precursor	NP_031617	Calr	416	59
calpain-1 catalytic subunit	NP_001103974	Capn1	713	59
T-complex protein 1 subunit eta	NP_031664	Cct7	544	59
dihydropyrimidinase-related protein 2	NP_034085	Dpysl2	572	59
phosphoserine aminotransferase isoform 1	NP_803155	Psat1	370	59
PREDICTED: serine/arginine repetitive matrix protein 1 isoform X6	XP_006539093	Srrm1	893	59
tropomyosin alpha-1 chain isoform Tpm1.7cy	NP_001157722	Tpm1	284	59
14-3-3 protein epsilon	NP_033562	Ywhae	255	59
eukaryotic translation initiation factor 3 subunit C	NP_666312	Eif3c	911	58
band 4.1-like protein 1 isoform c	NP_001278050	Epb4.1l1	867	58
peptidyl-prolyl cis-trans isomerase FKBP5	NP_034350	Fkbp5	456	58
PREDICTED: general transcription factor II-I isoform X20	XP_006504457	Gtf2i	953	58
heterogeneous nuclear ribonucleoprotein A3 isoform a	NP_666242	Hnrnpa3	379	58
serine--tRNA ligase, cytoplasmic isoform 2	NP_001191908	Sars	512	58
dipeptidyl peptidase 3	NP_598564	Dpp3	738	57
PREDICTED: nucleophosmin-like	XP_006543878	LOC102643093	292	57
polyadenylate-binding protein 1	NP_032800	Pabpc1	636	57
sister chromatid cohesion protein PDS5 homolog B	NP_780519	Pds5b	1446	57
perilipin-3	NP_080112	Plin3	437	57
plastin-3	NP_663604	Pls3	630	57
rho-associated protein kinase 2	NP_033098	Rock2	1388	57
calcium-binding mitochondrial carrier protein Aralar2 isoform 2	NP_001171043	Slc25a13	675	57
threonine--tRNA ligase, cytoplasmic	NP_149065	Tars	722	57
PREDICTED: UDP-glucose:glycoprotein glucosyltransferase 1 isoform X1	XP_006496125	Uggt1	1543	57
PREDICTED: apoptotic chromatin condensation inducer in the nucleus isoform X5	XP_006519361	Acin1	1298	56
carbonyl reductase [NADPH] 2	NP_031647	Cbr2	244	56
PREDICTED: dynamin-1-like protein isoform X10	XP_006522700	Dnm1l	710	56
glutathione S-transferase Mu 1	NP_034488	Gstm1	218	56
vigilin	NP_001288293	Hdlbp	1268	56
isocitrate dehydrogenase [NADP] cytoplasmic	NP_001104790	Idh1	414	56
PREDICTED: junction plakoglobin isoform X3	XP_006532380	Jup	701	56
malate dehydrogenase, mitochondrial precursor	NP_032643	Mdh2	338	56
40S ribosomal protein S3	NP_036182	Rps3	243	56
40S ribosomal protein S3a	NP_058655	Rps3a1	264	56
sulfotransferase 1 family member D1	NP_058051	Sult1d1	295	56
PREDICTED: basement membrane-specific heparan sulfate proteoglycan core protein isoform X2	XP_006538638	Hspg2	4381	55
inositol 1,4,5-trisphosphate receptor type 3	NP_542120	Itpr3	2670	55
far upstream element-binding protein 2	NP_034743	Khsrp	748	55
major vault protein	NP_542369	Mvp	870	55
nicotinamide phosphoribosyltransferase	NP_067499	Nampt	491	55
ral guanine nucleotide dissociation stimulator-like 3	NP_076111	Rgl3	709	55
SWI/SNF-related matrix-associated actin-dependent regulator of chromatin subfamily A member 5	NP_444354	Smarca5	1051	55
mitochondrial import receptor subunit TOM70	NP_613065	Tomm70a	611	55
utrophin	NP_035812	Utrn	3430	55
delta-aminolevulinic acid dehydratase	NP_001263375	Alad	330	54
annexin A3	NP_038498	Anxa3	323	54
envoplakin	NP_079552	Evpl	2035	54
protein FAM83H	NP_598848	Fam83h	1209	54
hexokinase-2	NP_038848	Hk2	917	54
PREDICTED: heterogeneous nuclear ribonucleoproteins A2/B1 isoform X2	XP_006544819	LOC102642938	301	54
serine/threonine-protein phosphatase 2A 65 kDa regulatory subunit A alpha isoform	NP_058587	Ppp2r1a	589	54
26S proteasome non-ATPase regulatory subunit 2	NP_598862	Psmd2	908	54
PREDICTED: ubiquitin carboxyl-terminal hydrolase 5 isoform X2	XP_006505979	Usp5	812	54
CD2-associated protein	NP_033977	Cd2ap	637	53
rab GDP dissociation inhibitor alpha	NP_034403	Gdi1	447	53
Golgi apparatus protein 1 precursor	NP_033175	Glg1	1175	53
heterogeneous nuclear ribonucleoprotein A1 isoform a	NP_034577	Hnrnpa1	320	53
PREDICTED: myosin light chain kinase, smooth muscle isoform X3	XP_006521767	Mylk	1895	53
phosphoenolpyruvate carboxykinase [GTP], mitochondrial	NP_083270	Pck2	667	53
thyroid hormone receptor-associated protein 3	NP_666265	Thrap3	951	53
lamina-associated polypeptide 2 isoform delta	NP_001073599	Tmpo	412	53
AP-2 complex subunit beta isoform b	NP_082191	Ap2b1	937	52
V-type proton ATPase catalytic subunit A	NP_031534	Atp6v1a	617	52
DNA damage-binding protein 1	NP_056550	Ddb1	1140	52
neutral alpha-glucosidase AB isoform 2 precursor	NP_001280550	Ganab	944	52
glycerol-3-phosphate dehydrogenase, mitochondrial precursor	NP_001139292	Gpd2	727	52
PREDICTED: hypoxia up-regulated protein 1 isoform X2	XP_006510025	Hyou1	998	52
PREDICTED: histone H4	XP_006544162	LOC102641229	103	52
DNA replication licensing factor MCM5	NP_032592	Mcm5	734	52
structural maintenance of chromosomes protein 1A	NP_062684	Smc1a	1233	52
transcription intermediary factor 1-beta	NP_035718	Trim28	834	52
PREDICTED: tubulin alpha-4A chain isoform X1	XP_006496541	Tuba4a	433	52
calpain-2 catalytic subunit	NP_033924	Capn2	700	51
T-complex protein 1 subunit epsilon	NP_031663	Cct5	541	51
catenin beta-1	NP_001159374	Ctnnb1	781	51
epidermal growth factor receptor kinase substrate 8-like protein 2	NP_573454	Eps8l2	729	51
PREDICTED: kinectin isoform X18	XP_006518711	Ktn1	1252	51
PREDICTED: pleckstrin homology-like domain family B member 2 isoform X11	XP_006521992	Phldb2	1246	51
26S protease regulatory subunit 8	NP_032976	Psmc5	406	51
60S ribosomal protein L4	NP_077174	Rpl4	419	51
protein transport protein Sec23B isoform 1	NP_001239474	Sec23b	767	51
TBC1 domain family member 4	NP_001074747	Tbc1d4	1243	51
coatomer subunit gamma-1 isoform 1	NP_059505	Copg1	874	50
ATP-dependent RNA helicase DDX1	NP_598801	Ddx1	740	50
probable ATP-dependent RNA helicase DDX17 isoform 4	NP_001035277	Ddx17	650	50
heterogeneous nuclear ribonucleoprotein A/B isoform 2	NP_034578	Hnrnpab	285	50
importin subunit beta-1	NP_032405	Kpnb1	876	50
nucleolin	NP_035010	Ncl	707	50
pyruvate dehydrogenase E1 component subunit alpha, somatic form, mitochondrial precursor	NP_032836	Pdha1	390	50
ADP/ATP translocase 1	NP_031476	Slc25a4	298	50
PREDICTED: DNA topoisomerase 2-alpha isoform X2	XP_006533218	Top2a	1527	50
annexin A4	NP_038499	Anxa4	319	49
bifunctional purine biosynthesis protein PURH	NP_080471	Atic	592	49
coatomer subunit beta	NP_203534	Copb1	953	49
coatomer subunit beta'	NP_056642	Copb2	905	49
src substrate cortactin isoform 1	NP_031829	Cttn	546	49
PREDICTED: heterogeneous nuclear ribonucleoprotein L isoform X2	XP_006539619	Hnrnpl	623	49
heterogeneous nuclear ribonucleoprotein U-like protein 2	NP_001074665	Hnrnpul2	745	49
LIM domain and actin-binding protein 1 isoform a	NP_001107017	Lima1	753	49
DNA replication licensing factor MCM4	NP_032591	Mcm4	862	49
maestro heat-like repeat-containing protein family member 1 isoform 1	NP_780666	Mroh1	1640	49
DNA mismatch repair protein Msh6	NP_034960	Msh6	1358	49
phosphoribosylformylglycinamidine synthase	NP_001152991	Pfas	1337	49
PREDICTED: protein phosphatase 1 regulatory subunit 12A isoform X1	XP_006513389	Ppp1r12a	1029	49
60S ribosomal protein L5	NP_058676	Rpl5	297	49
serine hydroxymethyltransferase, mitochondrial isoform 2	NP_001239245	Shmt2	501	49
elongation factor Tu, mitochondrial isoform 1	NP_766333	Tufm	452	49
cytochrome b-c1 complex subunit 1, mitochondrial precursor	NP_079683	Uqcrc1	480	49
voltage-dependent anion-selective channel protein 1	NP_035824	Vdac1	283	49
xaa-Pro aminopeptidase 1	NP_573479	Xpnpep1	666	49
medium-chain specific acyl-CoA dehydrogenase, mitochondrial precursor	NP_031408	Acadm	421	48
actin-related protein 3	NP_001192315	Actr3	418	48
annexin A11	NP_038497	Anxa11	503	48
rho guanine nucleotide exchange factor 2 isoform 4	NP_001185842	Arhgef2	956	48
acid ceramidase precursor	NP_062708	Asah1	394	48
argininosuccinate synthase	NP_031520	Ass1	412	48
sarcoplasmic/endoplasmic reticulum calcium ATPase 2 isoform b	NP_001103610	Atp2a2	1044	48
putative pre-mRNA-splicing factor ATP-dependent RNA helicase DHX15 isoform 2	NP_031865	Dhx15	795	48
PREDICTED: heat shock protein 105 kDa isoform X1	XP_006504977	Hsph1	814	48
importin-5	NP_076068	Ipo5	1097	48
PREDICTED: nuclear mitotic apparatus protein 1 isoform X3	XP_006507241	Numa1	2059	48
prohibitin	NP_032857	Phb	272	48
plexin-B2 precursor	NP_001271435	Plxnb2	1842	48
40S ribosomal protein S4, X isoform	NP_033120	Rps4x	263	48
splicing factor 3B subunit 3	NP_598714	Sf3b3	1217	48
signal-induced proliferation-associated 1-like protein 1 isoform 2	NP_001161455	Sipa1l1	1751	48
regulator of nonsense transcripts 1 isoform b	NP_109605	Upf1	1113	48
septin-7 isoform 1	NP_033989	42254	437	47
PREDICTED: apoptotic chromatin condensation inducer in the nucleus isoform X4	XP_006519360	Acin1	1325	47
cytoplasmic aconitate hydratase	NP_031412	Aco1	889	47
eukaryotic translation initiation factor 5B	NP_938045	Eif5b	1216	47
peroxisomal multifunctional enzyme type 2	NP_032318	Hsd17b4	735	47
PREDICTED: mitochondrial inner membrane protein isoform X2	XP_006506804	Immt	745	47
PREDICTED: 14-3-3 protein theta-like	XP_006543919	LOC102634437	245	47
peptidyl-prolyl cis-trans isomerase A	NP_032933	Ppia	164	47
peroxiredoxin-1	NP_035164	Prdx1	199	47
serpin B6 isoform b	NP_001230121	Serpinb6a	378	47
Na(+)/H(+) exchange regulatory cofactor NHE-RF1	NP_036160	Slc9a3r1	355	47
methylmalonate-semialdehyde dehydrogenase [acylating], mitochondrial precursor	NP_598803	Aldh6a1	535	46
glucose-6-phosphate 1-dehydrogenase X	NP_032088	G6pdx	515	46
trifunctional enzyme subunit beta, mitochondrial precursor	NP_001276727	Hadhb	475	46
lysine--tRNA ligase isoform 2	NP_444322	Kars	595	46
PREDICTED: multifunctional protein ADE2 isoform X2	XP_006535248	Paics	424	46
26S protease regulatory subunit 10B	NP_080235	Psmc6	389	46
26S proteasome non-ATPase regulatory subunit 1	NP_081633	Psmd1	953	46
glutamine--tRNA ligase isoform 1	NP_598555	Qars	775	46
RNA-binding motif protein, X chromosome	NP_001160095	Rbmx	391	46
radixin isoform a	NP_001098086	Rdx	583	46
squamous cell carcinoma antigen recognized by T-cells 3	NP_058622	Sart3	962	46
succinate dehydrogenase [ubiquinone] flavoprotein subunit, mitochondrial precursor	NP_075770	Sdha	664	46
beta-actin-like protein 2	NP_780706	Actbl2	376	45
proteasome-associated protein ECM29 homolog	NP_759013	AI314180	1840	45
adenylyl cyclase-associated protein 1	NP_001287996	Cap1	474	45
calponin-3	NP_082320	Cnn3	330	45
dynactin subunit 1 isoform 3	NP_001185796	Dctn1	1239	45
PREDICTED: ATP-dependent RNA helicase DDX3X isoform X1	XP_006527629	Ddx3x	661	45
GMP synthase [glutamine-hydrolyzing]	NP_001028472	Gmps	693	45
laminin subunit beta-3 precursor	NP_001264857	Lamb3	1168	45
nucleolar protein 58	NP_061356	Nop58	536	45
prohibitin-2	NP_031557	Phb2	299	45
26S proteasome non-ATPase regulatory subunit 12	NP_080170	Psmd12	456	45
dolichyl-diphosphooligosaccharide--protein glycosyltransferase subunit 1 precursor	NP_598694	Rpn1	608	45
probable ubiquitin carboxyl-terminal hydrolase FAF-X	NP_033507	Usp9x	2554	45
14-3-3 protein zeta/delta isoform 1	NP_001240735	Ywhaz	245	45
septin-2 isoform a	NP_035021	42249	361	44
citrate synthase, mitochondrial precursor	NP_080720	Cs	464	44
exportin-2	NP_076054	Cse1l	971	44
epoxide hydrolase 1 precursor	NP_034275	Ephx1	455	44
protein flightless-1 homolog isoform 1	NP_071292	Flii	1271	44
PREDICTED: alpha-N-acetylgalactosaminidase isoform X1	XP_006520624	Naga	399	44
PREDICTED: pleckstrin homology domain-containing family G member 3 isoform X8	XP_006515940	Plekhg3	1332	44
DNA-directed RNA polymerase II subunit RPB1	NP_001277997	Polr2a	1970	44
60S ribosomal protein L7a	NP_038749	Rpl7a	266	44
transgelin-2	NP_848713	Tagln2	199	44
acetyl-CoA acetyltransferase, mitochondrial precursor	NP_659033	Acat1	424	43
electron transfer flavoprotein subunit alpha, mitochondrial	NP_663590	Etfa	333	43
glutamate dehydrogenase 1, mitochondrial precursor	NP_032159	Glud1	558	43
PREDICTED: golgin subfamily B member 1 isoform X3	XP_006522149	Golgb1	3200	43
integrin beta-1 precursor	NP_034708	Itgb1	798	43
DNA ligase 1	NP_001076657	Lig1	932	43
leukotriene A-4 hydrolase	NP_032543	Lta4h	611	43
PREDICTED: myoferlin isoform X2	XP_006527058	Myof	2067	43
NADH-ubiquinone oxidoreductase 75 kDa subunit, mitochondrial precursor	NP_001153512	Ndufs1	727	43
AP-3 complex subunit beta-1	NP_033810	Ap3b1	1105	42
coatomer subunit delta	NP_666097	Arcn1	511	42
choline dehydrogenase, mitochondrial	NP_001129712	Chdh	596	42
cathepsin D precursor	NP_034113	Ctsd	410	42
IgGFc-binding protein precursor	NP_001116075	Fcgbp	2583	42
gasdermin-C2	NP_001161746	Gsdmc2	480	42
high mobility group protein B1	NP_034569	Hmgb1	215	42
methionine--tRNA ligase, cytoplasmic isoform 2	NP_001003913	Mars	902	42
afadin	NP_034936	Mllt4	1820	42
DNA mismatch repair protein Msh2	NP_032654	Msh2	935	42
6-phosphogluconate dehydrogenase, decarboxylating	NP_001074743	Pgd	483	42
PREDICTED: presequence protease, mitochondrial isoform X1	XP_006516571	Pitrm1	1035	42
polypyrimidine tract-binding protein 1 isoform 2	NP_032982	Ptbp1	529	42
rhophilin-2	NP_082173	Rhpn2	686	42
heat shock protein 75 kDa, mitochondrial precursor	NP_080784	Trap1	706	42
PREDICTED: multidrug resistance-associated protein 1 isoform X2	XP_006521903	Abcc1	1344	41
adenylosuccinate lyase	NP_033764	Adsl	484	41
calnexin precursor	NP_001103970	Canx	591	41
PREDICTED: NADH-cytochrome b5 reductase 3 isoform X2	XP_006520346	Cyb5r3	278	41
nucleolar RNA helicase 2	NP_062426	Ddx21	851	41
farnesyl pyrophosphate synthase isoform 2	NP_608219	Fdps	353	41
PREDICTED: gephyrin isoform X9	XP_006515970	Gphn	736	41
PREDICTED: microtubule-actin cross-linking factor 1 isoform X14	XP_006502738	Macf1	7451	41
N-alpha-acetyltransferase 15, NatA auxiliary subunit	NP_444319	Naa15	865	41
neurobeachin-like protein 2	NP_899099	Nbeal2	2750	41
nucleobindin-1 isoform 1 precursor	NP_001157134	Nucb1	459	41
PREDICTED: nuclear pore complex protein Nup98-Nup96 isoform X3	XP_006507960	Nup98	1769	41
bifunctional 3'-phosphoadenosine 5'-phosphosulfate synthase 1 isoform a	NP_035993	Papss1	624	41
protein disulfide-isomerase A4 precursor	NP_033917	Pdia4	641	41
26S protease regulatory subunit 7	NP_035318	Psmc2	475	41
26S proteasome non-ATPase regulatory subunit 3	NP_033465	Psmd3	530	41
ras-related protein Rab-14	NP_080973	Rab14	215	41
ras-related protein Rab-1B	NP_083852	Rab1b	201	41
sorting nexin-2	NP_080662	Snx2	519	41
general vesicular transport factor p115	NP_062363	Uso1	959	41
vacuolar protein sorting-associated protein 35	NP_075373	Vps35	796	41
brefeldin A-inhibited guanine nucleotide-exchange protein 1	NP_001095900	Arfgef1	1846	40
CAD protein isoform 1	NP_076014	Cad	2225	40
creatine kinase U-type, mitochondrial precursor	NP_034027	Ckmt1	418	40
coronin-1B	NP_035908	Coro1b	484	40
niban-like protein 1	NP_666231	Fam129b	749	40
trifunctional purine biosynthetic protein adenosine-3	NP_034386	Gart	1010	40
glutathione S-transferase omega-1	NP_034492	Gsto1	240	40
kinesin-like protein KIF13B	NP_001074646	Kif13b	1843	40
moesin	NP_034963	Msn	577	40
unconventional myosin-XVIIIa isoform 2	NP_035716	Myo18a	2035	40
unconventional myosin-Ic isoform b	NP_032685	Myo1c	1028	40
nephronectin isoform a precursor	NP_277060	Npnt	578	40
PREDICTED: E3 ubiquitin-protein ligase RNF213 isoform X3	XP_006534695	Rnf213	5149	40
40S ribosomal protein S2	NP_032529	Rps2	293	40
calcium-binding mitochondrial carrier protein Aralar1	NP_766024	Slc25a12	677	40
PREDICTED: sorbin and SH3 domain-containing protein 2 isoform X65	XP_006509446	Sorbs2	695	40
FACT complex subunit SPT16	NP_291096	Supt16	1047	40
TBC1 domain family member 1 isoform 1	NP_062610	Tbc1d1	1162	40
thioredoxin reductase 1, cytoplasmic isoform 2	NP_001035979	Txnrd1	499	40
actin-related protein 2	NP_666355	Actr2	394	39
calcium/calmodulin-dependent protein kinase type II subunit delta isoform 3	NP_076302	Camk2d	478	39
PREDICTED: cell cycle and apoptosis regulator protein 2 isoform X2	XP_006518960	Ccar2	921	39
dedicator of cytokinesis protein 1	NP_001028592	Dock1	1865	39
eukaryotic initiation factor 4A-I isoform 1	NP_659207	Eif4a1	406	39
eukaryotic initiation factor 4A-III	NP_619610	Eif4a3	411	39
PREDICTED: sickle tail protein isoform X14	XP_006497484	Etl4	1747	39
hydroxyacyl-coenzyme A dehydrogenase, mitochondrial precursor	NP_032238	Hadh	314	39
heterogeneous nuclear ribonucleoprotein D0 isoform c	NP_031542	Hnrnpd	306	39
3-hydroxyacyl-CoA dehydrogenase type-2	NP_058043	Hsd17b10	261	39
PREDICTED: ATP synthase subunit O, mitochondrial	XP_006543820	LOC102641678	213	39
NADP-dependent malic enzyme isoform 2	NP_001185862	Me1	552	39
PREDICTED: unconventional myosin-Ic isoform X1	XP_006532492	Myo1c	1063	39
asparagine--tRNA ligase, cytoplasmic isoform 2	NP_081626	Nars	558	39
PREDICTED: propionyl-CoA carboxylase alpha chain, mitochondrial isoform X2	XP_006518495	Pcca	644	39
plakophilin-2	NP_080439	Pkp2	795	39
serine/threonine-protein phosphatase PP1-alpha catalytic subunit	NP_114074	Ppp1ca	330	39
prominin-2 isoform 1 precursor	NP_620089	Prom2	835	39
60S ribosomal protein L3	NP_038790	Rpl3	403	39
60S ribosomal protein L6	NP_035420	Rpl6	296	39
sec1 family domain-containing protein 1	NP_084101	Scfd1	639	39
PREDICTED: protein scribble homolog isoform X4	XP_006520304	Scrib	1612	39
tight junction protein ZO-1 isoform 1	NP_033412	Tjp1	1745	39
DNA topoisomerase 1	NP_033434	Top1	767	39
14-3-3 protein beta/alpha	NP_061223	Ywhab	246	39
14-3-3 protein eta	NP_035868	Ywhah	246	39
adenosylhomocysteinase	NP_057870	Ahcy	432	38
cadherin-1 precursor	NP_033994	Cdh1	884	38
PREDICTED: 116 kDa U5 small nuclear ribonucleoprotein component isoform X1	XP_006532728	Eftud2	969	38
eukaryotic translation initiation factor 2 subunit 1	NP_080390	Eif2s1	315	38
heat shock-related 70 kDa protein 2	NP_032327	Hspa2	633	38
inositol 1,4,5-trisphosphate receptor type 2 isoform 2	NP_034716	Itpr2	2668	38
cytosol aminopeptidase	NP_077754	Lap3	519	38
PREDICTED: high mobility group protein B1-like	XP_006544718	LOC102642363	213	38
myosin light polypeptide 6	NP_034990	Myl6	151	38
tRNA (cytosine(34)-C(5))-methyltransferase	NP_663329	Nsun2	757	38
PREDICTED: dynamin-like 120 kDa protein, mitochondrial isoform X2	XP_006522720	Opa1	997	38
sister chromatid cohesion protein PDS5 homolog A	NP_001074790	Pds5a	1332	38
proteasome subunit alpha type-1	NP_036095	Psma1	263	38
receptor-type tyrosine-protein phosphatase F precursor	NP_035343	Ptprf	1898	38
60S ribosomal protein L7	NP_035421	Rpl7	270	38
40S ribosomal protein S6	NP_033122	Rps6	249	38
PREDICTED: ribosomal protein S6 kinase alpha-3 isoform X2	XP_006528751	Rps6ka3	711	38
40S ribosomal protein S9	NP_084043	Rps9	194	38
SNW domain-containing protein 1	NP_079783	Snw1	536	38
treacle protein isoform 2	NP_035682	Tcof1	1320	38
tropomyosin alpha-4 chain	NP_001001491	Tpm4	248	38
shootin-1 isoform 1	NP_001107784	4930506M07Rik	631	37
acetyl-CoA acetyltransferase, cytosolic	NP_033364	Acat2	397	37
alcohol dehydrogenase class-3 isoform 1	NP_031436	Adh5	374	37
PREDICTED: plasma membrane calcium ATPase 1 isoform X2	XP_006514079	Atp2b1	1185	37
tyrosine-protein kinase BAZ1B	NP_035844	Baz1b	1479	37
PREDICTED: CCR4-NOT transcription complex subunit 1 isoform X4	XP_006530937	Cnot1	2376	37
drebrin-like protein isoform 2	NP_038838	Dbnl	433	37
dihydrolipoyl dehydrogenase, mitochondrial precursor	NP_031887	Dld	509	37
glycerol-3-phosphate dehydrogenase [NAD(+)], cytoplasmic	NP_034401	Gpd1	349	37
histone H2B type 1-B	NP_783595	Hist1h2bb	126	37
heterogeneous nuclear ribonucleoprotein F	NP_001159904	Hnrnpf	415	37
insulin-like growth factor 2 mRNA-binding protein 2	NP_898850	Igf2bp2	592	37
lipoma-preferred partner homolog isoform 1	NP_001139424	Lpp	613	37
low-density lipoprotein receptor-related protein 2 precursor	NP_001074557	Lrp2	4660	37
PREDICTED: leucine-rich repeat flightless-interacting protein 1 isoform X36	XP_006529273	Lrrfip1	688	37
serine/threonine-protein kinase mTOR	NP_064393	Mtor	2549	37
NADH dehydrogenase [ubiquinone] flavoprotein 1, mitochondrial precursor	NP_598427	Ndufv1	464	37
E3 ubiquitin-protein ligase NEDD4	NP_035020	Nedd4	887	37
PDZ and LIM domain protein 5 isoform ENH1	NP_062782	Pdlim5	591	37
PREDICTED: tyrosine-protein phosphatase non-receptor type 13 isoform X3	XP_006534898	Ptpn13	2432	37
PREDICTED: lupus La protein homolog isoform X1	XP_006499132	Ssb	414	37
heterogeneous nuclear ribonucleoprotein Q isoform 3	NP_001271257	Syncrip	561	37
cytochrome b-c1 complex subunit 2, mitochondrial precursor	NP_080175	Uqcrc2	453	37
long-chain specific acyl-CoA dehydrogenase, mitochondrial precursor	NP_031407	Acadl	430	36
very long-chain specific acyl-CoA dehydrogenase, mitochondrial precursor	NP_059062	Acadvl	656	36
fructose-bisphosphate aldolase C	NP_033787	Aldoc	363	36
actin-related protein 2/3 complex subunit 1B	NP_075631	Arpc1b	372	36
bcl2-associated agonist of cell death isoform 2	NP_001272382	Bad	162	36
barrier-to-autointegration factor	NP_001273537	Banf1	89	36
calmodulin-regulated spectrin-associated protein 3 isoform 2	NP_081447	Camsap3	1252	36
macrophage-capping protein	NP_001258344	Capg	349	36
chloride intracellular channel protein 1	NP_254279	Clic1	241	36
eukaryotic initiation factor 4A-II isoform a	NP_038534	Eif4a2	407	36
PREDICTED: far upstream element-binding protein 1 isoform X15	XP_006501737	Fubp1	640	36
guanine nucleotide-binding protein subunit beta-2-like 1	NP_032169	Gnb2l1	317	36
PREDICTED: lethal(2) giant larvae protein homolog 2 isoform X4	XP_006533149	Llgl2	1011	36
PREDICTED: GTP-binding nuclear protein Ran	XP_006544502	LOC102641332	216	36
PREDICTED: protein LYRIC isoform X3	XP_006520213	Mtdh	546	36
unconventional myosin-Ic isoform a	NP_001074244	Myo1c	1044	36
nuclear pore complex protein Nup205	NP_081789	Nup205	2008	36
PREDICTED: protein kinase C and casein kinase substrate in neurons protein 2 isoform X3	XP_006521048	Pacsin2	445	36
proliferating cell nuclear antigen	NP_035175	Pcna	261	36
programmed cell death protein 4	NP_001161964	Pdcd4	469	36
peroxiredoxin-5, mitochondrial precursor	NP_036151	Prdx5	210	36
ribonuclease inhibitor isoform a	NP_001165571	Rnh1	456	36
PREDICTED: protein SON isoform X2	XP_006523033	Son	2447	36
PREDICTED: SRC kinase signaling inhibitor 1 isoform X2	XP_006533826	Srcin1	1509	36
PREDICTED: supervillin isoform X10	XP_006525864	Svil	1814	36
tubulin beta-6 chain	NP_080749	Tubb6	447	36
von Willebrand factor A domain-containing protein 5A	NP_001139429	Vwa5a	793	36
apoptosis-inducing factor 1, mitochondrial isoform 2	NP_001277293	Aifm1	608	35
alcohol dehydrogenase [NADP(+)]	NP_067448	Akr1a1	325	35
rho GDP-dissociation inhibitor 2 isoform 1	NP_001288230	Arhgdib	200	35
cell division cycle 5-like protein	NP_690023	Cdc5l	802	35
PREDICTED: dedicator of cytokinesis protein 7 isoform X7	XP_006503378	Dock7	2100	35
eukaryotic translation initiation factor 2A	NP_001005509	Eif2a	581	35
eukaryotic translation initiation factor 3 subunit D	NP_061219	Eif3d	548	35
endoplasmic reticulum metallopeptidase 1	NP_001074682	Ermp1	898	35
fumarate hydratase, mitochondrial precursor	NP_034339	Fh1	507	35
peptidyl-prolyl cis-trans isomerase FKBP4	NP_034349	Fkbp4	458	35
aspartate aminotransferase, cytoplasmic	NP_034454	Got1	413	35
kinesin light chain 2	NP_032477	Klc2	619	35
mitogen-activated protein kinase 3	NP_036082	Mapk3	380	35
metastasis-associated protein MTA2	NP_035972	Mta2	668	35
NSFL1 cofactor p47 isoform a	NP_938085	Nsfl1c	372	35
nuclear pore complex protein Nup93	NP_765998	Nup93	819	35
oxidation resistance protein 1 isoform B	NP_001123635	Oxr1	751	35
peroxiredoxin-6 isoform 1	NP_031479	Prdx6	224	35
26S protease regulatory subunit 6A	NP_032974	Psmc3	442	35
PREDICTED: prostaglandin G/H synthase 1 isoform X2	XP_006497857	Ptgs1	584	35
RNA-binding protein 14	NP_063922	Rbm14	669	35
60S ribosomal protein L13	NP_058018	Rpl13	211	35
tRNA-splicing ligase RtcB homolog	NP_663397	Rtcb	505	35
ruvB-like 2	NP_035434	Ruvbl2	463	35
hsc70-interacting protein	NP_598487	St13	371	35
PREDICTED: tensin 1 isoform X15	XP_006495945	Tns1	1768	35
acidic leucine-rich nuclear phosphoprotein 32 family member A	NP_033802	Anp32a	247	34
chromobox protein homolog 5	NP_001103686	Cbx5	191	34
PREDICTED: protein diaphanous homolog 1 isoform X1	XP_006525652	Diap1	1264	34
eukaryotic translation initiation factor 3 subunit H	NP_542366	Eif3h	352	34
eukaryotic translation initiation factor 3 subunit L	NP_660121	Eif3l	564	34
electron transfer flavoprotein-ubiquinone oxidoreductase, mitochondrial precursor	NP_080070	Etfdh	616	34
ras GTPase-activating protein-binding protein 1	NP_038744	G3bp1	465	34
glycine--tRNA ligase	NP_851009	Gars	729	34
PREDICTED: glyoxalase domain-containing protein 4 isoform X1	XP_006534033	Glod4	279	34
histone H1.4	NP_056602	Hist1h1e	219	34
histone H2B type 1-M	NP_835507	Hist1h2bm	126	34
microtubule-associated protein 4 isoform 2	NP_032659	Map4	1125	34
matrin-3	NP_034901	Matr3	846	34
malate dehydrogenase, cytoplasmic	NP_032644	Mdh1	334	34
PREDICTED: antigen KI-67 isoform X2	XP_006507475	Mki67	3033	34
purine nucleoside phosphorylase	NP_038660	Pnp	289	34
cAMP-dependent protein kinase type II-beta regulatory subunit	NP_035288	Prkar2b	416	34
pre-mRNA-processing factor 19 isoform 2	NP_598890	Prpf19	504	34
26S protease regulatory subunit 6B	NP_036004	Psmc4	418	34
tyrosine-protein phosphatase non-receptor type 23	NP_001074512	Ptpn23	1692	34
cytospin-B isoform 2	NP_001025107	Specc1	978	34
tropomyosin alpha-3 chain isoform Tpm3.1cy	NP_001240667	Tpm3	248	34
cdc42-interacting protein 4 isoform 4	NP_001229320	Trip10	546	34
SUMO-activating enzyme subunit 2	NP_057891	Uba2	638	34
exportin-1	NP_001030303	Xpo1	1071	34
actin-binding LIM protein 1 isoform 5	NP_001277744	Ablim1	654	33
3-ketoacyl-CoA thiolase A, peroxisomal precursor	NP_570934	Acaa1a	424	33
delta-1-pyrroline-5-carboxylate synthase isoform 2	NP_705782	Aldh18a1	793	33
4-trimethylaminobutyraldehyde dehydrogenase precursor	NP_064377	Aldh9a1	518	33
ATP-dependent RNA helicase DDX39A	NP_932099	Ddx39	427	33
dnaJ homolog subfamily C member 13	NP_001156498	Dnajc13	2243	33
destrin	NP_062745	Dstn	165	33
band 4.1-like protein 2	NP_001186194	Epb4.1l2	988	33
band 4.1-like protein 5 isoform 2	NP_001106887	Epb4.1l5	504	33
electron transfer flavoprotein subunit beta	NP_080971	Etfb	255	33
phenylalanine--tRNA ligase beta subunit	NP_001265004	Farsb	589	33
far upstream element-binding protein 3 isoform b	NP_001277477	Fubp3	569	33
eukaryotic peptide chain release factor GTP-binding subunit ERF3A isoform 2	NP_001123480	Gspt1	635	33
glutathione S-transferase A3 isoform a	NP_034486	Gsta3	221	33
glutathione S-transferase P 1	NP_038569	Gstp1	210	33
host cell factor 1	NP_032250	Hcfc1	2045	33
isoleucine--tRNA ligase, mitochondrial precursor	NP_941055	Iars2	1012	33
PREDICTED: laminin subunit beta-1 isoform X1	XP_006515056	Lamb1	1786	33
mitogen-activated protein kinase 1	NP_036079	Mapk1	358	33
NAD-dependent malic enzyme, mitochondrial precursor	NP_663469	Me2	589	33
NAD(P)H dehydrogenase [quinone] 1	NP_032732	Nqo1	274	33
vesicle-fusing ATPase	NP_032766	Nsf	744	33
poly(rC)-binding protein 1	NP_035995	Pcbp1	356	33
PREDICTED: protein PRRC2C isoform X6	XP_006496834	Prrc2c	2772	33
transcriptional activator protein Pur-beta	NP_035351	Purb	324	33
60S acidic ribosomal protein P0	NP_031501	Rplp0	317	33
40S ribosomal protein S7	NP_035430	Rps7	194	33
40S ribosomal protein S8	NP_033124	Rps8	208	33
protein transport protein Sec24C isoform 2	NP_001161745	Sec24c	1020	33
voltage-dependent anion-selective channel protein 3 isoform 2	NP_035826	Vdac3	283	33
zinc finger protein 185 isoform a	NP_033575	Zfp185	486	33
aldose reductase	NP_033788	Akr1b3	316	32
annexin A7	NP_001104264	Anxa7	463	32
sodium/potassium-transporting ATPase subunit beta-1	NP_033851	Atp1b1	304	32
V-type proton ATPase subunit B, brain isoform	NP_031535	Atp6v1b2	511	32
dynactin subunit 2 isoform 3	NP_081427	Dctn2	402	32
elongation factor 1-gamma	NP_080283	Eef1g	437	32
echinoderm microtubule-associated protein-like 2 isoform 2	NP_001156468	Eml2	649	32
band 4.1-like protein 1 isoform a	NP_001278049	Epb4.1l1	879	32
PREDICTED: FERM, RhoGEF and pleckstrin domain-containing protein 1 isoform X2	XP_006518978	Farp1	1038	32
glutamate--cysteine ligase catalytic subunit	NP_034425	Gclc	637	32
heterochromatin protein 1-binding protein 3 isoform 4	NP_001272409	Hp1bp3	503	32
10 kDa heat shock protein, mitochondrial	NP_032329	Hspe1	102	32
lysine-specific demethylase 2A	NP_001001984	Kdm2a	1161	32
LIM and SH3 domain protein 1	NP_034818	Lasp1	263	32
microtubule-associated protein 1B	NP_032660	Map1b	2464	32
melanoma inhibitory activity protein 3 precursor	NP_796363	Mia3	1930	32
nuclear pore complex protein Nup155	NP_573490	Nup155	1391	32
oxysterol-binding protein 1	NP_001028346	Osbp	805	32
PREDICTED: oxysterol-binding protein-related protein 3 isoform X3	XP_006506697	Osbpl3	850	32
proliferation-associated protein 2G4	NP_035249	Pa2g4	394	32
protein disulfide-isomerase A6 precursor	NP_082235	Pdia6	445	32
1-phosphatidylinositol 4,5-bisphosphate phosphodiesterase beta-3 isoform a	NP_001277278	Plcb3	1234	32
prosaposin isoform F preproprotein	NP_001139596	Psap	551	32
26S proteasome non-ATPase regulatory subunit 11	NP_848731	Psmd11	422	32
paraspeckle component 1	NP_079958	Pspc1	523	32
ran GTPase-activating protein 1	NP_035371	Rangap1	589	32
reticulon-4 isoform A	NP_918943	Rtn4	1162	32
scaffold attachment factor B1	NP_001156772	Safb	937	32
splicing factor 3A subunit 1	NP_080451	Sf3a1	791	32
phosphate carrier protein, mitochondrial precursor	NP_598429	Slc25a3	357	32
transcription activator BRG1 isoform 3	NP_001167550	Smarca4	1613	32
transferrin receptor protein 1	NP_035768	Tfrc	763	32
lamina-associated polypeptide 2 isoform alpha	NP_035735	Tmpo	693	32
ubiquitin-associated protein 2-like isoform 6	NP_001159460	Ubap2l	983	32
tyrosine--tRNA ligase, cytoplasmic	NP_598912	Yars	564	32
UPF0317 protein C14orf159 homolog, mitochondrial precursor	NP_663423	9030617O03Rik	617	31
multidrug resistance-associated protein 4 isoform 3	NP_001157148	Abcc4	1250	31
PREDICTED: A-kinase anchor protein 9 isoform X7	XP_006503587	Akap9	3708	31
RNA demethylase ALKBH5	NP_766531	Alkbh5	395	31
baculoviral IAP repeat-containing protein 6	NP_031592	Birc6	4873	31
carbonic anhydrase 2	NP_033931	Car2	260	31
calpastatin isoform 2	NP_033947	Cast	754	31
PREDICTED: centrosomal protein of 170 kDa protein B isoform X4	XP_006515831	Cep170b	1567	31
carboxylesterase 1D precursor	NP_444430	Ces1d	565	31
disks large homolog 1 isoform 3	NP_001239363	Dlg1	872	31
elongation factor 1-delta isoform b	NP_001272358	Eef1d	281	31
eukaryotic translation initiation factor 4 gamma 2 isoform 1	NP_038535	Eif4g2	906	31
extended synaptotagmin-1	NP_035973	Esyt1	1092	31
constitutive coactivator of PPAR-gamma-like protein 1	NP_001028440	Fam120a	1112	31
glutaminase kidney isoform, mitochondrial isoform 1	NP_001074550	Gls	674	31
PREDICTED: E3 ubiquitin-protein ligase HUWE1 isoform X18	XP_006529013	Huwe1	4322	31
isocitrate dehydrogenase [NAD] subunit beta, mitochondrial	NP_570954	Idh3b	384	31
leucine-rich repeat-containing protein 40 isoform a	NP_077156	Lrrc40	602	31
PREDICTED: microtubule-associated protein 2 isoform X7	XP_006495824	Map2	497	31
methylcrotonoyl-CoA carboxylase beta chain, mitochondrial	NP_084302	Mccc2	563	31
UPF0160 protein MYG1, mitochondrial precursor	NP_068359	Myg1	380	31
NADH dehydrogenase [ubiquinone] 1 alpha subcomplex subunit 10, mitochondrial precursor	NP_077159	Ndufa10	355	31
DNA-directed RNA polymerase II subunit RPB2	NP_722493	Polr2b	1174	31
liprin-beta-1 isoform 2	NP_080497	Ppfibp1	969	31
protein phosphatase 1 regulatory subunit 7	NP_075689	Ppp1r7	361	31
ribose-phosphate pyrophosphokinase 1	NP_067438	Prps1	318	31
proteasome activator complex subunit 1	NP_035319	Psme1	249	31
putative RNA-binding protein 15	NP_001039272	Rbm15	962	31
60S ribosomal protein L10	NP_443067	Rpl10	214	31
60S ribosomal protein L18a	NP_084027	Rpl18a	176	31
PREDICTED: protein transport protein Sec16A isoform X4	XP_006497976	Sec16a	2331	31
sorting nexin-5	NP_077187	Snx5	404	31
STIP1 homology and U box-containing protein 1	NP_062693	Stub1	304	31
syntaxin-binding protein 2	NP_035633	Stxbp2	593	31
transcription elongation factor SPT6	NP_033323	Supt6	1726	31
TAR DNA-binding protein 43 isoform 1	NP_663531	Tardbp	414	31
tubulin--tyrosine ligase-like protein 12	NP_898838	Ttll12	639	31
14-3-3 protein gamma	NP_061359	Ywhag	247	31
GTP:AMP phosphotransferase AK3, mitochondrial	NP_067274	Ak3	227	30
rho GTPase-activating protein 1 isoform 2	NP_666236	Arhgap1	439	30
exosome complex exonuclease RRP44	NP_082591	Dis3	958	30
dihydrolipoyllysine-residue acetyltransferase component of pyruvate dehydrogenase complex, mitochondrial	NP_663589	Dlat	642	30
dynamin-2 isoform 4	NP_001240823	Dnm2	860	30
cytoplasmic dynein 1 light intermediate chain 1	NP_666341	Dync1li1	523	30
echinoderm microtubule-associated protein-like 4 isoform 1	NP_001107833	Eml4	988	30
glutathione reductase, mitochondrial precursor	NP_034474	Gsr	500	30
heterogeneous nuclear ribonucleoprotein H2	NP_063921	Hnrnph2	449	30
PREDICTED: integrator complex subunit 1 isoform X3	XP_006504792	Ints1	2220	30
integrin alpha-3 precursor	NP_038593	Itga3	1053	30
serine/threonine-protein kinase MARK2 isoform 4	NP_001073859	Mark2	743	30
PREDICTED: NADH dehydrogenase [ubiquinone] iron-sulfur protein 2, mitochondrial isoform X1	XP_006496856	Ndufs2	436	30
nucleoside diphosphate kinase B	NP_001070997	Nme2	152	30
PREDICTED: nuclear pore membrane glycoprotein 210 isoform X1	XP_006506463	Nup210	1863	30
PREDICTED: prolyl 4-hydroxylase subunit alpha-1 isoform X1	XP_006513403	P4ha1	534	30
pinin	NP_032917	Pnn	726	30
26S proteasome non-ATPase regulatory subunit 5	NP_542121	Psmd5	504	30
60S ribosomal protein L8	NP_036183	Rpl8	257	30
sciellin	NP_075024	Scel	652	30
ADP/ATP translocase 2	NP_031477	Slc25a5	298	30
PREDICTED: STE20-like serine/threonine-protein kinase isoform X1	XP_006526890	Slk	1157	30
structural maintenance of chromosomes flexible hinge domain-containing protein 1	NP_083163	Smchd1	2007	30
succinyl-CoA ligase [ADP-forming] subunit beta, mitochondrial precursor	NP_035636	Sucla2	463	30
thimet oligopeptidase	NP_073144	Thop1	687	30
UDP-glucose 6-dehydrogenase	NP_033492	Ugdh	493	30
ubiquitin carboxyl-terminal hydrolase 7	NP_001003918	Usp7	1103	30
tryptophan--tRNA ligase, cytoplasmic isoform 2	NP_001157786	Wars	475	30
serine/threonine-protein kinase WNK1 isoform 2	NP_001171949	Wnk1	2128	30
peroxisomal acyl-coenzyme A oxidase 1 isoform 2	NP_001258827	Acox1	661	29
alpha-centractin	NP_058556	Actr1a	376	29
rho GDP-dissociation inhibitor 1	NP_598557	Arhgdia	204	29
PREDICTED: brain-specific angiogenesis inhibitor 1-associated protein 2 isoform X1	XP_006532031	Baiap2	521	29
cofilin-1	NP_031713	Cfl1	166	29
cytoskeleton-associated protein 5 isoform 2	NP_083713	Ckap5	2011	29
CLIP-associating protein 1 isoform 5	NP_001280230	Clasp1	1452	29
PREDICTED: protein cordon-bleu isoform X8	XP_006514548	Cobl	1255	29
cold shock domain-containing protein E1 isoform 1	NP_659150	Csde1	798	29
casein kinase II subunit alpha	NP_031814	Csnk2a1	391	29
probable ATP-dependent RNA helicase DDX6	NP_001104296	Ddx6	483	29
aspartyl aminopeptidase isoform b	NP_058574	Dnpep	473	29
eukaryotic translation initiation factor 2 subunit 3, X-linked	NP_036140	Eif2s3x	472	29
phenylalanine--tRNA ligase alpha subunit	NP_079924	Farsa	508	29
histone H1.0	NP_032223	H1f0	194	29
PREDICTED: GDH/6PGL endoplasmic bifunctional protein isoform X2	XP_006537124	H6pd	789	29
corticosteroid 11-beta-dehydrogenase isozyme 2	NP_032315	Hsd11b2	386	29
heat shock 70 kDa protein 4L	NP_035150	Hspa4l	838	29
PREDICTED: 40S ribosomal protein S13	XP_006544804	LOC102642137	151	29
PREDICTED: 40S ribosomal protein SA	XP_006543536	LOC102642689	295	29
alpha-mannosidase 2	NP_032575	Man2a1	1150	29
beta-mannosidase precursor	NP_081564	Manba	879	29
microtubule-associated protein RP/EB family member 1	NP_031922	Mapre1	268	29
methionine--tRNA ligase, cytoplasmic isoform 1	NP_001165053	Mars	910	29
PREDICTED: probable E3 ubiquitin-protein ligase MYCBP2 isoform X14	XP_006518468	Mycbp2	4673	29
unconventional myosin-Id	NP_796364	Myo1d	1006	29
succinyl-CoA:3-ketoacid coenzyme A transferase 1, mitochondrial precursor	NP_077150	Oxct1	520	29
poly [ADP-ribose] polymerase 1	NP_031441	Parp1	1014	29
PREDICTED: pericentriolar material 1 protein isoform X5	XP_006509365	Pcm1	2006	29
pyruvate dehydrogenase E1 component subunit beta, mitochondrial precursor	NP_077183	Pdhb	359	29
PREDICTED: plastin-1 isoform X2	XP_006510811	Pls1	551	29
pre-mRNA-processing factor 6	NP_598462	Prpf6	941	29
PREDICTED: polypyrimidine tract-binding protein 3 isoform X3	XP_006537917	Ptbp3	520	29
RNA-binding protein 25	NP_081625	Rbm25	838	29
dolichyl-diphosphooligosaccharide--protein glycosyltransferase subunit 2 precursor	NP_062616	Rpn2	631	29
ruvB-like 1	NP_062659	Ruvbl1	456	29
protein transport protein Sec23A	NP_033173	Sec23a	765	29
signal recognition particle subunit SRP72	NP_079967	Srp72	671	29
PREDICTED: treacle protein isoform X3	XP_006525842	Tcof1	1272	29
PREDICTED: tropomyosin alpha-3 chain isoform X3	XP_006501900	Tpm3	248	29
UTP--glucose-1-phosphate uridylyltransferase isoform 1	NP_647458	Ugp2	508	29
ATP-binding cassette sub-family E member 1	NP_056566	Abce1	599	28
alcohol dehydrogenase 1	NP_031435	Adh1	375	28
ankyrin-3 isoform a	NP_733924	Ank3	1726	28
rabankyrin-5	NP_033801	Ankfy1	1169	28
AP-1 complex subunit beta-1 isoform 2	NP_031480	Ap1b1	943	28
AP-1 complex subunit gamma-1 isoform 2	NP_001288140	Ap1g1	822	28
PREDICTED: AP-2 complex subunit mu isoform X1	XP_006521778	Ap2m1	433	28
cleavage and polyadenylation specificity factor subunit 1 isoform 2	NP_444423	Cpsf1	1441	28
PREDICTED: probable ATP-dependent RNA helicase DDX46 isoform X1	XP_006517265	Ddx46	1031	28
dynamin-1-like protein isoform b	NP_001021118	Dnm1l	699	28
dynamin-3 isoform 2	NP_766234	Dnm3	859	28
core histone macro-H2A.1 isoform 4	NP_001152987	H2afy	368	28
laminin subunit gamma-2 precursor	NP_032511	Lamc2	1193	28
inner nuclear membrane protein Man1	NP_001074662	Lemd3	918	28
PREDICTED: rRNA 2'-O-methyltransferase fibrillarin	XP_006543829	LOC102643269	327	28
MAP/microtubule affinity-regulating kinase 3 isoform 2	NP_073712	Mark3	729	28
phosphatidylethanolamine-binding protein 1	NP_061346	Pebp1	187	28
serine/threonine-protein kinase N2	NP_848769	Pkn2	983	28
PREDICTED: cytosolic phospholipase A2 isoform X1	XP_006529315	Pla2g4a	740	28
proteasome subunit alpha type-7 isoform 1	NP_036099	Psma7	248	28
pyrroline-5-carboxylate reductase 2	NP_598466	Pycr2	320	28
rab11 family-interacting protein 1 isoform 1	NP_001074282	Rab11fip1	1166	28
PREDICTED: replication factor C subunit 1 isoform X3	XP_006503865	Rfc1	1130	28
SUN domain-containing protein 2 isoform 3	NP_919323	Sun2	699	28
transportin-2	NP_001116315	Tnpo2	897	28
E3 ubiquitin-protein ligase TRIP12	NP_598736	Trip12	2025	28
vesicle-associated membrane protein-associated protein A	NP_038961	Vapa	249	28
voltage-dependent anion-selective channel protein 2	NP_035825	Vdac2	295	28
5'-3' exoribonuclease 2	NP_036047	Xrn2	951	28
short-chain specific acyl-CoA dehydrogenase, mitochondrial precursor	NP_031409	Acads	412	27
PREDICTED: aspartyl/asparaginyl beta-hydroxylase isoform X5	XP_006538215	Asph	716	27
atlastin-3 isoform 1	NP_001156977	Atl3	536	27
ATP synthase subunit d, mitochondrial	NP_082138	Atp5h	161	27
uncharacterized protein KIAA1522 isoform a	NP_001028361	C77080	1070	27
calpain small subunit 1	NP_033925	Capns1	268	27
cysteine--tRNA ligase, cytoplasmic isoform 2	NP_001239522	Cars	748	27
calponin-2	NP_031751	Cnn2	305	27
oxygen-dependent coproporphyrinogen-III oxidase, mitochondrial precursor	NP_031783	Cpox	443	27
cytochrome c, somatic	NP_031834	Cycs	105	27
PREDICTED: pre-mRNA-splicing factor ATP-dependent RNA helicase PRP16 isoform X1	XP_006531324	Dhx38	1227	27
PREDICTED: dedicator of cytokinesis protein 8 isoform X1	XP_006527498	Dock8	2032	27
enhancer of mRNA-decapping protein 4 isoform 1	NP_001288029	Edc4	1406	27
EH domain-containing protein 1	NP_034249	Ehd1	534	27
EH domain-containing protein 4	NP_598599	Ehd4	541	27
eukaryotic translation initiation factor 3 subunit E	NP_032414	Eif3e	445	27
PREDICTED: engulfment and cell motility protein 3 isoform X1	XP_006530953	Elmo3	703	27
PREDICTED: band 4.1-like protein 2 isoform X11	XP_006512582	Epb4.1l2	794	27
PREDICTED: filamin-C isoform X1	XP_006505227	Flnc	2693	27
tyrosine-protein kinase FRK	NP_001153016	Frk	512	27
PREDICTED: ARF GTPase-activating protein GIT1 isoform X1	XP_006533012	Git1	761	27
glutaminase kidney isoform, mitochondrial isoform 2	NP_001106854	Gls	603	27
heterogeneous nuclear ribonucleoproteins C1/C2 isoform 1	NP_058580	Hnrnpc	313	27
integrin beta-4 isoform 2 precursor	NP_598424	Itgb4	1752	27
PREDICTED: neurobeachin isoform X4	XP_006501585	Nbea	2951	27
PRKC apoptosis WT1 regulator protein	NP_473397	Pawr	333	27
poly(rC)-binding protein 2 isoform 3	NP_001096636	Pcbp2	331	27
profilin-1	NP_035202	Pfn1	140	27
1-phosphatidylinositol 4,5-bisphosphate phosphodiesterase gamma-2	NP_758489	Plcg2	1265	27
DNA polymerase delta catalytic subunit	NP_035261	Pold1	1105	27
proteasome subunit alpha type-6	NP_036098	Psma6	246	27
proteasome subunit beta type-5	NP_035316	Psmb5	264	27
26S protease regulatory subunit 4	NP_032973	Psmc1	440	27
ras-related protein Rab-11B	NP_033023	Rab11b	218	27
replication protein A 70 kDa DNA-binding subunit isoform 2	NP_080929	Rpa1	623	27
60S ribosomal protein L10a	NP_035417	Rpl10a	217	27
ubiquitin-40S ribosomal protein S27a precursor	NP_001029037	Rps27a	156	27
vesicle-trafficking protein SEC22b precursor	NP_035472	Sec22b	215	27
PREDICTED: protein transport protein Sec24B isoform X3	XP_006502532	Sec24b	1216	27
sideroflexin-1	NP_081600	Sfxn1	322	27
PREDICTED: succinyl-CoA ligase [GDP-forming] subunit beta, mitochondrial isoform X1	XP_006505895	Suclg2	384	27
PREDICTED: transcription elongation factor SPT5 isoform X2	XP_006539766	Supt5	1029	27
transcription elongation factor A protein 1 isoform 3	NP_001153222	Tcea1	300	27
tetratricopeptide repeat protein 38	NP_001028509	Ttc38	465	27
tubulin alpha-1A chain	NP_035783	Tuba1a	451	27
UDP-N-acetylhexosamine pyrophosphorylase-like protein 1	NP_001028465	Uap1l1	507	27
PREDICTED: vacuolar protein sorting-associated protein 13C isoform X2	XP_006511288	Vps13c	3705	27
acetyl-CoA carboxylase 1	NP_579938	Acaca	2345	26
adenosine kinase isoform 2	NP_001229970	Adk	345	26
PREDICTED: proteasome-associated protein ECM29 homolog isoform X3	XP_006537913	AI314180	1788	26
aldo-keto reductase family 1, member C19	NP_001013807	Akr1c19	323	26
AP-2 complex subunit alpha-2	NP_031485	Ap2a2	938	26
AP-3 complex subunit delta-1	NP_031486	Ap3d1	1199	26
argininosuccinate lyase	NP_598529	Asl	464	26
asparagine synthetase [glutamine-hydrolyzing]	NP_036185	Asns	561	26
ATP synthase subunit gamma, mitochondrial isoform b	NP_001106209	Atp5c1	274	26
PREDICTED: V-type proton ATPase subunit H isoform X2	XP_006495497	Atp6v1h	465	26
BAG family molecular chaperone regulator 2	NP_663367	Bag2	210	26
caspase-8 isoform 1 precursor	NP_001073595	Casp8	480	26
cap-specific mRNA (nucleoside-2'-O-)-methyltransferase 1	NP_083067	Cmtr1	837	26
catechol O-methyltransferase	NP_001104533	Comt	265	26
quinone oxidoreductase	NP_034098	Cryz	331	26
cullin-3	NP_057925	Cul3	768	26
DNA (cytosine-5)-methyltransferase 1 isoform 2	NP_034196	Dnmt1	1619	26
dedicator of cytokinesis protein 9 isoform 2	NP_598835	Dock9	2058	26
desmoglein-2 precursor	NP_031909	Dsg2	1122	26
S-formylglutathione hydrolase isoform 2	NP_058599	Esd	282	26
fermitin family homolog 2	NP_666166	Fermt2	680	26
L-fucose kinase	NP_758487	Fuk	1090	26
guanine nucleotide-binding protein G(k) subunit alpha	NP_034436	Gnai3	354	26
glutathione S-transferase, theta 3	NP_598755	Gstt3	241	26
PREDICTED: histone deacetylase 2 isoform X1	XP_006512618	Hdac2	458	26
hepatoma-derived growth factor	NP_032257	Hdgf	237	26
histone H2A type 2-B	NP_835585	Hist2h2ab	130	26
high mobility group protein B2	NP_032278	Hmgb2	210	26
insulin-degrading enzyme	NP_112419	Ide	1019	26
isocitrate dehydrogenase [NAD] subunit alpha, mitochondrial precursor	NP_083849	Idh3a	366	26
PREDICTED: kinectin isoform X15	XP_006518706	Ktn1	1275	26
PREDICTED: eukaryotic translation initiation factor 2 subunit 3-like	XP_006544912	LOC102642679	468	26
unconventional myosin-Vc	NP_001074791	Myo5c	1742	26
nck-associated protein 1 isoform b	NP_058661	Nckap1	1128	26
nischarin	NP_073147	Nisch	1593	26
6-phosphogluconolactonase isoform 1	NP_079672	Pgls	257	26
PREDICTED: protein PRRC2A isoform X2	XP_006525477	Prrc2a	2148	26
26S proteasome non-ATPase regulatory subunit 13	NP_036005	Psmd13	376	26
ras-related protein Rab-7a	NP_033031	Rab7	207	26
RNA binding motif protein, X-linked-like-1	NP_001239018	Rbmxl1	388	26
aminopeptidase B isoform 1	NP_663392	Rnpep	650	26
40S ribosomal protein S11	NP_038753	Rps11	158	26
40S ribosomal protein S19	NP_075622	Rps19	145	26
14-3-3 protein sigma	NP_061224	Sfn	248	26
sortilin-related receptor precursor	NP_035566	Sorl1	2215	26
signal recognition particle subunit SRP68	NP_666144	Srp68	625	26
PREDICTED: TBC1 domain family member 4 isoform X6	XP_006518827	Tbc1d4	1217	26
DNA topoisomerase 2-beta	NP_033435	Top2b	1612	26
PREDICTED: tripeptidyl-peptidase 2 isoform X1	XP_006495948	Tpp2	1249	26
PREDICTED: ubiquitin carboxyl-terminal hydrolase 4 isoform X3	XP_006511761	Usp4	915	26
ventricular zone-expressed PH domain-containing protein 1	NP_665819	Veph1	833	26
ATP-binding cassette sub-family F member 1	NP_038882	Abcf1	837	25
acyl-CoA synthetase family member 2, mitochondrial precursor	NP_722502	Acsf2	615	25
aldo-keto reductase family 1 member C13	NP_038806	Akr1c13	323	25
PREDICTED: AP-1 complex subunit mu-2 isoform X1	XP_006510012	Ap1m2	390	25
actin-related protein 2/3 complex subunit 2	NP_083987	Arpc2	300	25
ATP synthase F(0) complex subunit B1, mitochondrial isoform 1	NP_033855	Atp5f1	256	25
F-actin-capping protein subunit beta isoform d	NP_001258335	Capzb	260	25
cyclin-dependent kinase 1	NP_031685	Cdk1	297	25
calmin isoform b	NP_001035772	Clmn	1021	25
coatomer subunit gamma-2	NP_059506	Copg2	871	25
carnitine O-palmitoyltransferase 1, liver isoform	NP_038523	Cpt1a	773	25
cytochrome c1, heme protein, mitochondrial	NP_079843	Cyc1	325	25
enoyl-CoA delta isomerase 1, mitochondrial precursor	NP_034153	Eci1	289	25
PREDICTED: epsin-3 isoform X2	XP_006534330	Epn3	609	25
PREDICTED: GTPase-activating protein and VPS9 domain-containing protein 1 isoform X4	XP_006498297	Gapvd1	1431	25
glutamine--fructose-6-phosphate aminotransferase [isomerizing] 1	NP_038556	Gfpt1	681	25
PERQ amino acid-rich with GYF domain-containing protein 2 isoform a	NP_666224	Gigyf2	1291	25
probable E3 ubiquitin-protein ligase HECTD4	NP_852086	Gm15800	4418	25
COP9 signalosome complex subunit 1 isoform 1	NP_663345	Gps1	526	25
glutathione S-transferase A4	NP_034487	Gsta4	222	25
histone H3.3	NP_032236	H3f3a	136	25
PREDICTED: E3 ubiquitin-protein ligase HECTD1 isoform X3	XP_006515703	Hectd1	2563	25
PREDICTED: heterogeneous nuclear ribonucleoprotein U-like protein 1 isoform X1	XP_006539919	Hnrnpul1	759	25
isovaleryl-CoA dehydrogenase, mitochondrial precursor	NP_062800	Ivd	424	25
alpha-mannosidase 2C1	NP_082912	Man2c1	1039	25
NADH dehydrogenase [ubiquinone] 1 alpha subcomplex subunit 9, mitochondrial precursor	NP_079634	Ndufa9	377	25
NADH dehydrogenase [ubiquinone] flavoprotein 3, mitochondrial isoform 1	NP_084363	Ndufv3	468	25
nuclear pore complex protein Nup133	NP_758492	Nup133	1155	25
nuclear pore complex protein Nup153	NP_786925	Nup153	1462	25
protein RRP5 homolog	NP_035183	Pdcd11	1862	25
pleckstrin homology domain-containing family A member 6 isoform 2	NP_001153740	Plekha6	1069	25
PREDICTED: liprin-alpha-1 isoform X16	XP_006508674	Ppfia1	1190	25
protein PRRC2A isoform 2	NP_001185973	Prrc2a	2157	25
protein prune homolog	NP_775482	Prune	454	25
proteasome subunit alpha type-5	NP_036097	Psma5	241	25
proteasome activator complex subunit 2 isoform 1	NP_035320	Psme2	239	25
PREDICTED: receptor-type tyrosine-protein phosphatase kappa isoform X13	XP_006512680	Ptprk	1409	25
DNA repair protein RAD50	NP_033038	Rad50	1312	25
protein RCC2	NP_776292	Rcc2	520	25
40S ribosomal protein S18	NP_035426	Rps18	152	25
sorting and assembly machinery component 50 homolog	NP_848729	Samm50	469	25
4F2 cell-surface antigen heavy chain isoform b	NP_032603	Slc3a2	526	25
STE20-like serine/threonine-protein kinase isoform 1	NP_033315	Slk	1233	25
serine/threonine-protein kinase 3	NP_062609	Stk3	497	25
succinyl-CoA ligase [ADP/GDP-forming] subunit alpha, mitochondrial precursor	NP_063932	Suclg1	346	25
protein TANC1 isoform b	NP_001277588	Tanc1	1849	25
tight junction protein ZO-3 isoform 2	NP_001269024	Tjp3	904	25
tropomodulin-3	NP_058659	Tmod3	352	25
synaptic vesicle membrane protein VAT-1 homolog	NP_036167	Vat1	406	25
transcriptional coactivator YAP1 isoform 1	NP_001164618	Yap1	488	25
zinc finger CCCH-type antiviral protein 1 isoform 2	NP_083140	Zc3hav1	789	25
acetoacetyl-CoA synthetase	NP_084486	Aacs	672	24
acyl-coenzyme A thioesterase 2, mitochondrial precursor	NP_598949	Acot2	453	24
uncharacterized protein C6orf132 homolog	NP_663464	AI661453	1206	24
AMP deaminase 3	NP_001263230	Ampd3	766	24
annexin A9	NP_001078852	Anxa9	345	24
acylamino-acid-releasing enzyme	NP_666338	Apeh	732	24
apoptosis inhibitor 5	NP_031492	Api5	504	24
arfaptin-1 isoform 1	NP_001074562	Arfip1	373	24
rho guanine nucleotide exchange factor 16	NP_001106215	Arhgef16	713	24
sodium/potassium-transporting ATPase subunit alpha-4	NP_038762	Atp1a4	1032	24
biliverdin reductase A precursor	NP_080954	Blvra	295	24
hsp90 co-chaperone Cdc37	NP_058022	Cdc37	379	24
COP9 signalosome complex subunit 2 isoform b	NP_034069	Cops2	443	24
COP9 signalosome complex subunit 4	NP_036131	Cops4	406	24
coxsackievirus and adenovirus receptor homolog isoform a precursor	NP_001020363	Cxadr	365	24
ATP-dependent RNA helicase DDX42	NP_082350	Ddx42	929	24
116 kDa U5 small nuclear ribonucleoprotein component isoform a	NP_035561	Eftud2	971	24
eukaryotic translation initiation factor 2 subunit 2	NP_080306	Eif2s2	331	24
erlin-2	NP_705820	Erlin2	340	24
FYVE and coiled-coil domain-containing protein 1	NP_001103723	Fyco1	1437	24
galactokinase	NP_058601	Galk1	392	24
PREDICTED: golgi-specific brefeldin A-resistance guanine nucleotide exchange factor 1 isoform X3	XP_006526645	Gbf1	1857	24
GDP-mannose 4,6 dehydratase	NP_666153	Gmds	372	24
beta-glucuronidase precursor	NP_034498	Gusb	648	24
cation-independent mannose-6-phosphate receptor precursor	NP_034645	Igf2r	2483	24
integrin alpha-6 isoform 1 precursor	NP_032423	Itga6	1073	24
la-related protein 7	NP_613059	Larp7	570	24
PREDICTED: serine/arginine-rich splicing factor 1-like isoform X1	XP_006543028	LOC102641923	248	24
leucine-rich repeat-containing protein 47	NP_957678	Lrrc47	581	24
methylmalonyl-CoA mutase, mitochondrial precursor	NP_032676	Mut	748	24
PREDICTED: neurobeachin isoform X10	XP_006501590	Nbea	2928	24
nipped-B-like protein isoform b	NP_957684	Nipbl	2691	24
nuclear ubiquitous casein and cyclin-dependent kinase substrate 1 isoform 2	NP_001139276	Nucks1	233	24
ADP-sugar pyrophosphatase	NP_058614	Nudt5	218	24
ubiquitin thioesterase OTUB1	NP_598911	Otub1	271	24
phosphofurin acidic cluster sorting protein 1	NP_694769	Pacs1	961	24
protein DJ-1	NP_065594	Park7	189	24
protein PML isoform 1	NP_032910	Pml	839	24
peptidyl-prolyl cis-trans isomerase B precursor	NP_035279	Ppib	216	24
proline and serine-rich protein 2	NP_001153129	Proser2	471	24
pre-mRNA-processing factor 40 homolog A	NP_061255	Prpf40a	953	24
proteasome subunit beta type-1 precursor	NP_035315	Psmb1	240	24
ras-related protein Rab-33B	NP_058554	Rab33b	229	24
PREDICTED: rab3 GTPase-activating protein non-catalytic subunit isoform X1	XP_006497279	Rab3gap2	1367	24
RNA-binding protein Raly short isoform	NP_001132984	Raly	296	24
ran-binding protein 3 isoform 2	NP_082209	Ranbp3	491	24
40S ribosomal protein S17	NP_033118	Rps17	135	24
ribosomal protein S6 kinase alpha-1 isoform c	NP_001272435	Rps6ka1	719	24
deoxynucleoside triphosphate triphosphohydrolase SAMHD1 isoform 1	NP_061339	Samhd1	658	24
PREDICTED: protein scribble homolog isoform X2	XP_006520302	Scrib	1644	24
superkiller viralicidic activity 2-like 2	NP_082427	Skiv2l2	1040	24
mitochondrial 2-oxoglutarate/malate carrier protein	NP_077173	Slc25a11	314	24
calcium-binding mitochondrial carrier protein SCaMC-1	NP_766273	Slc25a24	475	24
PREDICTED: serrate RNA effector molecule homolog isoform X4	XP_006504695	Srrt	648	24
suppressor of tumorigenicity 14 protein homolog	NP_035306	St14	855	24
syntaxin-7	NP_058077	Stx7	261	24
PREDICTED: SUN domain-containing protein 2 isoform X1	XP_006520874	Sun2	681	24
PREDICTED: transcription elongation regulator 1 isoform X5	XP_006526178	Tcerg1	1079	24
transient receptor potential cation channel subfamily V member 4	NP_071300	Trpv4	871	24
tubulin beta-4B chain	NP_666228	Tubb4b	445	24
PREDICTED: X-ray repair cross-complementing protein 6 isoform X2	XP_006520507	Xrcc6	595	24
PREDICTED: alcohol dehydrogenase class 4 mu/sigma chain isoform X2	XP_006500983	Adh7	371	23
AFG3-like protein 2	NP_081406	Afg3l2	802	23
aminoacyl tRNA synthase complex-interacting multifunctional protein 1	NP_031952	Aimp1	319	23
adenylate kinase 2, mitochondrial isoform b	NP_058591	Ak2	232	23
ADP-ribosylation factor 1	NP_001123880	Arf1	181	23
ADP-ribosylation factor 3	NP_031504	Arf3	181	23
rho guanine nucleotide exchange factor 12	NP_081420	Arhgef12	1544	23
caldesmon	NP_663550	Cald1	530	23
cyclin-dependent kinase 2 isoform 2	NP_058036	Cdk2	298	23
cingulin-like protein 1	NP_080875	Cgnl1	1297	23
cytochrome c oxidase subunit 4 isoform 1, mitochondrial isoform 2	NP_001280488	Cox4i1	169	23
cleavage and polyadenylation specificity factor subunit 2	NP_058552	Cpsf2	782	23
cullin-5 isoform 2	NP_001155090	Cul5	828	23
probable ATP-dependent RNA helicase DDX23	NP_001074450	Ddx23	819	23
enoyl-CoA hydratase, mitochondrial precursor	NP_444349	Echs1	290	23
enhancer of mRNA-decapping protein 4 isoform 2	NP_853625	Edc4	1390	23
eukaryotic translation initiation factor 3 subunit F	NP_079620	Eif3f	361	23
eukaryotic translation initiation factor 3 subunit I	NP_061269	Eif3i	325	23
PREDICTED: eukaryotic translation initiation factor 5B isoform X1	XP_006495974	Eif5b	1215	23
PREDICTED: FAS-associated factor 2 isoform X2	XP_006517516	Faf2	417	23
FK506-binding protein 15	NP_001038993	Fkbp15	1216	23
formin-like protein 2	NP_765997	Fmnl2	1083	23
PREDICTED: RNA-binding protein FUS isoform X1	XP_006507822	Fus	517	23
lysosomal alpha-glucosidase precursor	NP_001152796	Gaa	953	23
GRIP and coiled-coil domain-containing protein 2	NP_081651	Gcc2	1680	23
guanine nucleotide-binding protein G(i) subunit alpha-2	NP_032164	Gnai2	355	23
Golgin subfamily A member 4	NP_061218	Golga4	2238	23
PREDICTED: golgi autoantigen, golgin subfamily b, macrogolgin 1 isoform X7	XP_006522150	Golgb1	3197	23
glycerol-3-phosphate dehydrogenase 1-like protein	NP_780589	Gpd1l	351	23
PREDICTED: huntingtin-interacting protein 1-related protein isoform X2	XP_006530433	Hip1r	926	23
heterogeneous nuclear ribonucleoprotein L-like	NP_659051	Hnrnpll	591	23
integrin alpha-V precursor	NP_032428	Itgav	1044	23
laminin subunit alpha-5 precursor	NP_001074640	Lama5	3718	23
myelin expression factor 2 isoform 1	NP_001155889	Myef2	591	23
sialic acid synthase	NP_444409	Nans	359	23
nuclear autoantigenic sperm protein isoform 2	NP_058057	Nasp	773	23
protein NDRG3 isoform 2	NP_038893	Ndrg3	375	23
nodal modulator 1 precursor	NP_694697	Nomo1	1214	23
nuclear pore membrane glycoprotein 210 precursor	NP_061285	Nup210	1886	23
platelet-activating factor acetylhydrolase IB subunit alpha	NP_038653	Pafah1b1	410	23
pyruvate dehydrogenase kinase, isozyme 1 precursor	NP_766253	Pdk1	434	23
PREDICTED: sister chromatid cohesion protein PDS5 homolog B isoform X5	XP_006504968	Pds5b	1208	23
PREDICTED: pyridoxal-dependent decarboxylase domain-containing protein 1 isoform X4	XP_006522851	Pdxdc1	771	23
GPI inositol-deacylase	NP_001156786	Pgap1	922	23
phospholipase A-2-activating protein	NP_766283	Plaa	794	23
amidophosphoribosyltransferase	NP_742158	Ppat	517	23
serine/threonine-protein phosphatase 2A catalytic subunit beta isoform	NP_059070	Ppp2cb	309	23
glucosidase 2 subunit beta isoform 2 precursor	NP_032951	Prkcsh	521	23
proteasome subunit beta type-3	NP_036101	Psmb3	205	23
poly(U)-binding-splicing factor PUF60 isoform c	NP_001158072	Puf60	499	23
geranylgeranyl transferase type-2 subunit alpha	NP_062392	Rabggta	567	23
PREDICTED: RNA-binding protein 39 isoform X3	XP_006498897	Rbm39	523	23
60S ribosomal protein L17	NP_001002239	Rpl17	184	23
60S ribosomal protein L19 isoform 2	NP_001152955	Rpl19	194	23
40S ribosomal protein S5	NP_033121	Rps5	204	23
U4/U6.U5 tri-snRNP-associated protein 1	NP_058578	Sart1	806	23
PREDICTED: succinate dehydrogenase [ubiquinone] iron-sulfur subunit, mitochondrial isoform X1	XP_006539191	Sdhb	280	23
protein Shroom3 isoform 2	NP_001071064	Shroom3	1805	23
PREDICTED: mitochondrial 2-oxoglutarate/malate carrier protein isoform X1	XP_006537268	Slc25a11	282	23
structural maintenance of chromosomes protein 2	NP_032043	Smc2	1191	23
signal recognition particle 54 kDa protein	NP_036029	Srp54a	504	23
stomatin-like protein 2, mitochondrial	NP_075720	Stoml2	353	23
tensin-3	NP_001077056	Tns3	1440	23
mitochondrial import receptor subunit TOM34 isoform b	NP_080272	Tomm34	309	23
tumor protein D52 isoform 5	NP_033438	Tpd52	185	23
PREDICTED: tumor suppressor p53-binding protein 1 isoform X7	XP_006499729	Trp53bp1	1739	23
ubiquitin-associated protein 2-like isoform 4	NP_001159456	Ubap2l	1107	23
exportin-5	NP_082474	Xpo5	1204	23
canalicular multispecific organic anion transporter 2	NP_083876	Abcc3	1522	22
acyl-CoA dehydrogenase family member 9, mitochondrial	NP_766266	Acad9	625	22
RAC-alpha serine/threonine-protein kinase isoform 1	NP_033782	Akt1	480	22
PREDICTED: CD166 antigen isoform X1	XP_006521777	Alcam	570	22
rho GTPase-activating protein 32 isoform 2	NP_796353	Arhgap32	1740	22
rho guanine nucleotide exchange factor 7 isoform c	NP_059098	Arhgef7	646	22
actin-related protein 2/3 complex subunit 4 isoform 1	NP_080828	Arpc4	168	22
armadillo repeat protein deleted in velo-cardio-facial syndrome homolog isoform 4	NP_001258961	Arvcf	892	22
ATPase family AAA domain-containing protein 3	NP_849534	Atad3a	591	22
manganese-transporting ATPase 13A1	NP_573487	Atp13a1	1200	22
copine-1	NP_733469	Cpne1	536	22
PREDICTED: dihydrolipoyllysine-residue succinyltransferase component of 2-oxoglutarate dehydrogenase complex, mitochondrial isoform X1	XP_006516455	Dlst	453	22
dnaJ homolog subfamily C member 5	NP_001258514	Dnajc5	198	22
PREDICTED: early endosome antigen 1 isoform X4	XP_006513588	Eea1	1296	22
PREDICTED: epidermal growth factor receptor isoform X1	XP_006514554	Egfr	1157	22
polypeptide N-acetylgalactosaminyltransferase 3	NP_056551	Galnt3	633	22
glucosylceramidase precursor	NP_032120	Gba	515	22
1,4-alpha-glucan-branching enzyme	NP_083079	Gbe1	702	22
guanine nucleotide-binding protein G(I)/G(S)/G(T) subunit beta-2	NP_034442	Gnb2	340	22
glycogen [starch] synthase, muscle	NP_109603	Gys1	738	22
histone H2A type 1-H	NP_783590	Hist1h2ah	128	22
interleukin enhancer-binding factor 3 isoform 4	NP_001036174	Ilf3	703	22
galectin-3	NP_034835	Lgals3	264	22
PREDICTED: latrophilin-2 isoform X21	XP_006502503	Lphn2	1403	22
PREDICTED: microtubule-associated protein 1S isoform X2	XP_006509746	Map1s	891	22
mitogen-activated protein kinase 13	NP_036080	Mapk13	366	22
serine/threonine-protein kinase MARK2 isoform 1	NP_031954	Mark2	776	22
3-mercaptopyruvate sulfurtransferase	NP_001155965	Mpst	297	22
PREDICTED: probable E3 ubiquitin-protein ligase MYCBP2 isoform X17	XP_006518471	Mycbp2	4598	22
myosin-11 isoform 1	NP_038635	Myh11	1938	22
unconventional myosin-Ie	NP_851417	Myo1e	1107	22
alpha-N-acetylglucosaminidase precursor	NP_038820	Naglu	739	22
neuroblastoma-amplified sequence	NP_081982	Nbas	2356	22
neutral cholesterol ester hydrolase 1	NP_848887	Nceh1	408	22
nuclear receptor coactivator 5	NP_659141	Ncoa5	579	22
nuclear factor NF-kappa-B p100 subunit isoform a	NP_062281	Nfkb2	899	22
glycylpeptide N-tetradecanoyltransferase 1	NP_032733	Nmt1	496	22
oxidation resistance protein 1 isoform D	NP_001123637	Oxr1	832	22
protein kinase C and casein kinase II substrate protein 3	NP_001276606	Pacsin3	424	22
PDZ and LIM domain protein 1	NP_058557	Pdlim1	327	22
ATP-dependent 6-phosphofructokinase, muscle type	NP_001156960	Pfkm	780	22
phosphatidylinositol 5-phosphate 4-kinase type-2 gamma	NP_473438	Pip4k2c	421	22
putative phospholipase B-like 2 precursor	NP_076114	Plbd2	594	22
PREDICTED: pleckstrin homology domain-containing family A member 7 isoform X4	XP_006507738	Plekha7	1013	22
peroxiredoxin-2	NP_035693	Prdx2	198	22
prolyl endopeptidase	NP_035286	Prep	710	22
proteasome subunit alpha type-3	NP_035314	Psma3	255	22
PREDICTED: inactive tyrosine-protein kinase 7 isoform X3	XP_006524987	Ptk7	1048	22
PREDICTED: ankycorbin isoform X3	XP_006520255	Rai14	921	22
ribonucleoprotein PTB-binding 1	NP_082187	Raver1	748	22
60S ribosomal protein L9	NP_035422	Rpl9	192	22
40S ribosomal protein S10	NP_080239	Rps10	165	22
40S ribosomal protein S25	NP_077228	Rps25	125	22
phosphatidylinositide phosphatase SAC1	NP_109617	Sacm1l	587	22
splicing factor 3A subunit 3	NP_083433	Sf3a3	501	22
electrogenic sodium bicarbonate cotransporter 1 isoform a	NP_061230	Slc4a4	1079	22
superoxide dismutase [Cu-Zn]	NP_035564	Sod1	154	22
stathmin	NP_062615	Stmn1	149	22
activated RNA polymerase II transcriptional coactivator p15	NP_035424	Sub1	127	22
mitochondrial import inner membrane translocase subunit TIM44	NP_035722	Timm44	452	22
transmembrane emp24 domain-containing protein 10 precursor	NP_081051	Tmed10	219	22
PREDICTED: transformation/transcription domain-associated protein isoform X13	XP_006504858	Trrap	3830	22
ubiquitin-like modifier-activating enzyme 6	NP_766300	Uba6	1053	22
ubiquitin carboxyl-terminal hydrolase 14 isoform 2	NP_001033678	Usp14	458	22
WD repeat-containing protein 11	NP_758459	Wdr11	1223	22
UPF0568 protein C14orf166 homolog	NP_080804	2700060E02Rik	244	21
alpha/beta hydrolase domain-containing protein 14B	NP_083907	Abhd14b	210	21
long-chain-fatty-acid--CoA ligase 5	NP_082252	Acsl5	683	21
alpha-aminoadipic semialdehyde dehydrogenase isoform b	NP_001120810	Aldh7a1	511	21
THO complex subunit 4	NP_035698	Alyref	255	21
AP-2 complex subunit alpha-1 isoform b	NP_001070732	Ap2a1	955	21
DNA-(apurinic or apyrimidinic site) lyase	NP_033817	Apex1	317	21
ADP-ribosylation factor GTPase-activating protein 2 isoform 2	NP_076343	Arfgap2	520	21
PREDICTED: brefeldin A-inhibited guanine nucleotide-exchange protein 2 isoform X1	XP_006500546	Arfgef2	1791	21
plasma membrane calcium-transporting ATPase 1	NP_080758	Atp2b1	1220	21
PREDICTED: ataxin-2-like protein isoform X4	XP_006507787	Atxn2l	1080	21
large proline-rich protein BAG6 isoform 2	NP_001239397	Bag6	1136	21
bleomycin hydrolase	NP_848760	Blmh	455	21
valacyclovir hydrolase precursor	NP_080788	Bphl	291	21
carbonyl reductase [NADPH] 1	NP_031646	Cbr1	277	21
cofilin-2	NP_031714	Cfl2	166	21
MICOS complex subunit Mic19	NP_079612	Chchd3	227	21
PREDICTED: clathrin interactor 1 isoform X3	XP_006532903	Clint1	598	21
coronin-7	NP_084481	Coro7	922	21
cysteine-rich protein 2	NP_077185	Crip2	208	21
cleavage stimulation factor subunit 3 isoform 1	NP_663504	Cstf3	717	21
protein DEK	NP_080176	Dek	380	21
death-inducer obliterator 1 Dido3	NP_780760	Dido1	2256	21
dynein light chain 1, cytoplasmic	NP_062656	Dynll1	89	21
delta(3,5)-Delta(2,4)-dienoyl-CoA isomerase, mitochondrial precursor	NP_058052	Ech1	327	21
epithelial cell adhesion molecule precursor	NP_032558	Epcam	315	21
exocyst complex component 7 isoform 2	NP_001156344	Exoc7	653	21
glycogen synthase kinase-3 beta	NP_062801	Gsk3b	420	21
GTP-binding protein 1	NP_038846	Gtpbp1	668	21
3-hydroxyisobutyrate dehydrogenase, mitochondrial precursor	NP_663542	Hibadh	335	21
heterogeneous nuclear ribonucleoprotein R isoform a	NP_001264050	Hnrnpr	632	21
inositol monophosphatase 1	NP_061352	Impa1	277	21
interferon regulatory factor 6	NP_058547	Irf6	467	21
PREDICTED: lysine-specific demethylase 4B isoform X7	XP_006523962	Kdm4b	1058	21
LETM1 and EF-hand domain-containing protein 1, mitochondrial precursor	NP_062668	Letm1	738	21
leucyl-cystinyl aminopeptidase	NP_766415	Lnpep	1025	21
lanosterol synthase	NP_666118	Lss	733	21
mannosyl-oligosaccharide glucosidase	NP_065644	Mogs	834	21
nascent polypeptide-associated complex subunit alpha isoform a	NP_001106670	Naca	2187	21
PREDICTED: protein polybromo-1 isoform X21	XP_006519490	Pbrm1	1603	21
PDZ and LIM domain protein 7 isoform a	NP_001107560	Pdlim7	457	21
1-phosphatidylinositol 4,5-bisphosphate phosphodiesterase beta-3 isoform b	NP_032900	Plcb3	1234	21
peptidyl-prolyl cis-trans isomerase D	NP_080628	Ppid	370	21
serine/threonine-protein phosphatase 2B catalytic subunit alpha isoform isoform 2	NP_001280551	Ppp3ca	511	21
thioredoxin-dependent peroxide reductase, mitochondrial precursor	NP_031478	Prdx3	257	21
protein arginine N-methyltransferase 5	NP_038796	Prmt5	637	21
proline dehydrogenase 1, mitochondrial precursor	NP_035302	Prodh	599	21
prostaglandin reductase 2 isoform 1	NP_001239554	Ptgr2	351	21
paxillin isoform alpha	NP_035353	Pxn	557	21
replication factor C subunit 2	NP_064406	Rfc2	349	21
60S ribosomal protein L23a	NP_997406	Rpl23a	156	21
protein S100-A11	NP_058020	S100a11	98	21
serine (or cysteine) proteinase inhibitor, clade B, member 9	NP_033282	Serpinb9	374	21
PREDICTED: solute carrier family 12 member 2 isoform X1	XP_006525795	Slc12a2	1190	21
mitochondrial dicarboxylate carrier	NP_038798	Slc25a10	287	21
sorting nexin-1	NP_062701	Snx1	521	21
PREDICTED: SRC kinase signaling inhibitor 1 isoform X19	XP_006533843	Srcin1	1242	21
serine-threonine kinase receptor-associated protein	NP_035629	Strap	350	21
testin	NP_997059	Tes	419	21
PREDICTED: tensin 1 isoform X13	XP_006495938	Tns1	1829	21
PREDICTED: transformer-2 protein homolog beta isoform X2	XP_006521942	Tra2b	188	21
PREDICTED: thyroid receptor-interacting protein 11 isoform X1	XP_006515445	Trip11	1975	21
neural Wiskott-Aldrich syndrome protein isoform 1	NP_082735	Wasl	501	21
exportin-7	NP_075532	Xpo7	1087	21
nuclease-sensitive element-binding protein 1	NP_035862	Ybx1	322	21
Y-box-binding protein 3 short isoform	NP_035863	Ybx3	292	21
palmitoyltransferase ZDHHC5	NP_659136	Zdhhc5	715	21
septin-8 isoform 3	NP_001239262	42255	427	20
adenylosuccinate synthetase isozyme 2	NP_031448	Adss	456	20
protein ELYS	NP_080651	Ahctf1	2243	20
activator of 90 kDa heat shock protein ATPase homolog 1	NP_666148	Ahsa1	338	20
actin-binding protein anillin	NP_082666	Anln	1121	20
acidic leucine-rich nuclear phosphoprotein 32 family member B	NP_570959	Anp32b	272	20
ADP-ribosylation factor GTPase-activating protein 3	NP_079721	Arfgap3	524	20
armadillo repeat-containing protein 10	NP_080310	Armc10	306	20
V-type proton ATPase subunit E 1	NP_031536	Atp6v1e1	226	20
brain acid soluble protein 1	NP_081671	Basp1	226	20
mitotic checkpoint protein BUB3	NP_033904	Bub3	326	20
basic leucine zipper and W2 domain-containing protein 1	NP_080100	Bzw1	419	20
coiled-coil domain-containing protein 47 precursor	NP_080285	Ccdc47	483	20
PREDICTED: cadherin-16 isoform X1	XP_006530692	Cdh16	801	20
charged multivesicular body protein 4b	NP_083638	Chmp4b	224	20
cytoskeleton-associated protein 4	NP_780660	Ckap4	575	20
UMP-CMP kinase	NP_079923	Cmpk1	227	20
conserved oligomeric Golgi complex subunit 1	NP_038609	Cog1	980	20
coronin-1C	NP_035909	Coro1c	474	20
carboxypeptidase D precursor	NP_031780	Cpd	1377	20
cytoplasmic FMR1-interacting protein 2	NP_001239389	Cyfip2	1253	20
m7GpppX diphosphatase	NP_081306	Dcps	338	20
N(G),N(G)-dimethylarginine dimethylaminohydrolase 2 isoform 1	NP_001177378	Ddah2	285	20
ATP-dependent RNA helicase DDX19A	NP_031942	Ddx19a	478	20
DENN domain-containing protein 4C	NP_908976	Dennd4c	1906	20
cytoplasmic dynein 1 light intermediate chain 2	NP_001013398	Dync1li2	492	20
ELAV-like protein 1	NP_034615	Elavl1	326	20
PREDICTED: epidermal growth factor receptor substrate 15-like 1 isoform X8	XP_006509614	Eps15l1	598	20
epidermal growth factor receptor kinase substrate 8-like protein 1	NP_080422	Eps8l1	716	20
formin-binding protein 1-like isoform 2	NP_694758	Fnbp1l	551	20
2-amino-3-ketobutyrate coenzyme A ligase, mitochondrial isoform a	NP_038875	Gcat	416	20
glyoxylate reductase/hydroxypyruvate reductase	NP_525028	Grhpr	328	20
histidine--tRNA ligase, cytoplasmic	NP_032240	Hars	509	20
histone H1.1	NP_085112	Hist1h1a	213	20
interleukin enhancer-binding factor 2	NP_080650	Ilf2	390	20
interferon regulatory factor 2-binding protein 1	NP_848872	Irf2bp1	584	20
KH domain-containing, RNA-binding, signal transduction-associated protein 1	NP_035447	Khdrbs1	443	20
kinesin light chain 4	NP_083367	Klc4	619	20
la-related protein 1	NP_082727	Larp1	1072	20
leucine-rich repeat-containing protein 59	NP_598568	Lrrc59	307	20
lysosomal-trafficking regulator	NP_034878	Lyst	3787	20
protein MON2 homolog isoform 3	NP_700444	Mon2	1708	20
unconventional myosin-Vb	NP_963894	Myo5b	1818	20
cysteine desulfurase, mitochondrial	NP_035041	Nfs1	459	20
UDP-N-acetylglucosamine--peptide N-acetylglucosaminyltransferase 110 kDa subunit isoform 2	NP_001277464	Ogt	1036	20
pyruvate dehydrogenase kinase, isozyme 3	NP_663605	Pdk3	415	20
PREDICTED: PDZ and LIM domain protein 2 isoform X3	XP_006518845	Pdlim2	312	20
inorganic pyrophosphatase 2, mitochondrial isoform 1 precursor	NP_666253	Ppa2	330	20
5'-AMP-activated protein kinase subunit beta-1	NP_114075	Prkab1	270	20
phosphoribosyl pyrophosphate synthase-associated protein 2 isoform a	NP_001157714	Prpsap2	369	20
proteasome subunit alpha type-4	NP_036096	Psma4	261	20
polypyrimidine tract-binding protein 3 isoform 2	NP_835458	Ptbp3	523	20
ras-related protein Rab-1A	NP_033022	Rab1	205	20
60S ribosomal protein L15	NP_079862	Rpl15	204	20
60S ribosomal protein L18	NP_033103	Rpl18	188	20
60S ribosomal protein L21	NP_062621	Rpl21	160	20
PREDICTED: regulation of nuclear pre-mRNA domain-containing protein 2 isoform X2	XP_006502291	Rprd2	1425	20
non-specific lipid-transfer protein	NP_035457	Scp2	547	20
tricarboxylate transport protein, mitochondrial	NP_694790	Slc25a1	311	20
SWI/SNF complex subunit SMARCC2 isoform 3	NP_937803	Smarcc2	1099	20
PREDICTED: structural maintenance of chromosomes protein 4 isoform X2	XP_006502110	Smc4	1216	20
smoothelin isoform b	NP_001271357	Smtn	921	20
sorting nexin-27 isoform 2	NP_083997	Snx27	526	20
sulfide:quinone oxidoreductase, mitochondrial	NP_001155975	Sqrdl	450	20
PREDICTED: serrate RNA effector molecule homolog isoform X2	XP_006504693	Srrt	778	20
FACT complex subunit SSRP1	NP_001129553	Ssrp1	708	20
cellular tumor antigen p53 isoform b	NP_001120705	Trp53	381	20
uridine 5'-monophosphate synthase	NP_033497	Umps	481	20
ubiquitin carboxyl-terminal hydrolase 19 isoform 5	NP_663382	Usp19	1299	20
PREDICTED: ubiquitin carboxyl-terminal hydrolase 7 isoform X3	XP_006522203	Usp7	1044	20
PREDICTED: ubiquitin carboxyl-terminal hydrolase 8 isoform X1	XP_006500510	Usp8	1017	20
wolframin	NP_035846	Wfs1	890	20
PREDICTED: X-ray repair cross-complementing protein 5 isoform X3	XP_006495957	Xrcc5	642	20
tyrosine-protein kinase Yes	NP_001192062	Yes1	541	20
PREDICTED: septin-11 isoform X9	XP_006535170	42258	425	19
PREDICTED: uncharacterized protein KIAA1671 isoform X1	XP_006535001	2900026A02Rik	1767	19
PREDICTED: ester hydrolase C11orf54 homolog isoform X2	XP_006510660	4931406C07Rik	282	19
PREDICTED: ATP-binding cassette sub-family D member 3 isoform X1	XP_006501215	Abcd3	586	19
ATP-binding cassette sub-family F member 2 isoform 2	NP_001177372	Abcf2	627	19
actin, gamma-enteric smooth muscle	NP_033740	Actg2	376	19
PREDICTED: actin-like protein 6A isoform X1	XP_006535566	Actl6a	377	19
putative adenosylhomocysteinase 3 isoform 3	NP_001164472	Ahcyl2	508	19
adenine phosphoribosyltransferase	NP_033828	Aprt	180	19
arylsulfatase A precursor	NP_033843	Arsa	506	19
ATPase family AAA domain-containing protein 2	NP_081711	Atad2	1364	19
brain-specific angiogenesis inhibitor 1-associated protein 2-like protein 1	NP_080109	Baiap2l1	514	19
COP9 signalosome complex subunit 3	NP_036121	Cops3	423	19
crooked neck-like protein 1	NP_080096	Crnkl1	690	19
peroxisomal carnitine O-octanoyltransferase	NP_076222	Crot	612	19
casein kinase II subunit alpha'	NP_034104	Csnk2a2	350	19
alpha-catulin	NP_061231	Ctnnal1	731	19
CTP synthase 1	NP_058028	Ctps	591	19
cullin-1	NP_036172	Cul1	776	19
cytoplasmic FMR1-interacting protein 1 isoform a	NP_035500	Cyfip1	1253	19
disks large homolog 1 isoform 2	NP_001239362	Dlg1	893	19
PREDICTED: dynamin-3 isoform X5	XP_006496668	Dnm3	533	19
dihydropyrimidinase-related protein 5	NP_075534	Dpysl5	564	19
PREDICTED: cytoplasmic dynein 1 light intermediate chain 2 isoform X3	XP_006530945	Dync1li2	478	19
eukaryotic translation initiation factor 3 subunit M	NP_663355	Eif3m	374	19
ER membrane protein complex subunit 1 isoform 2 precursor	NP_001034289	Emc1	994	19
PREDICTED: formin-like protein 3 isoform X2	XP_006520907	Fmnl3	977	19
forkhead box protein K1	NP_951031	Foxk1	719	19
fragile X mental retardation syndrome-related protein 2	NP_035944	Fxr2	674	19
N-acetylgalactosamine-6-sulfatase isoform 1 precursor	NP_057931	Galns	520	19
PREDICTED: protein GNAS isoform X5	XP_006498839	Gnas	379	19
glutathione peroxidase 1	NP_032186	Gpx1	201	19
HEAT repeat-containing protein 5B	NP_001074648	Heatr5b	2070	19
histone H1.5	NP_064418	Hist1h1b	223	19
PREDICTED: hydroxymethylglutaryl-CoA lyase, mitochondrial isoform X1	XP_006538626	Hmgcl	300	19
heterogeneous nuclear ribonucleoprotein A0	NP_084148	Hnrnpa0	305	19
PREDICTED: heterogeneous nuclear ribonucleoprotein H isoform X8	XP_006533945	Hnrnph1	435	19
interleukin enhancer-binding factor 3 isoform 2	NP_001036172	Ilf3	898	19
PREDICTED: SUMO-conjugating enzyme UBC9	XP_006543476	LOC102641751	158	19
PREDICTED: mitogen-activated protein kinase kinase kinase kinase 5 isoform X1	XP_006516117	Map4k5	846	19
PREDICTED: ensconsin isoform X5	XP_006512644	Map7	715	19
methylcrotonoyl-CoA carboxylase subunit alpha, mitochondrial	NP_076133	Mccc1	717	19
PREDICTED: calcium uniporter protein, mitochondrial isoform X1	XP_006513531	Mcu	310	19
methionine aminopeptidase 1	NP_780433	Metap1	386	19
protein O-GlcNAcase	NP_076288	Mgea5	916	19
MKL/myocardin-like protein 2 isoform 1	NP_705816	Mkl2	1080	19
metastasis-associated protein MTA3 isoform 1	NP_001164523	Mta3	586	19
nuclear cap-binding protein subunit 1	NP_001028373	Ncbp1	790	19
NADH dehydrogenase [ubiquinone] iron-sulfur protein 8, mitochondrial	NP_001258373	Ndufs8	212	19
probable 28S rRNA (cytosine-C(5))-methyltransferase	NP_620086	Nop2	794	19
cytosolic purine 5'-nucleotidase isoform 3	NP_084086	Nt5c2	560	19
nuclear fragile X mental retardation-interacting protein 2	NP_001019376	Nufip2	692	19
nuclear pore complex protein Nup214	NP_758472	Nup214	2085	19
protein-L-isoaspartate(D-aspartate) O-methyltransferase	NP_032812	Pcmt1	285	19
procollagen-lysine,2-oxoglutarate 5-dioxygenase 2 isoform 2 precursor	NP_036091	Plod2	737	19
mitochondrial-processing peptidase subunit alpha precursor	NP_775272	Pmpca	524	19
PC4 and SFRS1-interacting protein isoform 1	NP_598709	Psip1	528	19
proteasome subunit beta type-2	NP_036100	Psmb2	201	19
proteasome activator complex subunit 2 isoform 2	NP_001025026	Psme2	231	19
PREDICTED: focal adhesion kinase 1 isoform X11	XP_006520497	Ptk2	995	19
PREDICTED: tyrosine-protein phosphatase non-receptor type 14 isoform X2	XP_006497197	Ptpn14	1090	19
transcriptional activator protein Pur-alpha	NP_033015	Pura	321	19
PREDICTED: rab11 family-interacting protein 5 isoform X1	XP_006506429	Rab11fip5	1218	19
rab3 GTPase-activating protein catalytic subunit	NP_848805	Rab3gap1	981	19
ral GTPase-activating protein subunit beta isoform b	NP_001278067	Ralgapb	1495	19
rho-related GTP-binding protein RhoC precursor	NP_001278788	Rhoc	193	19
40S ribosomal protein S15a	NP_733769	Rps15a	130	19
40S ribosomal protein S24 isoform 1	NP_035427	Rps24	130	19
rhotekin isoform b	NP_598396	Rtkn	551	19
plasminogen activator inhibitor 1 RNA-binding protein isoform 4	NP_001107038	Serbp1	386	19
serine hydroxymethyltransferase, cytosolic	NP_033197	Shmt1	478	19
sorting nexin-6	NP_081274	Snx6	406	19
sorcin isoform 2	NP_079894	Sri	183	19
striatin	NP_035630	Strn	780	19
dolichyl-diphosphooligosaccharide--protein glycosyltransferase subunit STT3A	NP_032434	Stt3a	705	19
tight junction protein ZO-1 isoform 2	NP_001157046	Tjp1	1685	19
PREDICTED: translationally-controlled tumor protein isoform X1	XP_006518976	Tpt1	133	19
E3 ubiquitin/ISG15 ligase TRIM25	NP_033572	Trim25	634	19
UBX domain-containing protein 1	NP_666205	Ubxn1	297	19
cytochrome b-c1 complex subunit Rieske, mitochondrial	NP_079986	Uqcrfs1	274	19
PREDICTED: utrophin isoform X6	XP_006512777	Utrn	3168	19
vacuolar protein sorting-associated protein 4B	NP_033216	Vps4b	444	19
ATP-binding cassette sub-family D member 3	NP_033017	Abcd3	659	18
lysophosphatidic acid phosphatase type 6 precursor	NP_062774	Acp6	418	18
alkyldihydroxyacetonephosphate synthase, peroxisomal	NP_766254	Agps	671	18
PREDICTED: AMP deaminase 2 isoform X1	XP_006500931	Ampd2	824	18
NAD(P)H-hydrate epimerase precursor	NP_659146	Apoa1bp	282	18
rho GTPase-activating protein 27 isoform 1	NP_001192165	Arhgap27	869	18
PREDICTED: rho GTPase-activating protein 5 isoform X2	XP_006515502	Arhgap5	1502	18
AT-rich interactive domain-containing protein 1A	NP_001074288	Arid1a	2283	18
actin-related protein 2/3 complex subunit 3	NP_062798	Arpc3	178	18
ataxin-10	NP_058539	Atxn10	475	18
chromobox protein homolog 3	NP_031650	Cbx3	183	18
cell division control protein 42 homolog isoform 1 precursor	NP_033991	Cdc42	191	18
coatomer subunit epsilon	NP_067513	Cope	308	18
cleavage stimulation factor subunit 2 isoform 3	NP_001277328	Cstf2	510	18
PREDICTED: C-terminal-binding protein 2 isoform X3	XP_006507378	Ctbp2	420	18
lysosomal protective protein isoform b preproprotein	NP_001033581	Ctsa	474	18
bifunctional ATP-dependent dihydroxyacetone kinase/FAD-AMP lyase (cyclizing)	NP_663471	Dak	578	18
PREDICTED: lipoamide acyltransferase component of branched-chain alpha-keto acid dehydrogenase complex, mitochondrial isoform X1	XP_006501040	Dbt	301	18
spliceosome RNA helicase Ddx39b	NP_001239386	Ddx39b	428	18
probable ATP-dependent RNA helicase DDX58	NP_766277	Ddx58	926	18
dehydrogenase/reductase SDR family member 1	NP_081095	Dhrs1	313	18
zinc phosphodiesterase ELAC protein 2	NP_075968	Elac2	831	18
beta-enolase	NP_001263214	Eno3	434	18
persulfide dioxygenase ETHE1, mitochondrial precursor	NP_075643	Ethe1	254	18
protein FAM49B	NP_659095	Fam49b	324	18
flap endonuclease 1	NP_001258544	Fen1	380	18
peptidyl-prolyl cis-trans isomerase FKBP3	NP_038930	Fkbp3	224	18
PREDICTED: RNA-binding protein FUS isoform X3	XP_006507824	Fus	313	18
PREDICTED: golgin subfamily A member 4 isoform X9	XP_006512258	Golga4	2022	18
PREDICTED: huntingtin isoform X1	XP_006503807	Htt	2982	18
PREDICTED: E3 ubiquitin-protein ligase HUWE1 isoform X10	XP_006529014	Huwe1	4304	18
PREDICTED: inhibitor of nuclear factor kappa-B kinase subunit beta isoform X2	XP_006509083	Ikbkb	706	18
integrin-linked protein kinase	NP_001155196	Ilk	452	18
PREDICTED: inaD-like protein isoform X5	XP_006502769	Inadl	1234	18
integrator complex subunit 3	NP_849207	Ints3	1041	18
PREDICTED: 60S ribosomal protein L23	XP_003688806	LOC100044627	140	18
PREDICTED: eukaryotic translation initiation factor 5	XP_006542900	LOC102641436	429	18
PREDICTED: ES1 protein homolog, mitochondrial	XP_006544850	LOC102641949	266	18
MMS19 nucleotide excision repair protein homolog	NP_082428	Mms19	1031	18
putative helicase MOV-10 isoform b	NP_001156913	Mov10	1004	18
S-methyl-5'-thioadenosine phosphorylase	NP_077753	Mtap	283	18
PREDICTED: unconventional myosin-Va isoform X7	XP_006510896	Myo5a	1825	18
NAD kinase 2, mitochondrial isoform 3	NP_001273182	Nadk2	385	18
alpha-soluble NSF attachment protein	NP_080174	Napa	295	18
N-acetyltransferase 10	NP_694766	Nat10	1024	18
nuclear export mediator factor Nemf	NP_079717	Nemf	1064	18
NSFL1 cofactor p47 isoform b	NP_001278003	Nsfl1c	370	18
nuclear pore complex protein Nup160	NP_067487	Nup160	1402	18
choline-phosphate cytidylyltransferase A	NP_001156632	Pcyt1a	367	18
astrocytic phosphoprotein PEA-15 isoform 2	NP_035193	Pea15a	130	18
phosphatidylinositol 4-kinase beta isoform 2	NP_780565	Pi4kb	801	18
membrane-associated phosphatidylinositol transfer protein 1	NP_032877	Pitpnm1	1243	18
plakophilin-3 isoform 1	NP_062736	Pkp3	797	18
PREDICTED: platelet-activating factor acetylhydrolase isoform X2	XP_006524430	Pla2g7	417	18
pleiotropic regulator 1	NP_058064	Plrg1	513	18
PREDICTED: neuropathy target esterase isoform X9	XP_006508895	Pnpla6	1300	18
relA-associated inhibitor	NP_001010836	Ppp1r13l	824	18
protein phosphatase 1 regulatory subunit 21	NP_082934	Ppp1r21	780	18
PREDICTED: 5'-AMP-activated protein kinase subunit gamma-1 isoform X1	XP_006520688	Prkag1	299	18
cAMP-dependent protein kinase type II-alpha regulatory subunit	NP_032950	Prkar2a	402	18
U4/U6 small nuclear ribonucleoprotein Prp3	NP_081817	Prpf3	683	18
phosphoribosyl pyrophosphate synthase-associated protein 1	NP_080640	Prpsap1	385	18
26S proteasome non-ATPase regulatory subunit 7	NP_034947	Psmd7	321	18
PREDICTED: tyrosine-protein phosphatase non-receptor type 13 isoform X4	XP_006534899	Ptpn13	2274	18
ras-related protein Rab-2A	NP_067493	Rab2a	212	18
ran-specific GTPase-activating protein	NP_035369	Ranbp1	203	18
mRNA cap guanine-N7 methyltransferase isoform 1	NP_080716	Rnmt	465	18
60S ribosomal protein L14	NP_080250	Rpl14	217	18
60S ribosomal protein L26	NP_033106	Rpl26	145	18
regulation of nuclear pre-mRNA domain-containing protein 1B isoform b	NP_081710	Rprd1b	325	18
PREDICTED: 40S ribosomal protein S12-like	XP_001480687	Rps12-ps10	132	18
ribosomal L1 domain-containing protein 1	NP_079822	Rsl1d1	452	18
RNA 3'-terminal phosphate cyclase	NP_079793	Rtca	366	18
SUMO-activating enzyme subunit 1 isoform a	NP_001272820	Sae1	350	18
endophilin-A2 isoform 1	NP_038692	Sh3gl1	368	18
long-chain fatty acid transport protein 4	NP_036119	Slc27a4	643	18
PREDICTED: sorting nexin-6 isoform X1	XP_006516316	Snx6	369	18
PREDICTED: SRC kinase signaling inhibitor 1 isoform X14	XP_006533838	Srcin1	1322	18
syntaxin-5	NP_001161271	Stx5a	355	18
TBC1 domain family member 10A	NP_598784	Tbc1d10a	500	18
tuftelin-interacting protein 11	NP_061253	Tfip11	838	18
PREDICTED: thrombospondin-1 isoform X1	XP_006499215	Thbs1	1170	18
transportin-1 isoform 2	NP_001041732	Tnpo1	890	18
mitochondrial import receptor subunit TOM34 isoform a	NP_001278084	Tomm34	309	18
translationally-controlled tumor protein	NP_033455	Tpt1	172	18
TRIO and F-actin-binding protein isoform 1	NP_001019887	Triobp	627	18
CCA tRNA nucleotidyltransferase 1, mitochondrial isoform a	NP_001229287	Trnt1	434	18
GDP-L-fucose synthase	NP_112478	Tsta3	321	18
thioredoxin-like protein 1	NP_058072	Txnl1	289	18
PREDICTED: NEDD8-activating enzyme E1 catalytic subunit isoform X1	XP_006505976	Uba3	441	18
ubiquitin-conjugating enzyme E2 variant 1	NP_075719	Ube2v1	147	18
ubiquitin carboxyl-terminal hydrolase 24	NP_899048	Usp24	2617	18
vesicle-associated membrane protein-associated protein B	NP_062780	Vapb	243	18
AP2 associated kinase 1 isoform 2	NP_808430	Aak1	878	17
PREDICTED: acyl-CoA dehydrogenase family member 10 isoform X2	XP_006530522	Acad10	1061	17
acyl-CoA dehydrogenase family member 11	NP_780533	Acad11	779	17
acyl-CoA synthetase family member 3, mitochondrial precursor	NP_659181	Acsf3	583	17
glycogen debranching enzyme	NP_001074795	Agl	1532	17
PREDICTED: AP-2 complex subunit alpha-1 isoform X1	XP_006540632	Ap2a1	901	17
rho guanine nucleotide exchange factor 40 isoform 3	NP_001139394	Arhgef40	1469	17
V-type proton ATPase subunit C 1	NP_079770	Atp6v1c1	382	17
calumenin isoform 2 precursor	NP_908942	Calu	315	17
F-actin-capping protein subunit alpha-1	NP_033927	Capza1	286	17
PREDICTED: cysteine--tRNA ligase, cytoplasmic isoform X1	XP_006508690	Cars	811	17
coiled-coil domain-containing protein 22	NP_613069	Ccdc22	627	17
PREDICTED: serine/threonine-protein kinase MRCK gamma isoform X2	XP_006531807	Cdc42bpg	1550	17
cyclin-dependent kinase 18	NP_032821	Cdk18	451	17
chromosome alignment-maintaining phosphoprotein 1	NP_862902	Champ1	802	17
PREDICTED: citrate lyase beta like isoform X1	XP_006519560	Clybl	322	17
tyrosine-protein kinase CSK	NP_031809	Csk	450	17
L-xylulose reductase	NP_080704	Dcxr	244	17
dolichyl-diphosphooligosaccharide--protein glycosyltransferase 48 kDa subunit precursor	NP_031864	Ddost	441	17
dedicator of cytokinesis protein 7 isoform 2	NP_080358	Dock7	2098	17
fatty acid desaturase 1	NP_666206	Fads1	447	17
protein FAM114A2 isoform 2	NP_001162138	Fam114a2	490	17
PREDICTED: WASH complex subunit FAM21 isoform X2	XP_006506278	Fam21	1242	17
ras GTPase-activating protein-binding protein 2 isoform a	NP_001074266	G3bp2	482	17
PREDICTED: polypeptide N-acetylgalactosaminyltransferase 2 isoform X1	XP_006530619	Galnt2	562	17
elongation factor G, mitochondrial	NP_613057	Gfm1	751	17
ADP-ribosylation factor-binding protein GGA1	NP_666041	Gga1	635	17
PREDICTED: 60S ribosomal protein L28-like	XP_001473974	Gm10051	137	17
PREDICTED: putative RNA-binding protein 3-like	XP_003945671	Gm15453	154	17
PREDICTED: GRIP1-associated protein 1 isoform X11	XP_006527746	Gripap1	784	17
grpE protein homolog 1, mitochondrial precursor	NP_077798	Grpel1	217	17
histone H3.2	NP_835734	Hist2h3c1	136	17
high mobility group protein B3	NP_001280552	Hmgb3	200	17
heme oxygenase 2	NP_001129538	Hmox2	315	17
heterogeneous nuclear ribonucleoproteins C1/C2 isoform 2	NP_001164453	Hnrnpc	300	17
ribonuclease UK114	NP_032313	Hrsp12	135	17
inosine-5'-monophosphate dehydrogenase 2	NP_035960	Impdh2	514	17
indolethylamine N-methyltransferase	NP_033375	Inmt	264	17
PREDICTED: phosphatidylinositol 3,4,5-trisphosphate 5-phosphatase 2 isoform X2	XP_006507455	Inppl1	1183	17
vesicular integral-membrane protein VIP36 precursor	NP_080104	Lman2	358	17
PREDICTED: low molecular weight phosphotyrosine protein phosphatase	XP_006542863	LOC102642088	158	17
neprilysin	NP_032630	Mme	750	17
39S ribosomal protein L12, mitochondrial precursor	NP_081480	Mrpl12	201	17
protein misato homolog 1	NP_659147	Msto1	556	17
putative GTP cyclohydrolase 1 type 2 Nif3l1	NP_075364	Nif3l1	376	17
nuclear RNA export factor 1 isoform 1	NP_058093	Nxf1	618	17
serine/threonine-protein kinase PAK 4	NP_081746	Pak4	593	17
partitioning defective 3 homolog isoform 1	NP_001013599	Pard3	896	17
PREDICTED: PDZ and LIM domain protein 2 isoform X4	XP_006518846	Pdlim2	290	17
pyridoxal kinase	NP_742146	Pdxk	312	17
PREDICTED: phosphatidylinositol 4-kinase type 3 alpha isoform X2	XP_006522098	Pi4ka	1936	17
serine/threonine-protein kinase N1 isoform 2	NP_796236	Pkn1	946	17
PREDICTED: plakophilin-4 isoform X5	XP_006499241	Pkp4	1042	17
serine/threonine-protein phosphatase 2A 55 kDa regulatory subunit B alpha isoform isoform 1	NP_082308	Ppp2r2a	447	17
protein kinase C delta type	NP_035233	Prkcd	674	17
proteasome subunit alpha type-2	NP_032970	Psma2	234	17
26S proteasome non-ATPase regulatory subunit 6	NP_079826	Psmd6	389	17
focal adhesion kinase 1 isoform 1	NP_032008	Ptk2	1052	17
PREDICTED: tyrosine-protein phosphatase non-receptor type 1 isoform X1	XP_006499044	Ptpn1	359	17
ras-related protein Rab-10	NP_057885	Rab10	200	17
ras-related protein Rab-5C isoform 1	NP_077776	Rab5c	216	17
double-strand-break repair protein rad21 homolog	NP_033035	Rad21	635	17
aminopeptidase B isoform 2	NP_001153096	Rnpep	611	17
60S ribosomal protein L24	NP_077180	Rpl24	157	17
60S ribosomal protein L30	NP_001156957	Rpl30	115	17
60S acidic ribosomal protein P2	NP_080296	Rplp2	115	17
40S ribosomal protein S14	NP_065625	Rps14	151	17
40S ribosomal protein S21	NP_079863	Rps21	83	17
sideroflexin-3 isoform 1	NP_444427	Sfxn3	321	17
sphingosine-1-phosphate lyase 1	NP_033189	Sgpl1	568	17
endophilin-B1 isoform 2	NP_062337	Sh3glb1	365	17
monocarboxylate transporter 1	NP_033222	Slc16a1	493	17
PREDICTED: solute carrier family 2, facilitated glucose transporter member 1 isoform X1	XP_006502971	Slc2a1	488	17
small nuclear ribonucleoprotein Sm D2	NP_081219	Snrpd2	118	17
serine/arginine-rich splicing factor 3	NP_038691	Srsf3	164	17
symplekin	NP_080881	Sympk	1288	17
transcription factor 20 isoform b	NP_038864	Tcf20	1965	17
tumor protein D54 isoform c	NP_001278129	Tpd52l2	206	17
tripeptidyl-peptidase 2	NP_033444	Tpp2	1262	17
taperin	NP_780495	Tprn	749	17
PREDICTED: TRIO and F-actin-binding protein isoform X3	XP_006520350	Triobp	1943	17
translin	NP_035780	Tsn	228	17
ubiquitin-conjugating enzyme E2 L3	NP_033482	Ube2l3	154	17
PREDICTED: vacuolar protein sorting-associated protein 13C isoform X3	XP_006511289	Vps13c	3623	17
PREDICTED: WD repeat and FYVE domain-containing protein 3 isoform X6	XP_006535291	Wdfy3	2979	17
small acidic protein	NP_062746	1110004F10Rik	181	16
PREDICTED: UPF0505 protein C16orf62 homolog isoform X1	XP_006508275	9030624J02Rik	971	16
isobutyryl-CoA dehydrogenase, mitochondrial precursor	NP_080138	Acad8	413	16
short/branched chain specific acyl-CoA dehydrogenase, mitochondrial	NP_080102	Acadsb	432	16
long-chain-fatty-acid--CoA ligase 3 isoform a	NP_001028778	Acsl3	720	16
PREDICTED: alpha-adducin isoform X13	XP_006503744	Add1	631	16
PREDICTED: A-kinase anchor protein 13 isoform X8	XP_006541320	Akap13	2586	16
PREDICTED: AP-3 complex subunit mu-1 isoform X1	XP_006519356	Ap3m1	418	16
rho GTPase-activating protein 27 isoform 2	NP_598476	Arhgap27	670	16
PREDICTED: rho GTPase-activating protein 29 isoform X3	XP_006501353	Arhgap29	1202	16
PREDICTED: AT-rich interactive domain-containing protein 1B isoform X1	XP_006523284	Arid1b	2236	16
arf-GAP with SH3 domain, ANK repeat and PH domain-containing protein 2 isoform b	NP_001004364	Asap2	955	16
PREDICTED: ATP synthase-coupling factor 6, mitochondrial isoform X1	XP_006522940	Atp5j	108	16
ataxin-2	NP_033151	Atxn2	1286	16
B-cell receptor-associated protein 31	NP_036190	Bcap31	245	16
protein bicaudal D homolog 2 isoform 3	NP_001034269	Bicd2	746	16
3'(2'),5'-bisphosphate nucleotidase 1	NP_035924	Bpnt1	308	16
TATA-binding protein-associated factor 172	NP_001074175	Btaf1	1848	16
calpain-5	NP_001288179	Capn5	640	16
PREDICTED: serine/threonine-protein kinase MRCK gamma isoform X1	XP_006531806	Cdc42bpg	1550	16
conserved oligomeric Golgi complex subunit 4	NP_598734	Cog4	785	16
collagen alpha-1(XVIII) chain isoform 2 precursor	NP_034059	Col18a1	1315	16
coronin-2A isoform 2	NP_001158276	Coro2a	524	16
cytochrome c oxidase subunit 5A, mitochondrial precursor	NP_031773	Cox5a	146	16
cleavage and polyadenylation specificity factor subunit 6	NP_001013409	Cpsf6	551	16
carnitine O-palmitoyltransferase 2, mitochondrial precursor	NP_034079	Cpt2	658	16
pre-mRNA-splicing factor CWC22 homolog isoform 2	NP_766255	Cwc22	902	16
putative pre-mRNA-splicing factor ATP-dependent RNA helicase DHX16	NP_081263	Dhx16	1044	16
PREDICTED: endoribonuclease Dicer isoform X5	XP_006515675	Dicer1	1783	16
dynein assembly factor 5, axonemal	NP_001074734	Dnaaf5	853	16
PREDICTED: cytoplasmic dynein 1 intermediate chain 2 isoform X5	XP_006498742	Dync1i2	611	16
WASH complex subunit strumpellin	NP_705776	E430025E21Rik	1159	16
PREDICTED: eukaryotic translation initiation factor 4 gamma 3 isoform X21	XP_006538859	Eif4g3	1330	16
protein LAP2 isoform 3	NP_001276402	Erbb2ip	1402	16
protein LAP2 isoform 4	NP_001276403	Erbb2ip	1294	16
extended synaptotagmin-2	NP_083007	Esyt2	845	16
exocyst complex component 2	NP_079864	Exoc2	924	16
pre-mRNA 3'-end-processing factor FIP1 isoform 1	NP_001153045	Fip1l1	581	16
FAD synthase	NP_796015	Flad1	492	16
protein furry homolog-like	NP_082470	Fryl	3007	16
PREDICTED: N-acetylgalactosamine kinase isoform X1	XP_006500216	Galk2	434	16
PREDICTED: PERQ amino acid-rich with GYF domain-containing protein 2 isoform X4	XP_006529531	Gigyf2	1240	16
granulins precursor	NP_032201	Grn	602	16
hydroxyacylglutathione hydrolase, mitochondrial isoform 2	NP_001153098	Hagh	260	16
histone deacetylase 6	NP_001123888	Hdac6	1149	16
lymphocyte-specific helicase	NP_032260	Hells	821	16
elongator complex protein 1	NP_080355	Ikbkap	1333	16
importin-4	NP_077229	Ipo4	1082	16
PREDICTED: importin-9 isoform X2	XP_006529498	Ipo9	1001	16
probable D-lactate dehydrogenase, mitochondrial	NP_081846	Ldhd	484	16
PREDICTED: ferritin light chain 1	XP_003689256	LOC100862446	183	16
PREDICTED: microtubule-actin cross-linking factor 1 isoform X19	XP_006502737	Macf1	7460	16
mitochondrial antiviral-signaling protein isoform 1	NP_001193314	Mavs	503	16
myotubularin-related protein 3	NP_083136	Mtmr3	1159	16
N-alpha-acetyltransferase 50	NP_082384	Naa50	168	16
nuclear receptor corepressor 2 isoform 3	NP_001240834	Ncor2	2253	16
PREDICTED: NADH dehydrogenase [ubiquinone] iron-sulfur protein 7, mitochondrial isoform X1	XP_006514333	Ndufs7	196	16
nucleoside diphosphate kinase A	NP_032730	Nme1	152	16
PREDICTED: nucleoporin 205 isoform X4	XP_006506655	Nup205	1968	16
procollagen C-endopeptidase enhancer 1 precursor	NP_032814	Pcolce	468	16
phosphoglycolate phosphatase	NP_080230	Pgp	321	16
phosphatidylinositol 4-kinase type 2-alpha	NP_663476	Pi4k2a	479	16
phosphoinositide 3-kinase regulatory subunit 4	NP_001074778	Pik3r4	1358	16
PREDICTED: pleckstrin homology domain-containing family A member 5 isoform X31	XP_006506954	Plekha5	880	16
protein phosphatase 1G	NP_032040	Ppm1g	542	16
peroxiredoxin-4 precursor	NP_058044	Prdx4	274	16
PREDICTED: 5'-AMP-activated protein kinase catalytic subunit alpha-1 isoform X15	XP_006520015	Prkaa1	458	16
cAMP-dependent protein kinase catalytic subunit beta isoform 2	NP_001157670	Prkacb	338	16
26S proteasome non-ATPase regulatory subunit 4 isoform 2	NP_032977	Psmd4	376	16
prostaglandin E synthase 2	NP_598544	Ptges2	384	16
tyrosine-protein phosphatase non-receptor type 11 isoform a	NP_035332	Ptpn11	597	16
ras-related protein Rab-6A isoform 2	NP_077249	Rab6a	208	16
ras-related protein Ral-B precursor	NP_071722	Ralb	206	16
PREDICTED: ral GTPase-activating protein subunit alpha-1 isoform X5	XP_006516171	Ralgapa1	1949	16
ral GTPase-activating protein subunit alpha-2	NP_001028520	Ralgapa2	1910	16
putative hydrolase RBBP9	NP_056569	Rbbp9	186	16
regulator of chromosome condensation isoform 2	NP_598639	Rcc1	421	16
replication factor C subunit 4	NP_663455	Rfc4	364	16
replication factor C subunit 5	NP_082404	Rfc5	339	16
PREDICTED: protein SAAL1 isoform X2	XP_006541380	Saal1	284	16
PREDICTED: SAP domain-containing ribonucleoprotein isoform X1	XP_006514012	Sarnp	209	16
PREDICTED: SCY1-like protein 2 isoform X3	XP_006513522	Scyl2	929	16
PREDICTED: protein transport protein Sec16A isoform X2	XP_006497974	Sec16a	2377	16
PREDICTED: SEC23-interacting protein isoform X3	XP_006507584	Sec23ip	766	16
protein transport protein Sec61 subunit alpha isoform 1	NP_058602	Sec61a1	476	16
PREDICTED: protein Shroom4 isoform X2	XP_006527612	Shroom4	1424	16
mitochondrial carnitine/acylcarnitine carrier protein	NP_065266	Slc25a20	301	16
PREDICTED: serine/threonine-protein kinase SMG1 isoform X3	XP_006507742	Smg1	3190	16
beta-2-syntrophin	NP_033255	Sntb2	520	16
sorting nexin-3	NP_059500	Snx3	162	16
PREDICTED: protein phosphatase Slingshot homolog 3 isoform X3	XP_006531813	Ssh3	648	16
PREDICTED: stromal interaction molecule 1 isoform X3	XP_006507598	Stim1	642	16
serine/threonine-protein kinase 4	NP_067395	Stk4	487	16
SUN domain-containing protein 1 isoform 2	NP_001243044	Sun1	876	16
PREDICTED: TBC1 domain family member 9B isoform X1	XP_006534521	Tbc1d9b	1227	16
transmembrane protein 43	NP_083042	Tmem43	400	16
translin-associated protein X	NP_058605	Tsnax	290	16
PREDICTED: villin-like protein isoform X3	XP_006512125	Vill	837	16
vacuolar protein sorting-associated protein 45	NP_038869	Vps45	570	16
von Willebrand factor A domain-containing protein 8 isoform 1 precursor	NP_082182	Vwa8	1905	16
PREDICTED: zinc finger RNA-binding protein isoform X2	XP_006520121	Zfr	1070	16
PREDICTED: cytosolic acyl coenzyme A thioester hydrolase isoform X2	XP_006539230	Acot7	329	15
PREDICTED: acyl-coenzyme A thioesterase 9, mitochondrial isoform X1	XP_006528983	Acot9	380	15
peroxisomal acyl-coenzyme A oxidase 1 isoform 1	NP_056544	Acox1	661	15
long-chain-fatty-acid--CoA ligase 4 isoform 2	NP_062350	Acsl4	670	15
N-acyl-aromatic-L-amino acid amidohydrolase (carboxylate-forming)	NP_082133	Acy3	318	15
PREDICTED: adenylate cyclase type 6 isoform X14	XP_006520379	Adcy6	1166	15
activity-dependent neuroprotector homeobox protein	NP_033758	Adnp	1108	15
protein argonaute-2	NP_694818	Ago2	860	15
ankyrin repeat and KH domain-containing protein 1	NP_780584	Ankhd1	2548	15
methylthioribulose-1-phosphate dehydratase	NP_062709	Apip	241	15
rho guanine nucleotide exchange factor 5	NP_598435	Arhgef5	1581	15
ATPase Asna1	NP_062626	Asna1	348	15
PREDICTED: aspartyl/asparaginyl beta-hydroxylase isoform X11	XP_006538221	Asph	646	15
[3-methyl-2-oxobutanoate dehydrogenase [lipoamide]] kinase, mitochondrial precursor	NP_033869	Bckdk	412	15
flavin reductase (NADPH) isoform 1	NP_659172	Blvrb	206	15
ATP-dependent (S)-NAD(P)H-hydrate dehydratase isoform 2	NP_001177286	Carkd	327	15
caspase-6	NP_033941	Casp6	276	15
catalase	NP_033934	Cat	527	15
PREDICTED: cell division cycle and apoptosis regulator protein 1 isoform X2	XP_006514060	Ccar1	1084	15
chloride intracellular channel protein 4	NP_038913	Clic4	253	15
clathrin light chain A isoform d	NP_001073855	Clta	216	15
protein canopy homolog 4 precursor	NP_848727	Cnpy4	245	15
cellular retinoic acid-binding protein 2	NP_031785	Crabp2	138	15
lambda-crystallin homolog	NP_084280	Cryl1	319	15
cullin-2	NP_083678	Cul2	745	15
PREDICTED: cullin-4A isoform X1	XP_006508996	Cul4a	701	15
dystroglycan precursor	NP_001263423	Dag1	893	15
dynactin subunit 4	NP_080578	Dctn4	460	15
putative ATP-dependent RNA helicase DHX30 isoform 1	NP_001239611	Dhx30	1194	15
ATP-dependent RNA helicase DHX8	NP_659080	Dhx8	1244	15
PREDICTED: disco-interacting protein 2 homolog B isoform X3	XP_006521039	Dip2b	1573	15
dnaJ homolog subfamily A member 1	NP_032324	Dnaja1	397	15
dnaJ homolog subfamily B member 11 precursor	NP_001177734	Dnajb11	358	15
DNA (cytosine-5)-methyltransferase 1 isoform 3	NP_001186361	Dnmt1	1501	15
developmentally-regulated GTP-binding protein 1	NP_031905	Drg1	367	15
selenocysteine-specific elongation factor	NP_075547	Eefsec	583	15
PREDICTED: elongation factor Tu GTP-binding domain-containing protein 1 isoform X2	XP_006507224	Eftud1	788	15
interferon-induced, double-stranded RNA-activated protein kinase	NP_035293	Eif2ak2	515	15
eukaryotic translation initiation factor 3 subunit G	NP_058572	Eif3g	320	15
eukaryotic translation initiation factor 4H	NP_291039	Eif4h	248	15
endoplasmic reticulum resident protein 44 precursor	NP_083848	Erp44	406	15
PREDICTED: extended synaptotagmin-2 isoform X2	XP_006516135	Esyt2	866	15
junctional adhesion molecule A precursor	NP_766235	F11r	300	15
flotillin-1	NP_032053	Flot1	428	15
PREDICTED: flotillin-2 isoform X3	XP_006532257	Flot2	351	15
protein farnesyltransferase/geranylgeranyltransferase type-1 subunit alpha	NP_032059	Fnta	377	15
GAS2-like protein 1 isoform beta	NP_001177337	Gas2l1	678	15
PDZ domain-containing protein GIPC2	NP_058563	Gipc2	314	15
guanine nucleotide-binding protein-like 1	NP_032162	Gnl1	607	15
protein Hook homolog 1	NP_084290	Hook1	728	15
hypoxanthine-guanine phosphoribosyltransferase	NP_038584	Hprt	218	15
serine protease HTRA1 precursor	NP_062510	Htra1	480	15
inositol-3-phosphate synthase 1	NP_076116	Isyna1	557	15
PREDICTED: kinesin light chain 4 isoform X2	XP_006525107	Klc4	618	15
keratin, type II cuticular Hb3	NP_001003668	Krt83	495	15
ragulator complex protein LAMTOR1	NP_079881	Lamtor1	161	15
PREDICTED: prostaglandin E synthase 3	XP_006544122	LOC102641464	160	15
PREDICTED: 60S ribosomal protein L29-like	XP_006543165	LOC102642738	160	15
leucine-rich repeat-containing protein 1 isoform 1	NP_001139520	Lrrc1	524	15
amine oxidase [flavin-containing] A	NP_776101	Maoa	526	15
mitogen-activated protein kinase 14 isoform 3	NP_001161985	Mapk14	283	15
PREDICTED: mediator of DNA damage checkpoint protein 1 isoform X4	XP_006524327	Mdc1	1543	15
7SK snRNA methylphosphate capping enzyme	NP_659162	Mepce	666	15
lactadherin isoform 2 precursor	NP_001038954	Mfge8	426	15
PREDICTED: MAGUK p55 subfamily member 5 isoform X2	XP_006516161	Mpp5	641	15
MAGUK p55 subfamily member 7 isoform 1	NP_001074756	Mpp7	576	15
PREDICTED: N-acetylated alpha-linked acidic dipeptidase-like 2 isoform X4	XP_006535648	Naaladl2	778	15
gamma-soluble NSF attachment protein	NP_082293	Napg	312	15
NADH dehydrogenase [ubiquinone] iron-sulfur protein 3, mitochondrial precursor	NP_080964	Ndufs3	263	15
PREDICTED: cytosolic purine 5'-nucleotidase isoform X5	XP_006527525	Nt5c2	369	15
nuclear migration protein nudC	NP_035078	Nudc	332	15
cleavage and polyadenylation specificity factor subunit 5	NP_080899	Nudt21	227	15
platelet-activating factor acetylhydrolase IB subunit gamma	NP_032802	Pafah1b3	232	15
poly [ADP-ribose] polymerase 3	NP_663594	Parp3	528	15
prenylcysteine oxidase precursor	NP_080099	Pcyox1	505	15
28 kDa heat- and acid-stable phosphoprotein	NP_001028485	Pdap1	181	15
serine/threonine-protein phosphatase PGAM5, mitochondrial isoform 2	NP_082549	Pgam5	287	15
membrane-associated progesterone receptor component 1	NP_058063	Pgrmc1	195	15
phosphatidylinositol 3-kinase catalytic subunit type 3	NP_852079	Pik3c3	887	15
serine/threonine-protein phosphatase 1 regulatory subunit 10	NP_001157290	Ppp1r10	888	15
PREDICTED: serine/threonine-protein phosphatase 4 regulatory subunit 2 isoform X1	XP_006506071	Ppp4r2	369	15
PREDICTED: protein arginine N-methyltransferase 1 isoform X2	XP_006540703	Prmt1	342	15
serine/threonine-protein kinase PRP4 homolog	NP_038858	Prpf4b	1007	15
ribose-phosphate pyrophosphokinase 2	NP_080938	Prps2	318	15
peptidyl-tRNA hydrolase 2, mitochondrial isoform b	NP_001092280	Ptrh2	181	15
glycogen phosphorylase, muscle form	NP_035354	Pygm	842	15
mRNA export factor	NP_780321	Rae1	368	15
mitochondrial Rho GTPase 1 isoform 1	NP_067511	Rhot1	631	15
PREDICTED: telomere-associated protein RIF1 isoform X4	XP_006498242	Rif1	2284	15
regulator of microtubule dynamics protein 3	NP_001028308	Rmdn3	470	15
60S ribosomal protein L13a	NP_033464	Rpl13a	203	15
40S ribosomal protein S16	NP_038675	Rps16	146	15
40S ribosomal protein S28	NP_058540	Rps28	69	15
reticulon-4 isoform B1	NP_918941	Rtn4	356	15
GTP-binding protein SAR1b	NP_079811	Sar1b	198	15
PREDICTED: protein SCAF11 isoform X3	XP_006521494	Scaf11	1312	15
secernin-2	NP_666139	Scrn2	425	15
plasminogen activator inhibitor 1 RNA-binding protein isoform 3	NP_001107037	Serbp1	392	15
histone-lysine N-methyltransferase setd3	NP_082538	Setd3	594	15
PREDICTED: splicing factor 1 isoform X3	XP_006531798	Sf1	608	15
PREDICTED: swi5-dependent recombination DNA repair protein 1 homolog isoform X1	XP_006527371	Sfr1	307	15
sideroflexin-3 isoform 2	NP_001171483	Sfxn3	288	15
SH2 domain-containing protein 4A	NP_082458	Sh2d4a	421	15
SH3 domain-binding protein 4	NP_598577	Sh3bp4	962	15
SWI/SNF complex subunit SMARCC1	NP_033237	Smarcc1	1104	15
synaptosomal-associated protein 23 isoform b	NP_001171264	Snap23	210	15
sortilin isoform 2 precursor	NP_064356	Sort1	825	15
PREDICTED: C-Jun-amino-terminal kinase-interacting protein 4 isoform X10	XP_006534282	Spag9	1142	15
serine palmitoyltransferase 2	NP_035609	Sptlc2	560	15
suppressor of G2 allele of SKP1 homolog	NP_080750	Sugt1	336	15
ATP-dependent RNA helicase SUPV3L1, mitochondrial precursor	NP_852088	Supv3l1	779	15
serine/threonine-protein kinase TAO3	NP_001186614	Taok3	898	15
V-type proton ATPase 116 kDa subunit a isoform 3	NP_001161256	Tcirg1	834	15
transmembrane 9 superfamily member 3 precursor	NP_579930	Tm9sf3	587	15
60 kDa SS-A/Ro ribonucleoprotein	NP_038863	Trove2	538	15
PREDICTED: twinfilin-1 isoform X1	XP_006520701	Twf1	324	15
ubiquilin-1 isoform 2	NP_689420	Ubqln1	554	15
cytochrome b-c1 complex subunit 7	NP_080495	Uqcrb	111	15
vasodilator-stimulated phosphoprotein isoform 3	NP_001268951	Vasp	365	15
vacuolar protein-sorting-associated protein 36	NP_081614	Vps36	386	15
WD repeat-containing protein 70	NP_001074871	Wdr70	657	15
pre-mRNA-splicing factor SYF1	NP_080432	Xab2	855	15
PREDICTED: acyl-CoA dehydrogenase family member 10 isoform X1	XP_006530521	Acad10	1069	14
alpha-actinin-3	NP_038484	Actn3	900	14
PREDICTED: A-kinase anchor protein 8 isoform X1	XP_006524726	Akap8	662	14
AMP deaminase 2 isoform b	NP_001276648	Ampd2	798	14
PREDICTED: acidic leucine-rich nuclear phosphoprotein 32 family member B isoform X2	XP_006538269	Anp32b	257	14
adipocyte plasma membrane-associated protein	NP_082253	Apmap	415	14
actin-related protein 2/3 complex subunit 5	NP_080645	Arpc5	151	14
V-type proton ATPase 116 kDa subunit a isoform 1 isoform 3	NP_001229979	Atp6v0a1	832	14
V-type proton ATPase 116 kDa subunit a isoform 2	NP_035726	Atp6v0a2	856	14
V-type proton ATPase subunit d 1	NP_038505	Atp6v0d1	351	14
PREDICTED: bromodomain adjacent to zinc finger domain protein 2A isoform X15	XP_006513181	Baz2a	1356	14
PREDICTED: caldesmon isoform X7	XP_006505415	Cald1	537	14
carbonyl reductase [NADPH] 3	NP_766635	Cbr3	277	14
carbonyl reductase family member 4	NP_663570	Cbr4	236	14
cyclin-dependent kinase 4	NP_034000	Cdk4	303	14
PREDICTED: cadherin EGF LAG seven-pass G-type receptor 1 isoform X3	XP_006520444	Celsr1	3032	14
PREDICTED: chromodomain-helicase-DNA-binding protein 5 isoform X6	XP_006538997	Chd5	1881	14
CLIP-associating protein 2 isoform f	NP_001273530	Clasp2	1089	14
PREDICTED: clathrin interactor 1 isoform X2	XP_006532902	Clint1	616	14
connector enhancer of kinase suppressor of ras 3	NP_766134	Cnksr3	555	14
2',3'-cyclic-nucleotide 3'-phosphodiesterase isoform 1	NP_001139790	Cnp	400	14
bifunctional coenzyme A synthase precursor	NP_082172	Coasy	563	14
conserved oligomeric Golgi complex subunit 7	NP_001028490	Cog7	770	14
PREDICTED: COP9 signalosome complex subunit 4 isoform X2	XP_006535017	Cops4	355	14
PREDICTED: casein kinase I isoform alpha isoform X7	XP_006526451	Csnk1a1	337	14
cystathionine gamma-lyase	NP_666065	Cth	398	14
pro-cathepsin H preproprotein	NP_031827	Ctsh	333	14
PREDICTED: DAZ-associated protein 1 isoform X3	XP_006514134	Dazap1	398	14
dephospho-CoA kinase domain-containing protein	NP_080827	Dcakd	231	14
D-dopachrome decarboxylase	NP_034157	Ddt	118	14
PREDICTED: disco-interacting protein 2 homolog B isoform X3	XP_006521041	Dip2b	1502	14
H/ACA ribonucleoprotein complex subunit 4	NP_001025478	Dkc1	509	14
PREDICTED: discs large homolog 5 isoform X6	XP_006519628	Dlg5	1760	14
dnaJ homolog subfamily A member 2	NP_062768	Dnaja2	412	14
dnaJ homolog subfamily C member 11	NP_766292	Dnajc11	559	14
PREDICTED: dynamin-2 isoform X9	XP_006510044	Dnm2	860	14
EF-hand domain-containing protein D2	NP_080270	Efhd2	240	14
epsin-2 isoform 3	NP_001239118	Epn2	583	14
epidermal growth factor receptor substrate 15 isoform A	NP_031969	Eps15	897	14
receptor tyrosine-protein kinase erbB-2 precursor	NP_001003817	Erbb2	1256	14
endoplasmic reticulum resident protein 29 precursor	NP_080405	Erp29	262	14
PREDICTED: epithelial splicing regulatory protein 1 isoform X6	XP_006537784	Esrp1	498	14
PREDICTED: epithelial splicing regulatory protein 2 isoform X1	XP_006531555	Esrp2	716	14
exocyst complex component 8	NP_932771	Exoc8	716	14
PREDICTED: protein FAM171A2 isoform X1	XP_006533112	Fam171a2	815	14
BRISC complex subunit Abro1	NP_932134	Fam175b	424	14
protein FAM195B	NP_001028403	Fam195b	97	14
FERM, RhoGEF and pleckstrin domain-containing protein 2	NP_663494	Farp2	1065	14
PREDICTED: cyclin-G-associated kinase isoform X3	XP_006534969	Gak	1221	14
cyclin-G-associated kinase isoform 2	NP_001268980	Gak	1144	14
PREDICTED: transcriptional repressor p66 alpha isoform X3	XP_006509701	Gatad2a	608	14
beta-galactosidase preproprotein	NP_033882	Glb1	647	14
lactoylglutathione lyase	NP_001107032	Glo1	184	14
PREDICTED: putative oxidoreductase GLYR1 isoform X3	XP_006522707	Glyr1	466	14
guanine nucleotide-binding protein G(q) subunit alpha	NP_032165	Gnaq	359	14
PREDICTED: golgin subfamily A member 2 isoform X4	XP_006498556	Golga2	967	14
Golgin subfamily A member 5	NP_001185933	Golga5	729	14
COP9 signalosome complex subunit 1 isoform 2	NP_001171345	Gps1	487	14
phospholipid hydroperoxide glutathione peroxidase, nuclear isoform 2 precursor	NP_032188	Gpx4	197	14
glycogen synthase kinase-3 alpha	NP_001026837	Gsk3a	490	14
glutathione S-transferase theta-1	NP_032211	Gstt1	240	14
general transcription factor 3C polypeptide 3	NP_001028366	Gtf3c3	882	14
histone deacetylase 1	NP_032254	Hdac1	482	14
beta-hexosaminidase subunit beta precursor	NP_034552	Hexb	536	14
histidine triad nucleotide-binding protein 1	NP_032274	Hint1	126	14
PREDICTED: huntingtin-interacting protein 1-related protein isoform X3	XP_006530434	Hip1r	856	14
HIRA-interacting protein 3	NP_766334	Hirip3	601	14
porphobilinogen deaminase isoform 2	NP_001103721	Hmbs	344	14
PREDICTED: heterogeneous nuclear ribonucleoprotein H3 isoform X2	XP_006513902	Hnrnph3	331	14
estradiol 17-beta-dehydrogenase 12	NP_062631	Hsd17b12	312	14
PREDICTED: lysine-specific demethylase 3B isoform X1	XP_006526039	Kdm3b	1608	14
kinesin-like protein KIF11	NP_034745	Kif11	1052	14
kinesin-like protein KIF22	NP_663563	Kif22	660	14
PREDICTED: kinesin-like protein KIF2A isoform X6	XP_006517602	Kif2a	659	14
PREDICTED: la-related protein 4B isoform X4	XP_006516541	Larp4b	657	14
protein ERGIC-53 precursor	NP_001165533	Lman1	517	14
PREDICTED: 60S ribosomal protein L22	XP_006544195	LOC102642602	128	14
leucine zipper protein 1	NP_077772	Luzp1	1068	14
mesencephalic astrocyte-derived neurotrophic factor precursor	NP_083379	Manf	179	14
S-adenosylmethionine synthase isoform type-2	NP_663544	Mat2a	395	14
mini-chromosome maintenance complex-binding protein	NP_666067	Mcmbp	642	14
39S ribosomal protein L39, mitochondrial	NP_059100	Mrpl39	336	14
myosin regulatory light chain 12B	NP_075891	Myl12b	172	14
N-alpha-acetyltransferase 25, NatB auxiliary subunit	NP_766310	Naa25	972	14
PREDICTED: nucleosome assembly protein 1-like 1 isoform X3	XP_006513955	Nap1l1	383	14
PREDICTED: E3 ubiquitin-protein ligase NEDD4-like isoform X4	XP_006526436	Nedd4l	956	14
negative elongation factor B	NP_067368	Nelfb	580	14
PREDICTED: neogenin isoform X6	XP_006510910	Neo1	1419	14
nuclear factor NF-kappa-B p105 subunit	NP_032715	Nfkb1	971	14
sterol-4-alpha-carboxylate 3-dehydrogenase, decarboxylating	NP_035071	Nsdhl	362	14
NEDD8 ultimate buster 1	NP_058016	Nub1	614	14
nucleoporin NUP53 isoform 2	NP_001177108	Nup35	308	14
PREDICTED: nuclear pore complex protein Nup85 isoform X2	XP_006533734	Nup85	634	14
obg-like ATPase 1 isoform a	NP_080218	Ola1	396	14
PREDICTED: oxysterol-binding protein-related protein 10 isoform X1	XP_006512433	Osbpl10	766	14
osteoclast-stimulating factor 1	NP_059071	Ostf1	215	14
pterin-4-alpha-carbinolamine dehydratase	NP_079549	Pcbd1	104	14
pyruvate dehydrogenase protein X component, mitochondrial	NP_780303	Pdhx	501	14
xaa-Pro dipeptidase	NP_032846	Pepd	493	14
membrane-associated progesterone receptor component 2	NP_081834	Pgrmc2	217	14
pleckstrin homology domain-containing family A member 2	NP_112547	Plekha2	425	14
protein phosphatase inhibitor 2	NP_080076	Ppp1r2	206	14
serine/threonine-protein phosphatase 2A 56 kDa regulatory subunit delta isoform	NP_033384	Ppp2r5d	594	14
serine/threonine-protein phosphatase 5	NP_035285	Ppp5c	499	14
serine/threonine-protein phosphatase 6 regulatory subunit 3 isoform 3	NP_001157631	Ppp6r3	827	14
cAMP-dependent protein kinase catalytic subunit beta isoform 1	NP_035230	Prkacb	351	14
cAMP-dependent protein kinase type I-alpha regulatory subunit	NP_068680	Prkar1a	381	14
PREDICTED: DNA-dependent protein kinase catalytic subunit isoform X2	XP_006521921	Prkdc	4077	14
U4/U6 small nuclear ribonucleoprotein Prp31 isoform 2	NP_001153186	Prpf31	493	14
PREDICTED: prostaglandin F2 receptor negative regulator isoform X2	XP_006536995	Ptgfrn	867	14
ras-related protein Rab-35	NP_937806	Rab35	201	14
PREDICTED: rab GTPase-activating protein 1 isoform X3	XP_006498059	Rabgap1	996	14
rab-like protein 6	NP_001019787	Rabl6	725	14
RNA-binding protein 12	NP_733486	Rbm12	992	14
splicing factor 45	NP_690037	Rbm17	405	14
RNA-binding protein 47 isoform a	NP_001120854	Rbm47	590	14
RNA-binding protein with multiple splicing isoform 1	NP_062707	Rbpms	197	14
replication factor C subunit 3	NP_081285	Rfc3	356	14
E3 ubiquitin-protein ligase RLIM	NP_035406	Rlim	600	14
60S ribosomal protein L38	NP_001041522	Rpl38	70	14
ribonucleoside-diphosphate reductase large subunit	NP_033129	Rrm1	792	14
histone deacetylase complex subunit SAP18	NP_033145	Sap18	172	14
selenocysteine lyase	NP_057926	Scly	432	14
selenide, water dikinase 1	NP_780609	Sephs1	392	14
serpin H1 precursor	NP_001104514	Serpinh1	417	14
PREDICTED: small glutamine-rich tetratricopeptide repeat-containing protein alpha isoform X1	XP_006513940	Sgta	314	14
SHC-transforming protein 1 isoform b	NP_035498	Shc1	469	14
PREDICTED: serine/threonine-protein kinase SIK3 isoform X1	XP_006510653	Sik3	1321	14
PREDICTED: signal-induced proliferation-associated 1-like protein 3 isoform X4	XP_006540468	Sipa1l3	1775	14
PREDICTED: anion exchange protein 2 isoform X4	XP_006535719	Slc4a2	1223	14
serine/threonine-protein phosphatase 4 regulatory subunit 3A isoform 1	NP_997594	Smek1	820	14
U5 small nuclear ribonucleoprotein 40 kDa protein	NP_079921	Snrnp40	358	14
U2 small nuclear ribonucleoprotein A'	NP_067311	Snrpa1	255	14
superoxide dismutase [Mn], mitochondrial precursor	NP_038699	Sod2	222	14
spermatogenesis-associated protein 5 isoform 2	NP_067318	Spata5	892	14
sepiapterin reductase	NP_035597	Spr	262	14
neuronal proto-oncogene tyrosine-protein kinase Src isoform 2	NP_001020566	Src	535	14
PREDICTED: serine/arginine-rich splicing factor 7 isoform X2	XP_006524254	Srsf7	215	14
signal transducer and activator of transcription 3 isoform 3	NP_035616	Stat3	722	14
transcription elongation factor B polypeptide 2	NP_080581	Tceb2	118	14
PREDICTED: talin-2 isoform X8	XP_006511503	Tln2	2504	14
protein disulfide-isomerase TMX3 precursor	NP_938037	Tmx3	456	14
PREDICTED: DNA topoisomerase 3-beta-1 isoform X2	XP_006522060	Top3b	724	14
trafficking protein particle complex subunit 9 isoform 1	NP_083916	Trappc9	960	14
tubulin beta-5 chain	NP_035785	Tubb5	444	14
thioredoxin reductase 3 isoform 2	NP_694802	Txnrd3	615	14
splicing factor U2AF 65 kDa subunit isoform 2	NP_598432	U2af2	471	14
PREDICTED: E2/E3 hybrid ubiquitin-protein ligase UBE2O isoform X1	XP_006533169	Ube2o	1263	14
nucleolar transcription factor 1 isoform 2	NP_001037848	Ubtf	727	14
ubiquitin carboxyl-terminal hydrolase isozyme L3	NP_057932	Uchl3	230	14
PREDICTED: ubiquitin carboxyl-terminal hydrolase 14 isoform X2	XP_006526198	Usp14	467	14
PREDICTED: wings apart-like protein homolog isoform X1	XP_006518887	Wapal	1149	14
WD repeat-containing protein 44	NP_780389	Wdr44	915	14
PREDICTED: serine/threonine-protein kinase WNK4 isoform X4	XP_006534202	Wnk4	1208	14
protein WWC2	NP_598552	Wwc2	1187	14
PREDICTED: zinc finger CCCH domain-containing protein 11A isoform X1	XP_006529927	Zc3h11a	791	14
PREDICTED: zinc finger CCCH domain-containing protein 14 isoform X6	XP_006516395	Zc3h14	523	14
PREDICTED: nuclear-interacting partner of ALK isoform X1	XP_006505126	Zc3hc1	501	14
protein kinase C-binding protein 1 isoform 5	NP_001268855	Zmynd8	1154	14
zyxin isoform b	NP_001276548	Zyx	533	14
mitochondrial amidoxime reducing component 2 precursor	NP_598445	42065	338	13
uncharacterized protein LOC239673	NP_808385	4732456N10Rik	538	13
PREDICTED: long-chain-fatty-acid--CoA ligase 1 isoform X1	XP_006509329	Acsl1	699	13
actin, alpha skeletal muscle	NP_001258970	Acta1	377	13
PREDICTED: arf-GAP domain and FG repeat-containing protein 2 isoform X2	XP_006504633	Agfg2	436	13
PREDICTED: LOW QUALITY PROTEIN: protein AHNAK2 isoform X3	XP_006516522	Ahnak2	4421	13
UPF0696 protein C11orf68 homolog isoform a	NP_598910	AI837181	298	13
AH receptor-interacting protein	NP_001263213	Aip	330	13
1,5-anhydro-D-fructose reductase	NP_061347	Akr1e1	301	13
PREDICTED: adipocyte plasma membrane-associated protein isoform X2	XP_006500262	Apmap	339	13
amyloid beta A4 protein isoform 5 precursor	NP_001185754	App	733	13
intron-binding protein aquarius isoform b	NP_001277717	Aqr	1400	13
serine/threonine-protein kinase A-Raf isoform 1	NP_033833	Araf	604	13
ADP-ribosylation factor GTPase-activating protein 1 isoform d	NP_001171181	Arfgap1	361	13
rho guanine nucleotide exchange factor 1 isoform d	NP_032514	Arhgef1	919	13
rho guanine nucleotide exchange factor 18	NP_598723	Arhgef18	1021	13
ADP-ribosylation factor-like protein 1	NP_080135	Arl1	181	13
PREDICTED: protein asunder homolog isoform X2	XP_006507172	Asun	706	13
ubiquitin-like-conjugating enzyme ATG3	NP_080678	Atg3	314	13
V-type proton ATPase subunit G 1	NP_077135	Atp6v1g1	118	13
basal cell adhesion molecule precursor	NP_065232	Bcam	622	13
D-beta-hydroxybutyrate dehydrogenase, mitochondrial precursor	NP_001116155	Bdh1	343	13
PREDICTED: myc box-dependent-interacting protein 1 isoform X18	XP_006526058	Bin1	410	13
calcium-binding protein 39	NP_598542	Cab39	341	13
calcyclin-binding protein	NP_033916	Cacybp	229	13
calmodulin	NP_033920	Calm1	149	13
caspase-3	NP_033940	Casp3	277	13
cyclin-dependent kinase 5	NP_031694	Cdk5	292	13
charged multivesicular body protein 5	NP_084090	Chmp5	219	13
CAP-Gly domain-containing linker protein 1 isoform a	NP_062739	Clip1	1391	13
ATP-dependent Clp protease ATP-binding subunit clpX-like, mitochondrial isoform 2	NP_001037854	Clpx	620	13
protein canopy homolog 2 precursor	NP_064337	Cnpy2	182	13
cytochrome c oxidase subunit II (mitochondrion)	NP_904331	COX2	227	13
cytochrome c oxidase subunit 6B1	NP_079904	Cox6b1	86	13
cytochrome c oxidase subunit 6C	NP_444301	Cox6c	76	13
rootletin isoform 2	NP_001139430	Crocc	1845	13
cleavage stimulation factor subunit 1	NP_077161	Cstf1	431	13
RNA polymerase-associated protein CTR9 homolog	NP_033457	Ctr9	1173	13
cathepsin B preproprotein	NP_031824	Ctsb	339	13
CTTNBP2 N-terminal-like protein	NP_001156805	Cttnbp2nl	638	13
protein CYR61 precursor	NP_034646	Cyr61	379	13
lipoamide acyltransferase component of branched-chain alpha-keto acid dehydrogenase complex, mitochondrial	NP_034152	Dbt	482	13
PREDICTED: mRNA-decapping enzyme 1A isoform X2	XP_006519719	Dcp1a	564	13
dr1-associated corepressor isoform 2	NP_077138	Drap1	205	13
ethylmalonyl-CoA decarboxylase isoform b	NP_001103665	Echdc1	299	13
eukaryotic translation initiation factor 5A-1	NP_001160068	Eif5a	154	13
protein 4.1 isoform 3	NP_001122079	Epb4.1	594	13
transcription factor ETV6 isoform 1	NP_031987	Etv6	485	13
acylpyruvase FAHD1, mitochondrial	NP_075969	Fahd1	227	13
protein FAM162A	NP_081618	Fam162a	155	13
FYVE, RhoGEF and PH domain-containing protein 3	NP_056574	Fgd3	733	13
transcriptional repressor p66 alpha isoform b	NP_001106817	Gatad2a	629	13
protein NipSnap homolog 2	NP_032121	Gbas	281	13
glutaryl-CoA dehydrogenase, mitochondrial	NP_001038209	Gcdh	447	13
N-acetylglucosamine-6-sulfatase precursor	NP_083640	Gns	544	13
Golgin subfamily A member 1 isoform b	NP_001277578	Golga1	733	13
general transcription factor 3C polypeptide 1	NP_997122	Gtf3c1	2101	13
histone H2A.V	NP_084214	H2afv	128	13
HEAT repeat-containing protein 1	NP_659084	Heatr1	2143	13
HEAT repeat-containing protein 5A	NP_796145	Heatr5a	2038	13
PREDICTED: heterogeneous nuclear ribonucleoprotein D-like isoform X2	XP_006535140	Hnrnpdl	363	13
estradiol 17-beta-dehydrogenase 11 precursor	NP_444492	Hsd17b11	298	13
heat shock protein beta-1	NP_038588	Hspb1	209	13
PREDICTED: isocitrate dehydrogenase [NAD] subunit gamma 1, mitochondrial isoform X2	XP_006527907	Idh3g	335	13
acetolactate synthase-like protein	NP_776112	Ilvbl	632	13
PREDICTED: kinesin-like protein KIF23 isoform X3	XP_006511517	Kif23	863	13
keratin, type I cuticular Ha1	NP_034789	Krt31	416	13
serine beta-lactamase-like protein LACTB, mitochondrial precursor	NP_109642	Lactb	551	13
lysosome-associated membrane glycoprotein 2 isoform 2 precursor	NP_034815	Lamp2	415	13
leucine carboxyl methyltransferase 1	NP_079580	Lcmt1	332	13
lethal(2) giant larvae protein homolog 1 isoform 2	NP_032528	Llgl1	1034	13
PREDICTED: 60S ribosomal protein L31-like	XP_006544081	LOC102641215	124	13
PREDICTED: non-histone chromosomal protein HMG-14	XP_006544284	LOC102641809	96	13
PREDICTED: leucine-rich repeat flightless-interacting protein 2 isoform X28	XP_006512354	Lrrfip2	424	13
putative RNA-binding protein Luc7-like 2 isoform 3	NP_001164320	Luc7l2	325	13
epididymis-specific alpha-mannosidase precursor	NP_032576	Man2b2	1018	13
PREDICTED: dual specificity mitogen-activated protein kinase kinase 2 isoform X1	XP_006513745	Map2k2	400	13
mitogen-activated protein kinase kinase kinase 3	NP_036077	Map3k3	626	13
PREDICTED: MAP/microtubule affinity-regulating kinase 3 isoform X8	XP_006515581	Mark3	713	13
protein-methionine sulfoxide oxidase MICAL3 isoform 1	NP_001257404	Mical3	1993	13
MAGUK p55 subfamily member 6 isoform b	NP_064323	Mpp6	539	13
mitochondrial carrier homolog 2	NP_062732	Mtch2	303	13
myotrophin	NP_032124	Mtpn	118	13
myelin expression factor 2 isoform 2	NP_034982	Myef2	574	13
PREDICTED: N-alpha-acetyltransferase 35, NatC auxiliary subunit isoform X2	XP_006517523	Naa35	697	13
NGFI-A-binding protein 2 isoform 1	NP_032694	Nab2	525	13
PREDICTED: nicalin isoform X2	XP_006513078	Ncln	562	13
NADH dehydrogenase [ubiquinone] 1 alpha subcomplex subunit 2	NP_035015	Ndufa2	99	13
PREDICTED: nuclear factor NF-kappa-B p105 subunit isoform X1	XP_006501168	Nfkb1	897	13
nitrilase homolog 1 isoform 2	NP_001229509	Nit1	290	13
omega-amidase NIT2	NP_075664	Nit2	276	13
nucleolar and coiled-body phosphoprotein 1 isoform B	NP_001034440	Nolc1	700	13
nucleoporin NUP188 homolog	NP_938046	Nup188	1759	13
PREDICTED: propionyl-CoA carboxylase beta chain, mitochondrial isoform X1	XP_006511432	Pccb	504	13
PREDICTED: PEST proteolytic signal-containing nuclear protein isoform X3	XP_006522760	Pcnp	177	13
[truncated: 6,998 more rows]
