# Supplementary material for: A Systems Level Analysis of Vasopressin-mediated Signaling Networks in Kidney Distal Convoluted Tubule Cells
Source: Sci Rep. 2015 Aug 4;5:12829. doi: 10.1038/srep12829 (PMC4523861; doi:10.1038/srep12829)
Supplement: Supplementary Information [file srep12829-s6.xls]

## Sheet: content
Supplemental Table S6 - total phosphosites of mpkDCT cells and changed phosphosites after 15 min dDAVP stimulation
Total phosphosites: all phosphosites identified in mpkDCT dataset.
phos_sites_increased_with_dDAVP: phosphosites that were increased after dDAVP stimulation.
phos_sites_decreased_with_dDAVP: phosphosites that were decreased after dDAVP stimulation.

## Sheet: Total phosphosites
mpkDCT Cell Phosphoproteome Database
This database contains phosphoproteins identified from mass spectrometry based proteomic studies using cultured mpkDCT cells (originally derived from microdissected mouse distal convoluted tubules [1]) stimulated with the V2 receptor agonist dDAVP for 15 mins. Data are from control/dDAVP treated conditions combined.
Experimental description: All data are obtained from polarized mpkDCT cells grown on semi-permeable membrane supports. Mass spectrometry was carried out on a Q Exactive mass spectrometer (Thermo Scientific) with a top 10 data dependent scan and dynamic exclusion enabled. Data were searched using SEQUEST against a refseq mouse protein database (dated Oct. 2014). Only rank 1 and high confidence (wi…
This website was created by Lei Cheng, Qi Wu, Trairak Pisitkun, and Robert A. Fenton at InterPrET center, Aarhus University, Denmark. Contact us with questions or comments: robert.a.fenton@biomed.au.dk
Current database size: 12333 unique phosphorylation sites. For phosphopeptides with 2 or more phosphorylation sites, redundant sequences are shown in consecutive rows, each with different site reported.
1.Peng, K. C., Cluzeaud, F., Bens, M., Duong Van Huyen, J. P., Wioland, M. A., Lacave, R., and Vandewalle, A. (1999) Tissue and cell distribution of the multidrug resistance-associated protein (MRP) in mouse intestine and kidney. The journal of histochemistry and cytochemistry : official journal of the Histochemistry Society 47, 757-768
Peptide Sequence	Phospho. Sites	Accession No.	Protein Name	Gene Symbol	Site Conservation Score	Motif Conservation Score
MS?MPLHQISAIPSQDAISAR	2_S?	NP_082196	E3 ubiquitin-protein ligase MARCH8 isoform 1	42071	N/A	N/A
MSMPLHQIS?AIPSQDAISAR	9_S?	NP_082196	E3 ubiquitin-protein ligase MARCH8 isoform 1	42071	N/A	N/A
MSMPLHQISAIPS?QDAISAR	13_S?	NP_082196	E3 ubiquitin-protein ligase MARCH8 isoform 1	42071	N/A	N/A
LT*RESGTDFPIPAVPPGTDPETEK	311_T*	XP_006536511	PREDICTED: septin-4 isoform X8	42251	0.581	0.665
NKLTRES?GTDFPIPAVPPGTDPETEK	314_S?	XP_006536511	PREDICTED: septin-4 isoform X8	42251	N/A	N/A
NKLTRESGT?DFPIPAVPPGTDPETEK	316_T?	XP_006536511	PREDICTED: septin-4 isoform X8	42251	N/A	N/A
MES*PIPILPLPTPDAETEK	327_S*	NP_998779	septin-5	42252	1	1
ILEQQNS?SRTLEK	422_S?	NP_001192296	septin-7 isoform 2	42254	N/A	N/A
ILEQQNSS?RTLEK	423_S?	NP_001192296	septin-7 isoform 2	42254	N/A	N/A
IYEFPET*DDEEENKLVK	227_T*	NP_001192296	septin-7 isoform 2	42254	0.582	0.726
STLINSLFLTDLY?SPEYPGPSHR	75_Y?	NP_001192296	septin-7 isoform 2	42254	N/A	N/A
STLINSLFLTDLYS?PEYPGPSHR	76_S?	NP_001192296	septin-7 isoform 2	42254	N/A	N/A
KVYEDSGIPLPAES*PKK	62_S*	NP_001171078	chromatin complexes subunit BAP18 isoform 6	0610010K14Rik	1	0.98
LGELTMQLHPVS?DSSPAGAQIK	33_S?	NP_001171078	chromatin complexes subunit BAP18 isoform 6	0610010K14Rik	N/A	N/A
LGELTMQLHPVSDS?SPAGAQIK	35_S?	NP_001171078	chromatin complexes subunit BAP18 isoform 6	0610010K14Rik	N/A	N/A
LGELTMQLHPVSDSS?PAGAQIK	36_S?	NP_001171078	chromatin complexes subunit BAP18 isoform 6	0610010K14Rik	N/A	N/A
AVLIT?YGPYAVNGKISPQSNVDFDLTLR	138_T?	NP_080962	UPF0585 protein C16orf13 homolog	0610011F06Rik	N/A	N/A
AVLITY?GPYAVNGKISPQSNVDFDLTLR	139_Y?	NP_080962	UPF0585 protein C16orf13 homolog	0610011F06Rik	N/A	N/A
AVLITYGPYAVNGKIS*PQSNVDFDLTLR	149_S*	NP_080962	UPF0585 protein C16orf13 homolog	0610011F06Rik	0.63	0.886
EES*AEELHAAEHPDDTEDPK	145_S*	NP_062746	small acidic protein	1110004F10Rik	1	0.845
RS*ASPDDDLGSSNWEAADLGNEER	15_S*	NP_062746	small acidic protein	1110004F10Rik	0.718	0.939
RSAS*PDDDLGSSNWEAADLGNEERK	17_S*	NP_062746	small acidic protein	1110004F10Rik	1	0.932
SASPDDDLGS?SNWEAADLGNEERK	24_S?	NP_062746	small acidic protein	1110004F10Rik	N/A	N/A
SASPDDDLGSS?NWEAADLGNEERK	25_S?	NP_062746	small acidic protein	1110004F10Rik	N/A	N/A
GPRT*PPGPPPPDDDEDDPMSLPVSGDK	184_T*	XP_006538223	PREDICTED: protein virilizer homolog isoform X1	1110037F02Rik	0.874	0.832
SFLSEPS?SPGR	1577_S?	XP_006538223	PREDICTED: protein virilizer homolog isoform X1	1110037F02Rik	N/A	N/A
SFLSEPSS?PGR	1578_S?	XP_006538223	PREDICTED: protein virilizer homolog isoform X1	1110037F02Rik	N/A	N/A
VISHDRDS?PPPPPPPPPPPQPQPTLK	138_S?	XP_006538223	PREDICTED: protein virilizer homolog isoform X1	1110037F02Rik	N/A	N/A
IQPQLPDEDGNHS*DKEDEQPQVVVLK	50_S*	NP_079695	uncharacterized protein KIAA1143 homolog	1110059G10Rik	0.843	0.837
AEAPAGPALGLPS?PEVESGLERGEPEPMEVEEGELEIVPVRR	25_S?	NP_080094	uncharacterized protein C17orf85 homolog	1200014J11Rik	N/A	N/A
YGLLT?NT?EEHEEMASQDSEEETVFETR	85_T?	NP_081483	uncharacterized membrane protein C19orf24 homolog precursor	1600002K03Rik	N/A	N/A
YGLLT?NTEEHEEMASQDS*EEETVFETR	83_T?	NP_081483	uncharacterized membrane protein C19orf24 homolog precursor	1600002K03Rik	N/A	N/A
YGLLTNTEEHEEMAS?QDS*EEETVFETR	93_S?	NP_081483	uncharacterized membrane protein C19orf24 homolog precursor	1600002K03Rik	1	0.945
YGLLTNTEEHEEMAS?QDS*EEETVFETR	96_S*	NP_081483	uncharacterized membrane protein C19orf24 homolog precursor	1600002K03Rik	1	0.945
AEAATGEGSRNPS?PSSGASTSPPGPTLR	964_S?	NP_083096	uncharacterized protein C15orf39 homolog	1700017B05Rik	N/A	N/A
AEAATGEGSRNPSPS?SGASTSPPGPTLR	966_S?	NP_083096	uncharacterized protein C15orf39 homolog	1700017B05Rik	N/A	N/A
AEAATGEGSRNPSPSS?GASTSPPGPTLR	967_S?	NP_083096	uncharacterized protein C15orf39 homolog	1700017B05Rik	N/A	N/A
DARPPS?SPPMPVIDNVFSLAPYRDYLDVQTPEPR	493_S?	NP_083096	uncharacterized protein C15orf39 homolog	1700017B05Rik	N/A	N/A
DARPPSS?PPMPVIDNVFSLAPYRDYLDVQTPEPR	494_S?	NP_083096	uncharacterized protein C15orf39 homolog	1700017B05Rik	N/A	N/A
EADEEDS*DEETSYPERSEQEEELESEPGVAK	106_S*	NP_080687	uncharacterized protein C6orf203 homolog	1700021F05Rik	0.793	0.818
EADEEDSDEET?SYPERSEQEEELESEPGVAK	110_T?	NP_080687	uncharacterized protein C6orf203 homolog	1700021F05Rik	N/A	N/A
EADEEDSDEETS?YPERSEQEEELESEPGVAK	111_S?	NP_080687	uncharacterized protein C6orf203 homolog	1700021F05Rik	N/A	N/A
RS?SFSEGQTAPVASGTK	328_S?	XP_006521718	PREDICTED: run domain Beclin-1 interacting and cysteine-rich containing protein isoform X3	1700021K19Rik	N/A	N/A
RSS?FSEGQTAPVASGTK	329_S?	XP_006521718	PREDICTED: run domain Beclin-1 interacting and cysteine-rich containing protein isoform X3	1700021K19Rik	N/A	N/A
RSSFS?EGQTAPVASGTKK	331_S?	XP_006521718	PREDICTED: run domain Beclin-1 interacting and cysteine-rich containing protein isoform X3	1700021K19Rik	N/A	N/A
ANMHIS?ESQQEFFR	93_S?	NP_932107	uncharacterized protein C1orf21 homolog	1700025G04Rik	N/A	N/A
ANMHISES?QQEFFR	95_S?	NP_932107	uncharacterized protein C1orf21 homolog	1700025G04Rik	N/A	N/A
GRDYCS*EEEDIT	115_S*	NP_932107	uncharacterized protein C1orf21 homolog	1700025G04Rik	1	0.993
ALS*HDSIFFPESGQDPARPVR	92_S*	NP_082372	uncharacterized protein KIAA1211-like homolog	2010300C02Rik	1	0.949
GIS?LSHQNLAAQAAATTEK	1123_S?	XP_006496360	PREDICTED: uncharacterized protein KIAA1211-like homolog isoform X3	2010300C02Rik	N/A	N/A
GIS?LSHQNLAQAAATTEK	1123_S?	NP_082372	uncharacterized protein KIAA1211-like homolog	2010300C02Rik	N/A	N/A
GISLS?HQNLAAQAAATTEK	1125_S?	XP_006496360	PREDICTED: uncharacterized protein KIAA1211-like homolog isoform X3	2010300C02Rik	N/A	N/A
GISLS?HQNLAQAAATTEK	1125_S?	NP_082372	uncharacterized protein KIAA1211-like homolog	2010300C02Rik	N/A	N/A
ILVS?S?SRPQSPDHMSDASISSR	183_S?	NP_082372	uncharacterized protein KIAA1211-like homolog	2010300C02Rik	N/A	N/A
ILVSS?S?RPQSPDHMSDASISSR	184_S?	NP_082372	uncharacterized protein KIAA1211-like homolog	2010300C02Rik	N/A	N/A
ILVSSS?RPQS?PDHMSDASISSR	185_S?	NP_082372	uncharacterized protein KIAA1211-like homolog	2010300C02Rik	N/A	N/A
ILVSSS?RPQS?PDHMSDASISSR	189_S?	NP_082372	uncharacterized protein KIAA1211-like homolog	2010300C02Rik	N/A	N/A
S*IYGDAEVQEPAPSLTPSRGDGK	166_S*	NP_001278221	uncharacterized protein LOC70134	2210011C24Rik	1	0.91
SRGLS*PGRAGEELIELR	26_S*	NP_001278221	uncharacterized protein LOC70134	2210011C24Rik	1	0.967
AT?PTESPEKPPPPAVQRDEDDDALFSEPALAQISSSNVLLK	274_T?	NP_780358	uncharacterized protein C1orf198 homolog	2310022B05Rik	N/A	N/A
ATPT?ESPEKPPPPAVQR	276_T?	NP_780358	uncharacterized protein C1orf198 homolog	2310022B05Rik	N/A	N/A
ATPTES?PEKPPPPAVQRDEDDDALFSEPALAQISSSNVLLK	278_S?	NP_780358	uncharacterized protein C1orf198 homolog	2310022B05Rik	N/A	N/A
SSS*LDALGPARKEEEAPFWK	176_S*	NP_780358	uncharacterized protein C1orf198 homolog	2310022B05Rik	0.856	0.84
TGSHPRPT?LSILK	44_T?	NP_080141	uncharacterized protein C11orf52 homolog	2310030G06Rik	N/A	N/A
TGSHPRPTLS?ILK	46_S?	NP_080141	uncharacterized protein C11orf52 homolog	2310030G06Rik	N/A	N/A
AGS*ISTLDSLDFAR	180_S*	XP_006529574	PREDICTED: lisH domain and HEAT repeat-containing protein KIAA1468 isoform X11	2310035C23Rik	1	0.865
S?RGSPAAQLDGGPR	99_S?	NP_080242	uncharacterized protein C6orf226 homolog	2310039H08Rik	N/A	N/A
SRGS?PAAQLDGGPR	102_S?	NP_080242	uncharacterized protein C6orf226 homolog	2310039H08Rik	N/A	N/A
AT*ISSPLELEGTVSR	201_T*	NP_082281	uncharacterized protein C17orf59 homolog	2310047M10Rik	1	0.987
RGS*PGGVEMNVELPQQEGDDDDDEDEEAAAGR	130_S*	NP_082281	uncharacterized protein C17orf59 homolog	2310047M10Rik	0.718	0.882
TLS*GEEEAESVGVSSR	43_S*	NP_082281	uncharacterized protein C17orf59 homolog	2310047M10Rik	1	0.803
MALLVDLLRGPNS*PPPGMPLR	423_S*	NP_080931	uncharacterized protein C10orf88 homolog	2310057M21Rik	0.945	0.799
ARLLPEGEETVES*DDDK	156_S*	NP_079831	UPF0690 protein C1orf52 homolog	2410004B18Rik	0.854	0.838
LLPEGEET?VESDDDKDER	153_T?	NP_079831	UPF0690 protein C1orf52 homolog	2410004B18Rik	N/A	N/A
GAS*VLALPLRPR	32_S*	NP_076122	bifunctional lysine-specific demethylase and histidyl-hydroxylase NO66	2410016O06Rik	0.533	0.639
SAS*ATLPSRVEGWAALSR	107_S*	NP_076122	bifunctional lysine-specific demethylase and histidyl-hydroxylase NO66	2410016O06Rik	0.521	0.673
RAPAAQPPAAAAPSAVGS*PAAAPR	24_S*	XP_006504563	PREDICTED: SCAN domain containing 3 isoform X1	2410018M08Rik	0.912	0.781
RAPAAQPPAAAAPSAVGS*PAAAPR	24_S*	XP_006504564	PREDICTED: SCAN domain containing 3 isoform X2	2410018M08Rik	0.912	0.781
RGS*FEVTLLR	72_S*	NP_001032356	selenoprotein H	2700094K13Rik	1	0.896
GIGEFFRLS*PK	71_S*	NP_080791	PCNA-associated factor	2810417H13Rik	1	0.943
AHS*VENPAGQAPEAKPQPK	227_S*	XP_006535001	PREDICTED: uncharacterized protein KIAA1671 isoform X1	2900026A02Rik	N/A	N/A
IGAS?SERDAPQTSPVLR	1123_S?	XP_006535001	PREDICTED: uncharacterized protein KIAA1671 isoform X1	2900026A02Rik	N/A	N/A
IGASS?ERDAPQTSPVLR	1124_S?	XP_006535001	PREDICTED: uncharacterized protein KIAA1671 isoform X1	2900026A02Rik	N/A	N/A
IGASSERDAPQT?SPVLR	1131_T?	XP_006535001	PREDICTED: uncharacterized protein KIAA1671 isoform X1	2900026A02Rik	N/A	N/A
IGASSERDAPQTS*PVLR	1132_S*	XP_006535001	PREDICTED: uncharacterized protein KIAA1671 isoform X1	2900026A02Rik	N/A	N/A
RDES*DEEPPRVER	1664_S*	XP_006535001	PREDICTED: uncharacterized protein KIAA1671 isoform X1	2900026A02Rik	0.809	0.822
RGS*LMVASEDNPR	885_S*	XP_006535001	PREDICTED: uncharacterized protein KIAA1671 isoform X1	2900026A02Rik	N/A	N/A
RPRPLS*VDLTSIFESGDTFLK	288_S*	XP_006535001	PREDICTED: uncharacterized protein KIAA1671 isoform X1	2900026A02Rik	N/A	N/A
SGTEDMLEPS?RKTPPPLS*PR	1027_S?	XP_006535001	PREDICTED: uncharacterized protein KIAA1671 isoform X1	2900026A02Rik	N/A	N/A
SGTEDMLEPS?RKTPPPLS*PR	1035_S*	XP_006535001	PREDICTED: uncharacterized protein KIAA1671 isoform X1	2900026A02Rik	N/A	N/A
SQEPGSRYPVSPGS*PPSDR	1331_S*	XP_006535001	PREDICTED: uncharacterized protein KIAA1671 isoform X1	2900026A02Rik	N/A	N/A
SVVS?VLAS?PGHEEPWSPVSSK	1041_S?	XP_006535001	PREDICTED: uncharacterized protein KIAA1671 isoform X1	2900026A02Rik	N/A	N/A
SVVS?VLAS?PGHEEPWSPVSSK	1045_S?	XP_006535001	PREDICTED: uncharacterized protein KIAA1671 isoform X1	2900026A02Rik	N/A	N/A
SVVSVLASPGHEEPWS*PVSSK	1053_S*	XP_006535001	PREDICTED: uncharacterized protein KIAA1671 isoform X1	2900026A02Rik	N/A	N/A
TQLS?TSAERPSSPAQPR	67_S?	XP_006534100	PREDICTED: UPF0544 protein C5orf45 homolog isoform X1	3010026O09Rik	N/A	N/A
TQLST?SAERPSSPAQPR	68_T?	XP_006534100	PREDICTED: UPF0544 protein C5orf45 homolog isoform X1	3010026O09Rik	N/A	N/A
TQLSTS?AERPSSPAQPR	69_S?	XP_006534100	PREDICTED: UPF0544 protein C5orf45 homolog isoform X1	3010026O09Rik	N/A	N/A
TQLSTSAERPS?SPAQPR	74_S?	XP_006534100	PREDICTED: UPF0544 protein C5orf45 homolog isoform X1	3010026O09Rik	N/A	N/A
TQLSTSAERPSS?PAQPR	75_S?	XP_006534100	PREDICTED: UPF0544 protein C5orf45 homolog isoform X1	3010026O09Rik	N/A	N/A
APAT?ETVYCMNEAEMVDVALGILIEGR	53_T?	NP_001129083	modulator of retrovirus infection homolog	3110062M04Rik	N/A	N/A
APATET?VYCMNEAEMVDVALGILIEGR	55_T?	NP_001129083	modulator of retrovirus infection homolog	3110062M04Rik	N/A	N/A
TSEAGPDKETASTLVQEAS*PELSPEER	48_S*	NP_082745	uncharacterized protein C7orf50 homolog	3110082I17Rik	0.691	0.722
SDS*GFAIQAYK	28_S*	NP_001239577	putative monooxygenase p33MONOX isoform 4	4833439L19Rik	0.781	0.889
LLTVNPGERPT?VHDIAR	261_T?	XP_006499886	PREDICTED: sperm motility kinase X isoform X3	4921509C19Rik	N/A	N/A
GAVFQSLDGIIVS*ANCK	36_S*	XP_006518170	PREDICTED: uncharacterized protein C3orf67 homolog isoform X2	4930452B06Rik	0.952	0.914
KLTAEADSS?SPTGILATSESK	493_S?	NP_001107784	shootin-1 isoform 1	4930506M07Rik	N/A	N/A
KLTAEADSSS?PTGILATSESK	494_S?	NP_001107784	shootin-1 isoform 1	4930506M07Rik	N/A	N/A
LTAEADS?SSPTGILATSESK	492_S?	NP_001107784	shootin-1 isoform 1	4930506M07Rik	N/A	N/A
RIS*MLYMAK	101_S*	NP_001107784	shootin-1 isoform 1	4930506M07Rik	1	0.944
S*MPVLGSVSSVTK	506_S*	NP_001107784	shootin-1 isoform 1	4930506M07Rik	0.856	0.924
TLEAEFNNPCPLT*PEPGEGPR	537_T*	NP_001107784	shootin-1 isoform 1	4930506M07Rik	0.81	0.813
T?EASGT?PGSGS?LEARPPK	474_T?	NP_766038	uncharacterized protein C6orf222 homolog	4930539E08Rik	N/A	N/A
T?EASGTPGS?GS?LEARPPK	469_T?	NP_766038	uncharacterized protein C6orf222 homolog	4930539E08Rik	N/A	N/A
T?EASGTPGS?GS?LEARPPK	477_S?	NP_766038	uncharacterized protein C6orf222 homolog	4930539E08Rik	N/A	N/A
T?EASGTPGS?GS?LEARPPK	479_S?	NP_766038	uncharacterized protein C6orf222 homolog	4930539E08Rik	N/A	N/A
TEAS?GTPGS?GS?LEARPPK	472_S?	NP_766038	uncharacterized protein C6orf222 homolog	4930539E08Rik	N/A	N/A
LRPLSYPDTDVLLLCFS?IGNPDSFGNIPHK	85_S?	NP_001155245	ras homolog gene family, member A-like	4930544G11Rik	N/A	N/A
LRPLSYPDTDVLLLCFSIGNPDS?FGNIPHK	91_S?	NP_001155245	ras homolog gene family, member A-like	4930544G11Rik	N/A	N/A
GMNLPTDQEMQEVIDFLSGFNMGQSHQGS*PLVTR	654_S*	NP_766329	uncharacterized protein KIAA0355 homolog	4931406P16Rik	1	0.934
RNS?TATAMVTEQK	662_S?	NP_766329	uncharacterized protein KIAA0355 homolog	4931406P16Rik	N/A	N/A
RNST?ATAMVTEQK	663_T?	NP_766329	uncharacterized protein KIAA0355 homolog	4931406P16Rik	N/A	N/A
QLS*PATQLAIQR	226_S*	XP_006519684	PREDICTED: uncharacterized protein C14orf93 homolog isoform X4	4931414P19Rik	1	0.993
GCDPGGT*LRPAAS*LPHIAKIR	108_T*	NP_001159866	uncharacterized protein KIAA0895-like	4931428F04Rik	0.952	0.917
GCDPGGT*LRPAAS*LPHIAKIR	114_S*	NP_001159866	uncharacterized protein KIAA0895-like	4931428F04Rik	0.952	0.917
AGMPGSSGLGS*PLGR	4124_S*	NP_766267	uncharacterized protein KIAA1109	4932438A13Rik	0.904	0.877
ALETIPIT*PIER	3996_T*	NP_766267	uncharacterized protein KIAA1109	4932438A13Rik	0.713	0.842
KLGASEGT?INQEIQR	3565_T?	NP_766267	uncharacterized protein KIAA1109	4932438A13Rik	N/A	N/A
LGAS*EGTINQEIQR	3562_S*	NP_766267	uncharacterized protein KIAA1109	4932438A13Rik	1	0.818
LLNFYSLISDPT?GILEKSSETFGPAGVR	2720_T?	NP_766267	uncharacterized protein KIAA1109	4932438A13Rik	N/A	N/A
LLNFYSLISDPTGILEKS?SETFGPAGVR	2726_S?	NP_766267	uncharacterized protein KIAA1109	4932438A13Rik	N/A	N/A
LLNFYSLISDPTGILEKSS?ETFGPAGVR	2727_S?	NP_766267	uncharacterized protein KIAA1109	4932438A13Rik	N/A	N/A
LLNFYSLISDPTGILEKSSET?FGPAGVR	2729_T?	NP_766267	uncharacterized protein KIAA1109	4932438A13Rik	N/A	N/A
VVFENEQDNNS*LTK	2755_S*	NP_766267	uncharacterized protein KIAA1109	4932438A13Rik	0.54	0.662
AGPAASRES?VDSSEAEER	30_S?	NP_001028445	uncharacterized protein KIAA0930 homolog	5031439G07Rik	N/A	N/A
NNRPAFFS*PSLK	347_S*	NP_001028445	uncharacterized protein KIAA0930 homolog	5031439G07Rik	0.952	0.943
SHS*ANDSEEFFREDDSGADLHNATNLR	367_S*	NP_001028445	uncharacterized protein KIAA0930 homolog	5031439G07Rik	0.952	0.955
SLVGS*WLK	405_S*	NP_001028445	uncharacterized protein KIAA0930 homolog	5031439G07Rik	0.952	0.943
LT?QNRGDSDDGRSGGINAETPSGDDFSLSLVDTNLPSEVEPELR	49_T?	NP_081748	protein Njmu-R1	5730455P16Rik	N/A	N/A
LTQNRGDS*DDGRSGGINAETPSGDDFSLSLVDTNLPSEVEPELR	55_S*	XP_006534260	PREDICTED: protein Njmu-R1 isoform X1	5730455P16Rik	0.819	0.793
LTQNRGDSDDGRSGGINAETPS?GDDFSLSLVDTNLPSEVEPELR	69_S?	NP_081748	protein Njmu-R1	5730455P16Rik	N/A	N/A
MLPSLQES*LDGDEK	8_S*	XP_006534260	PREDICTED: protein Njmu-R1 isoform X1	5730455P16Rik	0.957	0.894
KVEGALVLPGS?SAETQWDASYR	218_S?	XP_006538389	PREDICTED: nef-associated protein 1 isoform X3	5830415F09Rik	N/A	N/A
KVEGALVLPGSS?AETQWDASYR	219_S?	XP_006538389	PREDICTED: nef-associated protein 1 isoform X3	5830415F09Rik	N/A	N/A
S?NETELLGSQDEYLSFS*QPR	1261_S?	XP_006510476	PREDICTED: centrosomal protein KIAA1731 homolog isoform X5	5830418K08Rik	1	0.777
S?NETELLGSQDEYLSFS*QPR	1277_S*	XP_006510476	PREDICTED: centrosomal protein KIAA1731 homolog isoform X5	5830418K08Rik	1	0.777
EVRTAGRS?RPLGLS?SLLNR	303_S?	XP_006499379	PREDICTED: uncharacterized protein C20orf96 homolog isoform X3	6820408C15Rik	N/A	N/A
EVRTAGRS?RPLGLS?SLLNR	309_S?	XP_006499379	PREDICTED: uncharacterized protein C20orf96 homolog isoform X3	6820408C15Rik	N/A	N/A
RDS*S?ESQLASTESDKPTTGR	66_S*	XP_006526490	PREDICTED: uncharacterized protein C18orf25 homolog isoform X2	8030462N17Rik	1	0.921
RDS*S?ESQLASTESDKPTTGR	67_S?	XP_006526490	PREDICTED: uncharacterized protein C18orf25 homolog isoform X2	8030462N17Rik	1	0.921
KSPDLGEYDPLTQADS*DES*EDDLVLNLQQK	30_S*	NP_083258	uncharacterized protein KIAA1467	8430419L09Rik	0.904	0.968
KSPDLGEYDPLTQADS*DES*EDDLVLNLQQK	33_S*	NP_083258	uncharacterized protein KIAA1467	8430419L09Rik	0.904	0.968
S*ALGDLPEPDSDADVAGAAKPHLSEVTPEGFPSEPLGGLEQK	53_S*	NP_083258	uncharacterized protein KIAA1467	8430419L09Rik	0.856	0.848
SALGDLPEPDSDADVAGAAKPHLS?EVTPEGFPSEPLGGLEQK	76_S?	NP_083258	uncharacterized protein KIAA1467	8430419L09Rik	N/A	N/A
SALGDLPEPDSDADVAGAAKPHLSEVT?PEGFPSEPLGGLEQK	79_T?	NP_083258	uncharacterized protein KIAA1467	8430419L09Rik	N/A	N/A
KGS?TSSTSSSSSSSVIDPLSSVLDGTDPLSMFAATSDPAATGTVTDSSR	81_S?	NP_082091	UPF0505 protein C16orf62 homolog	9030624J02Rik	N/A	N/A
KGST?SSTSSSSSSSVIDPLSSVLDGTDPLSMFAATSDPAATGTVTDSSR	82_T?	NP_082091	UPF0505 protein C16orf62 homolog	9030624J02Rik	N/A	N/A
KGSTS?STSSSSSSSVIDPLSSVLDGTDPLSMFAATSDPAATGTVTDSSR	83_S?	NP_082091	UPF0505 protein C16orf62 homolog	9030624J02Rik	N/A	N/A
KGSTSS?TSSSSSSSVIDPLSSVLDGTDPLSMFAATSDPAATGTVTDSSR	84_S?	NP_082091	UPF0505 protein C16orf62 homolog	9030624J02Rik	N/A	N/A
KGSTSST?SSSSSSSVIDPLSSVLDGTDPLSMFAATSDPAATGTVTDSSR	85_T?	NP_082091	UPF0505 protein C16orf62 homolog	9030624J02Rik	N/A	N/A
KGSTSSTS?SSSSSSVIDPLSSVLDGTDPLSMFAATSDPAATGTVTDSSR	86_S?	NP_082091	UPF0505 protein C16orf62 homolog	9030624J02Rik	N/A	N/A
KGSTSSTSS?SSSSSVIDPLSSVLDGTDPLSMFAATSDPAATGTVTDSSR	87_S?	NP_082091	UPF0505 protein C16orf62 homolog	9030624J02Rik	N/A	N/A
KGSTSSTSSS?SSSSVIDPLSSVLDGTDPLSMFAATSDPAATGTVTDSSR	88_S?	NP_082091	UPF0505 protein C16orf62 homolog	9030624J02Rik	N/A	N/A
KGSTSSTSSSS?SSSVIDPLSSVLDGTDPLSMFAATSDPAATGTVTDSSR	89_S?	NP_082091	UPF0505 protein C16orf62 homolog	9030624J02Rik	N/A	N/A
KGSTSSTSSSSSS?SVIDPLSSVLDGTDPLSMFAATSDPAATGTVTDSSR	91_S?	NP_082091	UPF0505 protein C16orf62 homolog	9030624J02Rik	N/A	N/A
KGSTSSTSSSSSSS?VIDPLSSVLDGTDPLSMFAATSDPAATGTVTDSSR	92_S?	NP_082091	UPF0505 protein C16orf62 homolog	9030624J02Rik	N/A	N/A
TMHDSVNALT*LEDEK	653_T*	NP_082091	UPF0505 protein C16orf62 homolog	9030624J02Rik	0.78	0.836
DEEPEDINIAIS*K	165_S*	NP_694757	keratinocyte-associated transmembrane protein 2 precursor	9530068E07Rik	0.848	0.728
SYVNRS*PS*PNVKPVEK	78_S*	XP_006528964	PREDICTED: uncharacterized protein CXorf23 homolog isoform X4	A830080D01Rik	0.952	0.864
SYVNRS*PS*PNVKPVEK	80_S*	XP_006528964	PREDICTED: uncharacterized protein CXorf23 homolog isoform X4	A830080D01Rik	0.952	0.864
ATIEEVPS*EDEGEDAADGVEDLDHYELK	137_S*	NP_001258962	ubiquitin-conjugating enzyme E2 Q2-like	AA414768	N/A	N/A
APARPAS*PALVSGTASAAGK	397_S*	NP_808272	specifically androgen-regulated gene protein	AA986860	0.736	0.704
NSRPRPAS*LGMGK	537_S*	NP_808272	specifically androgen-regulated gene protein	AA986860	1	0.969
SGS*SDSSYDFLSAEEK	35_S*	NP_808272	specifically androgen-regulated gene protein	AA986860	0.845	0.919
TIGSLEAEADSGLSTDESEPAT?SPR	78_T?	NP_808272	specifically androgen-regulated gene protein	AA986860	N/A	N/A
TIGSLEAEADSGLSTDESEPATS*PR	79_S*	NP_808272	specifically androgen-regulated gene protein	AA986860	0.702	0.819
ITHIPLYFVNAQFPRFS*PVLGR	495_S*	NP_700465	aladin	Aaas	0.87	0.777
EQGS*SGLGSGSSGGGGSSSGLGSGYIGR	13_S*	NP_808430	AP2 associated kinase 1 isoform 2	Aak1	0.794	1
EQGSS?GLGSGSSGGGGSSSGLGSGYIGR	14_S?	NP_808430	AP2 associated kinase 1 isoform 2	Aak1	N/A	N/A
EQGSSGLGS?GSSGGGGSSSGLGSGYIGR	18_S?	NP_808430	AP2 associated kinase 1 isoform 2	Aak1	N/A	N/A
EQGSSGLGSGSSGGGGS?SSGLGSGYIGR	26_S?	NP_808430	AP2 associated kinase 1 isoform 2	Aak1	N/A	N/A
EQGSSGLGSGSSGGGGSS?SGLGSGYIGR	27_S?	NP_808430	AP2 associated kinase 1 isoform 2	Aak1	N/A	N/A
EQGSSGLGSGSSGGGGSSS?GLGSGYIGR	28_S?	NP_808430	AP2 associated kinase 1 isoform 2	Aak1	N/A	N/A
EQGSSGLGSGSSGGGGSSSGLGS?GYIGR	32_S?	NP_808430	AP2 associated kinase 1 isoform 2	Aak1	N/A	N/A
ILSDVTHS?AVFGVPASK	559_S?	NP_808430	AP2 associated kinase 1 isoform 2	Aak1	N/A	N/A
REQGSSGLGSGS?SGGGGSSSGLGSGYIGR	20_S?	NP_808430	AP2 associated kinase 1 isoform 2	Aak1	N/A	N/A
REQGSSGLGSGSS?GGGGSSSGLGSGYIGR	21_S?	NP_808430	AP2 associated kinase 1 isoform 2	Aak1	N/A	N/A
RILS*DVTHSAVFGVPASK	554_S*	NP_808430	AP2 associated kinase 1 isoform 2	Aak1	1	1
RILSDVT?HSAVFGVPASK	557_T?	NP_808430	AP2 associated kinase 1 isoform 2	Aak1	N/A	N/A
VGSLT*PPSS?PKTQR	537_T*	NP_808430	AP2 associated kinase 1 isoform 2	Aak1	1	0.989
VGSLT*PPSS?PKTQR	541_S?	NP_808430	AP2 associated kinase 1 isoform 2	Aak1	1	0.989
IAS*LVS*EDEAAFLAS*LQR	394_S*	NP_941010	alanine--tRNA ligase, mitochondrial precursor	Aars2	1	0.924
IAS*LVS*EDEAAFLAS*LQR	397_S*	NP_941010	alanine--tRNA ligase, mitochondrial precursor	Aars2	1	0.924
IAS*LVS*EDEAAFLAS*LQR	406_S*	NP_941010	alanine--tRNA ligase, mitochondrial precursor	Aars2	1	0.924
RAEAQALLQDYVSTQS*AEE	409_S*	NP_659078	alanyl-tRNA editing protein Aarsd1	Aarsd1	0.45	0.741
EEDRNS*EDDGVVAAFSSVK	170_S*	XP_006533853	PREDICTED: protein AATF isoform X3	Aatf	0.491	0.631
Y?GAGYYMTIIK	107_Y?	XP_006524550	PREDICTED: ATP-binding cassette, sub-family A (ABC1), member 17 isoform X13	Abca17	N/A	N/A
ALVADEPEDLDT*EDEGLISFEEER	2392_T*	XP_006497679	PREDICTED: ATP-binding cassette sub-family A member 2 isoform X8	Abca2	0.902	0.916
DLSDYEIFILFCLLY?FSSFIYFASSNVTK	230_Y?	NP_001160029	ATP-binding cassette sub-family A member 6 isoform 3	Abca6	N/A	N/A
DLSDYEIFILFCLLYFS?SFIYFASSNVTK	232_S?	NP_001160029	ATP-binding cassette sub-family A member 6 isoform 3	Abca6	N/A	N/A
DLSDYEIFILFCLLYFSS?FIYFASSNVTK	233_S?	NP_001160029	ATP-binding cassette sub-family A member 6 isoform 3	Abca6	N/A	N/A
DLSDYEIFILFCLLYFSSFIY?FASSNVTK	236_Y?	NP_001160029	ATP-binding cassette sub-family A member 6 isoform 3	Abca6	N/A	N/A
DLSDYEIFILFCLLYFSSFIYFAS?SNVTK	239_S?	NP_001160029	ATP-binding cassette sub-family A member 6 isoform 3	Abca6	N/A	N/A
DLSDYEIFILFCLLYFSSFIYFASS?NVTK	240_S?	NP_001160029	ATP-binding cassette sub-family A member 6 isoform 3	Abca6	N/A	N/A
GS?SQLDVNEEVEALIVK	105_S?	XP_006521903	PREDICTED: multidrug resistance-associated protein 1 isoform X2	Abcc1	N/A	N/A
GSS*QLDVNEEVEALIVK	106_S*	XP_006521903	PREDICTED: multidrug resistance-associated protein 1 isoform X2	Abcc1	0.719	0.731
TYANAEQDLAS*EDDSVSGSGK	694_S*	XP_006521903	PREDICTED: multidrug resistance-associated protein 1 isoform X2	Abcc1	0.497	0.597
TYANAEQDLASEDDS*VSGSGK	698_S*	XP_006521903	PREDICTED: multidrug resistance-associated protein 1 isoform X2	Abcc1	0.712	0.692
TYANAEQDLASEDDSVS*GSGK	700_S*	XP_006521903	PREDICTED: multidrug resistance-associated protein 1 isoform X2	Abcc1	0.604	0.598
KENEEAEPST*APGT*PTLR	642_T*	XP_006519073	PREDICTED: multidrug resistance-associated protein 4 isoform X1	Abcc4	0.614	0.715
KENEEAEPSTAPGT*PTLR	646_T*	XP_006519073	PREDICTED: multidrug resistance-associated protein 4 isoform X1	Abcc4	0.781	0.728
AKGGNVFEALIQDDS*EEEEEEEENRVLKPAKPEK	138_S*	NP_038882	ATP-binding cassette sub-family F member 1	Abcf1	0.72	0.634
FTFPDPPPLS?PPVLGLHGVTFGYEGQKPLFK	613_S?	NP_038882	ATP-binding cassette sub-family F member 1	Abcf1	N/A	N/A
LKQLS*VPAS*DEEDEVPAPIPR	103_S*	NP_038882	ATP-binding cassette sub-family F member 1	Abcf1	0.647	0.673
LKQLS*VPAS*DEEDEVPAPIPR	107_S*	NP_038882	ATP-binding cassette sub-family F member 1	Abcf1	0.647	0.673
SKPAAADS*EGEEEEEDTAKEKEPPQQGK	194_S*	NP_038882	ATP-binding cassette sub-family F member 1	Abcf1	0.487	0.589
LGSQHS?PGRTASLNQRPR	220_S?	NP_001070661	abl interactor 1 isoform 5	Abi1	N/A	N/A
TLEPVKPPTVPNDYMTS*PAR	211_S*	NP_001070661	abl interactor 1 isoform 5	Abi1	1	1
TNPPT?QKPPSPPVSGR	173_T?	NP_001070661	abl interactor 1 isoform 5	Abi1	N/A	N/A
TNPPTQKPPS*PPVS?GRGTLGR	178_S*	NP_001070661	abl interactor 1 isoform 5	Abi1	1	0.979
TNPPTQKPPS*PPVS?GRGTLGR	182_S?	NP_001070661	abl interactor 1 isoform 5	Abi1	1	0.979
GLGESDALDSEPAVS*PLLPRK	333_S*	NP_001269976	tyrosine-protein kinase ABL1 isoform e	Abl1	0.845	0.887
RPS*LPALHFIK	16_S*	XP_006497684	PREDICTED: tyrosine-protein kinase ABL1 isoform X2	Abl1	1	0.982
DKS*PSSLLEDAK	595_S*	XP_006496685	PREDICTED: Abelson tyrosine-protein kinase 2 isoform X10	Abl2	1	0.989
VPVLIS*PTLK	795_S*	XP_006496685	PREDICTED: Abelson tyrosine-protein kinase 2 isoform X10	Abl2	1	0.994
LRPT?RTSSESIYSRPGSSIPGSPGHTIYAK	33_T?	XP_006527111	PREDICTED: actin-binding LIM protein 1 isoform X12	Ablim1	N/A	N/A
LRPTRTS?SESIYSRPGSSIPGSPGHTIYAK	36_S?	XP_006527111	PREDICTED: actin-binding LIM protein 1 isoform X12	Ablim1	N/A	N/A
MDRGVS*MPNMLEPK	431_S*	XP_006527111	PREDICTED: actin-binding LIM protein 1 isoform X12	Ablim1	1	0.889
S*SGREEDEEELLR	312_S*	XP_006527111	PREDICTED: actin-binding LIM protein 1 isoform X12	Ablim1	0.736	0.823
S?TSQGSINSPVYSR	134_S?	XP_006527111	PREDICTED: actin-binding LIM protein 1 isoform X12	Ablim1	N/A	N/A
SS?GREEDEEELLR	313_S?	XP_006527111	PREDICTED: actin-binding LIM protein 1 isoform X12	Ablim1	N/A	N/A
ST?SQGSINSPVYSR	135_T?	XP_006527111	PREDICTED: actin-binding LIM protein 1 isoform X12	Ablim1	N/A	N/A
STS*QGSINSPVYSR	136_S*	XP_006527111	PREDICTED: actin-binding LIM protein 1 isoform X12	Ablim1	0.862	0.8
STSQGS?INSPVYSR	139_S?	XP_006527111	PREDICTED: actin-binding LIM protein 1 isoform X12	Ablim1	N/A	N/A
TLS*PTPS?AEGYQDVRDR	115_S*	XP_006527111	PREDICTED: actin-binding LIM protein 1 isoform X12	Ablim1	0.831	0.855
TLS*PTPS?AEGYQDVRDR	119_S?	XP_006527111	PREDICTED: actin-binding LIM protein 1 isoform X12	Ablim1	0.831	0.855
TLSPT?PSAEGYQDVR	117_T?	XP_006527111	PREDICTED: actin-binding LIM protein 1 isoform X12	Ablim1	N/A	N/A
EGS*LSPASVSSDTLSDLGISGLQDGLAFHMR	47_S*	NP_579938	acetyl-CoA carboxylase 1	Acaca	0.644	0.599
EGSLS*PASVSSDTLSDLGISGLQDGLAFHMR	49_S*	NP_579938	acetyl-CoA carboxylase 1	Acaca	0.62	0.609
EGSLSPAS?VSSDTLSDLGISGLQDGLAFHMR	52_S?	NP_579938	acetyl-CoA carboxylase 1	Acaca	N/A	N/A
EGSLSPASVS?SDTLSDLGISGLQDGLAFHMR	54_S?	NP_579938	acetyl-CoA carboxylase 1	Acaca	N/A	N/A
EGSLSPASVSS?DTLSDLGISGLQDGLAFHMR	55_S?	NP_579938	acetyl-CoA carboxylase 1	Acaca	N/A	N/A
EGSLSPASVSSDT?LSDLGISGLQDGLAFHMR	57_T?	NP_579938	acetyl-CoA carboxylase 1	Acaca	N/A	N/A
EGSLSPASVSSDTLS?DLGISGLQDGLAFHMR	59_S?	NP_579938	acetyl-CoA carboxylase 1	Acaca	N/A	N/A
FIIGSVS?EDNSEDEISNLVKLDLEEK	25_S?	NP_579938	acetyl-CoA carboxylase 1	Acaca	N/A	N/A
FIIGSVSEDNS?EDEISNLVKLDLEEK	29_S?	NP_579938	acetyl-CoA carboxylase 1	Acaca	N/A	N/A
FIIGSVSEDNSEDEIS?NLVKLDLEEK	34_S?	NP_579938	acetyl-CoA carboxylase 1	Acaca	N/A	N/A
SSMS*GLHLVK	79_S*	NP_579938	acetyl-CoA carboxylase 1	Acaca	0.715	0.72
IFS?SEHDIFR	54_S?	NP_031407	long-chain specific acyl-CoA dehydrogenase, mitochondrial precursor	Acadl	N/A	N/A
IFSS*EHDIFR	55_S*	NP_031407	long-chain specific acyl-CoA dehydrogenase, mitochondrial precursor	Acadl	0.567	0.963
EAEAPPGQPGPLPGS?SPTELQYR	769_S?	XP_006538605	PREDICTED: arf-GAP with coiled-coil, ANK repeat and PH domain-containing protein 3 isoform X1	Acap3	N/A	N/A
EAEAPPGQPGPLPGSS?PTELQYR	770_S?	XP_006538605	PREDICTED: arf-GAP with coiled-coil, ANK repeat and PH domain-containing protein 3 isoform X1	Acap3	N/A	N/A
EAEAPPGQPGPLPGSSPT?ELQYR	772_T?	XP_006538605	PREDICTED: arf-GAP with coiled-coil, ANK repeat and PH domain-containing protein 3 isoform X1	Acap3	N/A	N/A
AES?S?DSGAESEEEEAQEELK	85_S?	XP_006498450	PREDICTED: acyl-CoA-binding domain-containing protein 5 isoform X4	Acbd5	N/A	N/A
AESS?DS?GAESEEEEAQEELK	86_S?	XP_006498450	PREDICTED: acyl-CoA-binding domain-containing protein 5 isoform X4	Acbd5	N/A	N/A
AESS?DS?GAESEEEEAQEELK	88_S?	XP_006498450	PREDICTED: acyl-CoA-binding domain-containing protein 5 isoform X4	Acbd5	N/A	N/A
AESSDS?GAES?EEEEAQEELK	92_S?	XP_006498450	PREDICTED: acyl-CoA-binding domain-containing protein 5 isoform X4	Acbd5	N/A	N/A
GS?RGSLNEQIALVLIR	320_S?	XP_006498450	PREDICTED: acyl-CoA-binding domain-containing protein 5 isoform X4	Acbd5	N/A	N/A
GSRGS*LNEQIALVLIR	323_S*	XP_006498450	PREDICTED: acyl-CoA-binding domain-containing protein 5 isoform X4	Acbd5	0.845	0.91
APVVLQPEQIVS?EEETPPPLLTK	373_S?	XP_006519361	PREDICTED: apoptotic chromatin condensation inducer in the nucleus isoform X5	Acin1	N/A	N/A
APVVLQPEQIVSEEET*PPPLLTK	377_T*	XP_006519361	PREDICTED: apoptotic chromatin condensation inducer in the nucleus isoform X5	Acin1	0.712	0.661
HLS*HPEPEQQHVIQR	670_S*	XP_006519361	PREDICTED: apoptotic chromatin condensation inducer in the nucleus isoform X5	Acin1	0.904	0.72
KPS*ISITTESLK	823_S*	XP_006519361	PREDICTED: apoptotic chromatin condensation inducer in the nucleus isoform X5	Acin1	0.777	0.835
RAS*HALFPEHSGK	521_S*	XP_006519361	PREDICTED: apoptotic chromatin condensation inducer in the nucleus isoform X5	Acin1	0.924	0.759
S*GVSITIDDPVR	946_S*	XP_006519361	PREDICTED: apoptotic chromatin condensation inducer in the nucleus isoform X5	Acin1	0.883	0.814
S?LSPLSGTTDTKAESPAGR	437_S?	XP_006519361	PREDICTED: apoptotic chromatin condensation inducer in the nucleus isoform X5	Acin1	N/A	N/A
SGVS*ITIDDPVR	949_S*	XP_006519361	PREDICTED: apoptotic chromatin condensation inducer in the nucleus isoform X5	Acin1	0.902	0.823
SGVSITIDDPVRTAQVPS*PPRGK	963_S*	XP_006519361	PREDICTED: apoptotic chromatin condensation inducer in the nucleus isoform X5	Acin1	1	0.777
SLIPDIKPLAGQEAVVDLHADDSRISEDET?ERNGDDGTHDK	862_T?	XP_006519361	PREDICTED: apoptotic chromatin condensation inducer in the nucleus isoform X5	Acin1	N/A	N/A
SLS?PLSGTTDTK	439_S?	XP_006519361	PREDICTED: apoptotic chromatin condensation inducer in the nucleus isoform X5	Acin1	N/A	N/A
SLSPLS?GTTDTKAES*PAGR	442_S?	XP_006519361	PREDICTED: apoptotic chromatin condensation inducer in the nucleus isoform X5	Acin1	N/A	N/A
SLSPLSGTTDT?KAESPAGR	447_T?	XP_006519361	PREDICTED: apoptotic chromatin condensation inducer in the nucleus isoform X5	Acin1	N/A	N/A
SLSPLSGTTDTKAES*PAGR	451_S*	XP_006519361	PREDICTED: apoptotic chromatin condensation inducer in the nucleus isoform X5	Acin1	0.791	0.768
SQS*PS*PPPLPEDLEK	349_S*	XP_006519361	PREDICTED: apoptotic chromatin condensation inducer in the nucleus isoform X5	Acin1	0.791	0.746
SQS*PS*PPPLPEDLEK	351_S*	XP_006519361	PREDICTED: apoptotic chromatin condensation inducer in the nucleus isoform X5	Acin1	0.791	0.746
SSSFSEEKGES*DDEKPR	176_S*	XP_006519361	PREDICTED: apoptotic chromatin condensation inducer in the nucleus isoform X5	Acin1	0.812	0.744
KAKPAMPQDSVPS*PR	481_S*	NP_001186225	ATP-citrate synthase isoform 1	Acly	N/A	N/A
T?ASFSESRADEVAPAKK	453_T?	NP_001186225	ATP-citrate synthase isoform 1	Acly	N/A	N/A
TAS*FSESRADEVAPAKK	455_S*	NP_001186225	ATP-citrate synthase isoform 1	Acly	0.703	0.699
TASFS?ESRADEVAPAK	457_S?	NP_001186225	ATP-citrate synthase isoform 1	Acly	N/A	N/A
TASFSES?RADEVAPAK	459_S?	NP_001186225	ATP-citrate synthase isoform 1	Acly	N/A	N/A
Y?RADSHGELDLAR	52_Y?	NP_036136	acyl-coenzyme A thioesterase 1	Acot1	N/A	N/A
YRADS*HGELDLAR	56_S*	NP_036136	acyl-coenzyme A thioesterase 1	Acot1	N/A	N/A
S?LSATTLVSVGALAAVLAY?WLTHRPK	24_S?	NP_001028770	long-chain-fatty-acid--CoA ligase 6 isoform 3	Acsl6	N/A	N/A
S?LSATTLVSVGALAAVLAY?WLTHRPK	42_Y?	NP_001028770	long-chain-fatty-acid--CoA ligase 6 isoform 3	Acsl6	N/A	N/A
S?LSATTLVSVGALAAVLAYWLT?HRPK	45_T?	NP_001028770	long-chain-fatty-acid--CoA ligase 6 isoform 3	Acsl6	N/A	N/A
AELGMNDSPS?QSPPVK	99_S?	XP_006500038	PREDICTED: acetyl-coenzyme A synthetase, cytoplasmic isoform X3	Acss2	N/A	N/A
AELGMNDSPSQS?PPVK	101_S?	XP_006500038	PREDICTED: acetyl-coenzyme A synthetase, cytoplasmic isoform X3	Acss2	N/A	N/A
VRGWS*PPPEVRR	30_S*	NP_062785	acetyl-coenzyme A synthetase, cytoplasmic	Acss2	0.433	0.612
MDDDIAALVVDNGS*GMCKAGFAGDDAPR	14_S*	NP_031419	actin, cytoplasmic 1	Actb	0.952	0.978
S?YELPDGQVITIGNER	240_S?	NP_780706	beta-actin-like protein 2	Actbl2	N/A	N/A
SY?ELPDGQVITIGNER	241_Y?	NP_780706	beta-actin-like protein 2	Actbl2	N/A	N/A
CPEALFQPSFLGMES?CGIHETTFNSIMK	271_S?	NP_033739	actin, cytoplasmic 2	Actg1	N/A	N/A
EITALAPS*TMK	323_S*	NP_033739	actin, cytoplasmic 2	Actg1	N/A	N/A
Y?PIEHGIVTNWDDMEK	69_Y?	NP_033739	actin, cytoplasmic 2	Actg1	N/A	N/A
Y?PIEHGIITNWDDMEK	70_Y?	NP_033740	actin, gamma-enteric smooth muscle	Actg2	N/A	N/A
EAVREGS*PANWK	181_S*	XP_006535566	PREDICTED: actin-like protein 6A isoform X1	Actl6a	0.635	0.788
FAIQDIS*VEETSAK	160_S*	NP_068695	alpha-actinin-4	Actn4	N/A	N/A
HNPVFGVMS*	418_S*	NP_001192315	actin-related protein 3	Actr3	N/A	N/A
AAS*FKLQR	573_S*	NP_001278800	disintegrin and metalloproteinase domain-containing protein 17 isoform 4	Adam17	0.687	0.797
S*FEDLTDHPVTR	556_S*	NP_001278800	disintegrin and metalloproteinase domain-containing protein 17 isoform 4	Adam17	0.904	0.865
VT*NTPESLR	462_T*	NP_001278820	disintegrin and metalloproteinase domain-containing protein 19 isoform 3	Adam19	0.677	0.679
S?ESDSSTTEDSGSNTNVTSSGGSSSTDPPITPNPER	726_S?	NP_001258987	disintegrin and metalloproteinase domain-containing protein 5 isoform 1 precursor	Adam5	N/A	N/A
SES?DSSTTEDSGSNTNVTSSGGSSSTDPPITPNPER	728_S?	NP_001258987	disintegrin and metalloproteinase domain-containing protein 5 isoform 1 precursor	Adam5	N/A	N/A
SESDS?STTEDSGSNTNVTSSGGSSSTDPPITPNPER	730_S?	NP_001258987	disintegrin and metalloproteinase domain-containing protein 5 isoform 1 precursor	Adam5	N/A	N/A
SESDSS?TTEDSGSNTNVTSSGGSSSTDPPITPNPER	731_S?	NP_001258987	disintegrin and metalloproteinase domain-containing protein 5 isoform 1 precursor	Adam5	N/A	N/A
SESDSSTTEDS?GSNTNVTSSGGSSSTDPPITPNPER	736_S?	NP_001258987	disintegrin and metalloproteinase domain-containing protein 5 isoform 1 precursor	Adam5	N/A	N/A
SESDSSTTEDSGS?NTNVTSSGGSSSTDPPITPNPER	738_S?	NP_001258987	disintegrin and metalloproteinase domain-containing protein 5 isoform 1 precursor	Adam5	N/A	N/A
SESDSSTTEDSGSNTNVTS?SGGSSSTDPPITPNPER	744_S?	NP_001258987	disintegrin and metalloproteinase domain-containing protein 5 isoform 1 precursor	Adam5	N/A	N/A
SESDSSTTEDSGSNTNVTSS?GGSSSTDPPITPNPER	745_S?	NP_001258987	disintegrin and metalloproteinase domain-containing protein 5 isoform 1 precursor	Adam5	N/A	N/A
SESDSSTTEDSGSNTNVTSSGGS?SSTDPPITPNPER	748_S?	NP_001258987	disintegrin and metalloproteinase domain-containing protein 5 isoform 1 precursor	Adam5	N/A	N/A
SESDSSTTEDSGSNTNVTSSGGSS?STDPPITPNPER	749_S?	NP_001258987	disintegrin and metalloproteinase domain-containing protein 5 isoform 1 precursor	Adam5	N/A	N/A
SESDSSTTEDSGSNTNVTSSGGSSS?TDPPITPNPER	750_S?	NP_001258987	disintegrin and metalloproteinase domain-containing protein 5 isoform 1 precursor	Adam5	N/A	N/A
SESDSSTTEDSGSNTNVTSSGGSSST?DPPITPNPER	751_T?	NP_001258987	disintegrin and metalloproteinase domain-containing protein 5 isoform 1 precursor	Adam5	N/A	N/A
ANS*MEGLMPR	662_S*	XP_006520380	PREDICTED: adenylate cyclase type 6 isoform X15	Adcy6	1	0.987
NAEPPS?PTPAAHTR	141_S?	XP_006520380	PREDICTED: adenylate cyclase type 6 isoform X15	Adcy6	N/A	N/A
NAEPPSPT?PAAHTR	143_T?	XP_006520380	PREDICTED: adenylate cyclase type 6 isoform X15	Adcy6	N/A	N/A
GQGT?ASPGSVSDLAQTVK	371_T?	NP_001278839	adenylate cyclase type 9 isoform 2	Adcy9	N/A	N/A
GQGTAS?PGSVSDLAQTVK	373_S?	NP_001278839	adenylate cyclase type 9 isoform 2	Adcy9	N/A	N/A
GQGTASPGS*VSDLAQTVK	376_S*	NP_001278839	adenylate cyclase type 9 isoform 2	Adcy9	0.432	0.636
GQGTASPGSVS*DLAQTVK	378_S*	NP_001278839	adenylate cyclase type 9 isoform 2	Adcy9	0.529	0.658
LQSPDMGGNES?SIYLR	324_S?	XP_006505454	PREDICTED: pituitary adenylate cyclase-activating polypeptide type I receptor isoform X4	Adcyap1r1	N/A	N/A
LQSPDMGGNESS?IYLR	325_S?	XP_006505454	PREDICTED: pituitary adenylate cyclase-activating polypeptide type I receptor isoform X4	Adcyap1r1	N/A	N/A
LQSPDMGGNESSIY?LR	327_Y?	XP_006505454	PREDICTED: pituitary adenylate cyclase-activating polypeptide type I receptor isoform X4	Adcyap1r1	N/A	N/A
AAVVT?SPPPTTAPHK	11_T?	XP_006503744	PREDICTED: alpha-adducin isoform X13	Add1	N/A	N/A
AAVVTS*PPPTTAPHK	12_S*	XP_006503744	PREDICTED: alpha-adducin isoform X13	Add1	0.803	0.816
SAGPQS*QLLAS*VIAEK	517_S*	NP_001258790	beta-adducin isoform 2	Add2	1	0.988
SAGPQS*QLLAS*VIAEK	522_S*	NP_001258790	beta-adducin isoform 2	Add2	1	0.988
SPERTEEVLSPDGSPS*KS*PSK	647_S*	NP_001157573	gamma-adducin isoform b	Add3	1	0.958
SPERTEEVLSPDGSPS*KS*PSK	649_S*	NP_001157573	gamma-adducin isoform b	Add3	1	0.958
SPERTEEVLSPDGSPSKSPS?K	651_S?	NP_001157573	gamma-adducin isoform b	Add3	N/A	N/A
VDKMT?IPTVDVILGR	305_T?	NP_036126	alcohol dehydrogenase 4	Adh4	N/A	N/A
VDKMTIPT?VDVILGR	308_T?	NP_036126	alcohol dehydrogenase 4	Adh4	N/A	N/A
RDS*APVDPSSPHSYG	138_S*	NP_891558	ADM2 preproprotein	Adm2	0.831	0.907
IPS*DNLEEPVPK	904_S*	NP_033758	activity-dependent neuroprotector homeobox protein	Adnp	0.602	0.796
LNQS*PGLAPVKR	708_S*	NP_033758	activity-dependent neuroprotector homeobox protein	Adnp	0.856	0.857
GRLDS*GPLFTFK	465_S*	NP_001271310	alpha-1B adrenergic receptor	Adra1b	0.845	0.9
TRAS?QVKPGDS*LPR	339_S?	NP_031443	alpha-2A adrenergic receptor	Adra2a	0.902	0.919
TRAS?QVKPGDS*LPR	346_S*	NP_031443	alpha-2A adrenergic receptor	Adra2a	0.902	0.919
NKPRS*PVVELSK	628_S*	NP_570933	beta-adrenergic receptor kinase 1 isoform 2	Adrbk1	1	0.988
LSPLSPGS*PGPAAR	24_S*	XP_006506971	PREDICTED: zinc finger protein AEBP2 isoform X4	Aebp2	0.879	0.863
RGS*LEMSSDGEPLSR	199_S*	XP_006506971	PREDICTED: zinc finger protein AEBP2 isoform X4	Aebp2	1	0.935
KFS*EPNTYIDGLPSR	428_S*	NP_666214	actin filament-associated protein 1-like 2 isoform 3	Afap1l2	1	0.964
KFSEPNT?YIDGLPSR	432_T?	NP_666214	actin filament-associated protein 1-like 2 isoform 3	Afap1l2	N/A	N/A
KFSEPNTY?IDGLPSR	433_Y?	NP_666214	actin filament-associated protein 1-like 2 isoform 3	Afap1l2	N/A	N/A
VAQQPLSLVGCDVLPDPSPDHLY*SFR	357_Y*	NP_666214	actin filament-associated protein 1-like 2 isoform 3	Afap1l2	1	0.972
VAQQPLSLVGCDVLPDPSPDHLYS?FR	358_S?	NP_666214	actin filament-associated protein 1-like 2 isoform 3	Afap1l2	N/A	N/A
KLSPLISS?LPS*PVPPLS*PVHSR	196_S?	XP_006534865	PREDICTED: AF4/FMR2 family member 1 isoform X2	Aff1	1	0.931
KLSPLISS?LPS*PVPPLS*PVHSR	199_S*	XP_006534865	PREDICTED: AF4/FMR2 family member 1 isoform X2	Aff1	1	0.931
LLS*PLRDSPPPTSLVVK	764_S*	XP_006534865	PREDICTED: AF4/FMR2 family member 1 isoform X2	Aff1	0.845	0.938
LLSPLRDS?PPPTSLVVK	769_S?	XP_006534865	PREDICTED: AF4/FMR2 family member 1 isoform X2	Aff1	N/A	N/A
LSPLISSLPSPVPPLS*PVHSR	205_S*	XP_006534865	PREDICTED: AF4/FMR2 family member 1 isoform X2	Aff1	1	0.931
DLLPS*PAGPILSK	780_S*	XP_006534623	PREDICTED: AF4/FMR2 family member 4 isoform X2	Aff4	0.856	0.848
ELLS*PLS*EPDDRYPLIVK	669_S*	XP_006534623	PREDICTED: AF4/FMR2 family member 4 isoform X2	Aff4	0.856	0.862
ELLS*PLS*EPDDRYPLIVK	672_S*	XP_006534623	PREDICTED: AF4/FMR2 family member 4 isoform X2	Aff4	0.856	0.862
S?SSPGKPQAVSSLSSSHSR	173_S?	XP_006534623	PREDICTED: AF4/FMR2 family member 4 isoform X2	Aff4	N/A	N/A
LT*NPKSPDPDPTGQNALDDSAASMK	391_T*	NP_001239432	aftiphilin isoform 2	Aftph	0.83	0.694
SFS*PGDFRTDK	151_S*	NP_001239432	aftiphilin isoform 2	Aftph	0.831	0.797
FVLMAT*PNLSRK	783_T*	NP_001032213	arf-GAP with GTPase, ANK repeat and PH domain-containing protein 1 isoform 2	Agap1	0.8	0.805
YLTGTYVQEES*PEGGR	101_S*	NP_001032213	arf-GAP with GTPase, ANK repeat and PH domain-containing protein 1 isoform 2	Agap1	N/A	N/A
ELAVTLQGPDDNT*LLFESR	228_T*	XP_006499711	PREDICTED: cytosolic carboxypeptidase 2 isoform X13	Agbl2	1	0.893
SLLGES?APALHLNKGTPS?QSPVVGR	167_S?	XP_006496503	PREDICTED: arf-GAP domain and FG repeat-containing protein 1 isoform X11	Agfg1	N/A	N/A
SLLGESAPALHLNKGT*PSQS*PVVGR	177_T*	XP_006496503	PREDICTED: arf-GAP domain and FG repeat-containing protein 1 isoform X11	Agfg1	0.842	0.809
SLLGESAPALHLNKGTPS?QS?PVVGR	179_S?	XP_006496503	PREDICTED: arf-GAP domain and FG repeat-containing protein 1 isoform X11	Agfg1	N/A	N/A
SLLGESAPALHLNKGTPS?QS?PVVGR	181_S?	XP_006496503	PREDICTED: arf-GAP domain and FG repeat-containing protein 1 isoform X11	Agfg1	N/A	N/A
LGQRPLS*QPAGISTNPFMTGSSAFASKPPTTNPFL	408_S*	XP_006504633	PREDICTED: arf-GAP domain and FG repeat-containing protein 2 isoform X2	Agfg2	0.672	0.795
LGQRPLSQPAGIS?TNPFMTGSSAFASKPPTTNPFL	414_S?	XP_006504633	PREDICTED: arf-GAP domain and FG repeat-containing protein 2 isoform X2	Agfg2	N/A	N/A
LGQRPLSQPAGIST?NPFMTGSSAFASKPPTTNPFL	415_T?	XP_006504633	PREDICTED: arf-GAP domain and FG repeat-containing protein 2 isoform X2	Agfg2	N/A	N/A
LGQRPLSQPAGISTNPFMT?GSSAFASKPPTTNPFL	420_T?	XP_006504633	PREDICTED: arf-GAP domain and FG repeat-containing protein 2 isoform X2	Agfg2	N/A	N/A
LGQRPLSQPAGISTNPFMTGS?SAFASKPPTTNPFL	422_S?	XP_006504633	PREDICTED: arf-GAP domain and FG repeat-containing protein 2 isoform X2	Agfg2	N/A	N/A
LGQRPLSQPAGISTNPFMTGSS?AFASKPPTTNPFL	423_S?	XP_006504633	PREDICTED: arf-GAP domain and FG repeat-containing protein 2 isoform X2	Agfg2	N/A	N/A
MYSGAGPVLASPAPT?TSPIPGYAFKPPPRPDFGTTGR	15_T?	NP_694818	protein argonaute-2	Ago2	N/A	N/A
MYSGAGPVLASPAPTT?SPIPGYAFKPPPRPDFGTTGR	16_T?	NP_694818	protein argonaute-2	Ago2	N/A	N/A
MYSGAGPVLASPAPTTS?PIPGYAFKPPPRPDFGTTGR	17_S?	NP_694818	protein argonaute-2	Ago2	N/A	N/A
SAS*FNTDPYVR	388_S*	NP_694818	protein argonaute-2	Ago2	0.567	0.787
GIS*DPLTVFEHTEAAAR	602_S*	NP_766254	alkyldihydroxyacetonephosphate synthase, peroxisomal	Agps	0.752	0.823
RAASAAGAS*PAATPAAPESGTIPK	83_S*	NP_766254	alkyldihydroxyacetonephosphate synthase, peroxisomal	Agps	0.609	0.681
DVSQGTLPSSGAVEPEPEPQGT*PGRLR	1824_T*	NP_080651	protein ELYS	Ahctf1	0.952	0.681
EVS*VSSVTEEPKLDSSQLPLQTGLDVPATPR	1928_S*	NP_080651	protein ELYS	Ahctf1	0.952	0.695
GSS?WSPPPVEIK	2186_S?	NP_080651	protein ELYS	Ahctf1	N/A	N/A
GSSWS*PPPVEIK	2188_S*	NP_080651	protein ELYS	Ahctf1	0.856	0.828
LDSSQLPLQTGLDVPAT*PR	1954_T*	NP_080651	protein ELYS	Ahctf1	0.676	0.773
LLDLVVHPVPQPS?QCLEFIQQSPTRSPLCLLSSSLPLSSQFK	1129_S?	NP_080651	protein ELYS	Ahctf1	N/A	N/A
LLDLVVHPVPQPSQCLEFIQQS?PTRSPLCLLSSSLPLSSQFK	1138_S?	NP_080651	protein ELYS	Ahctf1	N/A	N/A
LLDLVVHPVPQPSQCLEFIQQSPT?RSPLCLLSSSLPLSSQFK	1140_T?	NP_080651	protein ELYS	Ahctf1	N/A	N/A
LLDLVVHPVPQPSQCLEFIQQSPTRS?PLCLLSSSLPLSSQFK	1142_S?	NP_080651	protein ELYS	Ahctf1	N/A	N/A
LVS*PLASPVDEIK	2198_S*	NP_080651	protein ELYS	Ahctf1	1	0.875
NLS*FDELYPLGAEK	1541_S*	NP_080651	protein ELYS	Ahctf1	0.764	0.748
S?GFRTTPLAS*PSLSPGR	1205_S?	NP_080651	protein ELYS	Ahctf1	0.927	0.904
S?GFRTTPLAS*PSLSPGR	1214_S*	NP_080651	protein ELYS	Ahctf1	0.927	0.904
TTPLASPSLS?PGR	1218_S?	NP_080651	protein ELYS	Ahctf1	N/A	N/A
VAPENQLTAQS*PPAPR	1792_S*	NP_080651	protein ELYS	Ahctf1	0.568	0.746
AST?VSPGGYMVPK	1058_T?	NP_666267	AT-hook DNA-binding motif-containing protein 1	Ahdc1	N/A	N/A
SLLDS*DDSSDLLDFALSASRPESR	842_S*	NP_666267	AT-hook DNA-binding motif-containing protein 1	Ahdc1	0.952	0.955
SLLDSDDS?SDLLDFALSASRPESR	845_S?	NP_666267	AT-hook DNA-binding motif-containing protein 1	Ahdc1	N/A	N/A
SLLDSDDSS?DLLDFALSASRPESR	846_S?	NP_666267	AT-hook DNA-binding motif-containing protein 1	Ahdc1	N/A	N/A
ADIDVS*GPKVDIDVPDVNIEGPDAK	2528_S*	NP_033773	neuroblast differentiation-associated protein AHNAK isoform 1	Ahnak	0.831	0.928
ADIDVS*GPKVDIDVPDVNIEGPEGK	2259_S*	NP_033773	neuroblast differentiation-associated protein AHNAK isoform 1	Ahnak	0.753	0.863
ADLDVS*GPKVDIDVPDVNIEGPDAK	1283_S*	NP_033773	neuroblast differentiation-associated protein AHNAK isoform 1	Ahnak	0.831	0.92
ADLDVS*GPKVDIDVPDVNVEGPDMK	4590_S*	NP_033773	neuroblast differentiation-associated protein AHNAK isoform 1	Ahnak	0.831	0.911
APKIS*MPDFDLHLK	2438_S*	NP_033773	neuroblast differentiation-associated protein AHNAK isoform 1	Ahnak	1	0.887
APKIS*MPDFDLNLK	4238_S*	NP_033773	neuroblast differentiation-associated protein AHNAK isoform 1	Ahnak	1	0.914
APKIS*MPDIDLNLK	2566_S*	NP_033773	neuroblast differentiation-associated protein AHNAK isoform 1	Ahnak	1	0.901
APKIS*MPDLHLK	1321_S*	NP_033773	neuroblast differentiation-associated protein AHNAK isoform 1	Ahnak	1	0.888
APKIS*MPDLNLNLK	2948_S*	NP_033773	neuroblast differentiation-associated protein AHNAK isoform 1	Ahnak	0.753	0.884
APKIS*MPDVDLELK	4628_S*	NP_033773	neuroblast differentiation-associated protein AHNAK isoform 1	Ahnak	1	0.941
APKIS*MPDVDLHLK	818_S*	NP_033773	neuroblast differentiation-associated protein AHNAK isoform 1	Ahnak	1	0.916
APKIS*MPEVDLNLK	4372_S*	NP_033773	neuroblast differentiation-associated protein AHNAK isoform 1	Ahnak	1	0.912
APKVS*LPDVDLDLK	1067_S*	NP_033773	neuroblast differentiation-associated protein AHNAK isoform 1	Ahnak	0.944	0.922
APSFSVS?APQVSIPDVNVNLK	4970_S?	NP_033773	neuroblast differentiation-associated protein AHNAK isoform 1	Ahnak	N/A	N/A
APSFSVSAPQVS*IPDVNVNLK	4975_S*	NP_033773	neuroblast differentiation-associated protein AHNAK isoform 1	Ahnak	0.887	0.892
ASLGSLEGEVEAEAS?S*PKGK	5535_S?	NP_033773	neuroblast differentiation-associated protein AHNAK isoform 1	Ahnak	1	0.847
ASLGSLEGEVEAEAS?S*PKGK	5536_S*	NP_033773	neuroblast differentiation-associated protein AHNAK isoform 1	Ahnak	1	0.847
DDGVFVQEVMQNS*PAAR	42_S*	NP_033773	neuroblast differentiation-associated protein AHNAK isoform 1	Ahnak	1	0.922
EGVKDIDIT?SPEFMIK	177_T?	NP_033773	neuroblast differentiation-associated protein AHNAK isoform 1	Ahnak	N/A	N/A
EGVKDIDITS*PEFMIK	178_S*	NP_033773	neuroblast differentiation-associated protein AHNAK isoform 1	Ahnak	1	0.903
FGFGAKS*PKADIK	4766_S*	NP_033773	neuroblast differentiation-associated protein AHNAK isoform 1	Ahnak	0.831	0.944
FGMPGFKAES*PEMEVNLPK	893_S*	NP_033773	neuroblast differentiation-associated protein AHNAK isoform 1	Ahnak	0.606	0.889
FGTFGGLGS*K	5596_S*	NP_033773	neuroblast differentiation-associated protein AHNAK isoform 1	Ahnak	1	0.947
FKAEAPLPS*PKLEGEIK	4890_S*	NP_033773	neuroblast differentiation-associated protein AHNAK isoform 1	Ahnak	0.831	0.89
FKMPFLS*ISSPK	3137_S*	NP_033773	neuroblast differentiation-associated protein AHNAK isoform 1	Ahnak	0.72	0.879
FKMPFLSIS?SPKVSMPDVELNLK	3139_S?	NP_033773	neuroblast differentiation-associated protein AHNAK isoform 1	Ahnak	N/A	N/A
FKMPFLSISS?PKVSMPDVELNLK	3140_S?	NP_033773	neuroblast differentiation-associated protein AHNAK isoform 1	Ahnak	N/A	N/A
FS*MPGFKAEGPEVDVNLPK	1386_S*	NP_033773	neuroblast differentiation-associated protein AHNAK isoform 1	Ahnak	0.831	0.901
FS*MPGFKGEGPEVDVNLPK	2887_S*	NP_033773	neuroblast differentiation-associated protein AHNAK isoform 1	Ahnak	0.672	0.832
FS*MPGFKGEGPEVDVSLPK	3339_S*	NP_033773	neuroblast differentiation-associated protein AHNAK isoform 1	Ahnak	0.831	0.878
FS?ASGSKGEGIGLDVALPTGEVTLPGVSGDVSLPEIATGGLEGK	446_S?	NP_033773	neuroblast differentiation-associated protein AHNAK isoform 1	Ahnak	N/A	N/A
FS?MPSLKGEGPELDVNMPK	1006_S?	NP_033773	neuroblast differentiation-associated protein AHNAK isoform 1	Ahnak	N/A	N/A
FSAS?GSKGEGIGLDVALPTGEVTLPGVSGDVSLPEIATGGLEGK	448_S?	NP_033773	neuroblast differentiation-associated protein AHNAK isoform 1	Ahnak	N/A	N/A
FSASGS?KGEGIGLDVALPTGEVTLPGVSGDVSLPEIATGGLEGK	450_S?	NP_033773	neuroblast differentiation-associated protein AHNAK isoform 1	Ahnak	N/A	N/A
FSMPS?LKGEGPELDVNMPK	1009_S?	NP_033773	neuroblast differentiation-associated protein AHNAK isoform 1	Ahnak	N/A	N/A
GDLKGS*GLGLHGAVPDIGVK	5303_S*	NP_033773	neuroblast differentiation-associated protein AHNAK isoform 1	Ahnak	0.887	0.817
GDLKS?S?KAS?LGSLEGEVEAEASSPK	5518_S?	NP_033773	neuroblast differentiation-associated protein AHNAK isoform 1	Ahnak	N/A	N/A
GDLKS?S?KAS?LGSLEGEVEAEASSPK	5519_S?	NP_033773	neuroblast differentiation-associated protein AHNAK isoform 1	Ahnak	N/A	N/A
GDLKS?S?KAS?LGSLEGEVEAEASSPK	5522_S?	NP_033773	neuroblast differentiation-associated protein AHNAK isoform 1	Ahnak	N/A	N/A
GDRS*PEPGQTWTHEVFSSR	94_S*	NP_033773	neuroblast differentiation-associated protein AHNAK isoform 1	Ahnak	1	0.896
GGVDVSGGVSVPDINLGEGHMS*VK	5362_S*	NP_033773	neuroblast differentiation-associated protein AHNAK isoform 1	Ahnak	0.831	0.831
GGVTGS?PEAS?ISGSKGDLK	5504_S?	NP_033773	neuroblast differentiation-associated protein AHNAK isoform 1	Ahnak	N/A	N/A
GGVTGS?PEAS?ISGSKGDLK	5508_S?	NP_033773	neuroblast differentiation-associated protein AHNAK isoform 1	Ahnak	N/A	N/A
GHYEVTGSDDEAGKLQGS?GVSLASK	5617_S?	NP_033773	neuroblast differentiation-associated protein AHNAK isoform 1	Ahnak	N/A	N/A
GHYEVTGSDDEAGKLQGSGVS?LASK	5620_S?	NP_033773	neuroblast differentiation-associated protein AHNAK isoform 1	Ahnak	N/A	N/A
GKGGVT?GSPEASISGS*KGDLK	5502_T?	NP_033773	neuroblast differentiation-associated protein AHNAK isoform 1	Ahnak	N/A	N/A
GKGGVTGS?PEAS*IS?GSKGDLK	5510_S?	NP_033773	neuroblast differentiation-associated protein AHNAK isoform 1	Ahnak	N/A	N/A
GKGGVTGSPEASISGS*K	5512_S*	NP_033773	neuroblast differentiation-associated protein AHNAK isoform 1	Ahnak	0.887	0.904
GPQISAPS*MDFNLEGPK	5231_S*	NP_033773	neuroblast differentiation-associated protein AHNAK isoform 1	Ahnak	0.419	0.828
GPQIT?GPSLEGDLGLK	382_T?	NP_033773	neuroblast differentiation-associated protein AHNAK isoform 1	Ahnak	N/A	N/A
GPQITGPS*LEGDLGLK	385_S*	NP_033773	neuroblast differentiation-associated protein AHNAK isoform 1	Ahnak	1	0.863
GPSFNVAS?PESDFGVSLKGPK	5325_S?	NP_033773	neuroblast differentiation-associated protein AHNAK isoform 1	Ahnak	N/A	N/A
GPSFNVASPES?DFGVSLKGPK	5328_S?	NP_033773	neuroblast differentiation-associated protein AHNAK isoform 1	Ahnak	N/A	N/A
GPSFNVASPESDFGVS*LKGPK	5333_S*	NP_033773	neuroblast differentiation-associated protein AHNAK isoform 1	Ahnak	0.63	0.887
GPSLKGDLGAS?SPSMK	5098_S?	NP_033773	neuroblast differentiation-associated protein AHNAK isoform 1	Ahnak	N/A	N/A
GPSLKGDLGASS*PSMK	5099_S*	NP_033773	neuroblast differentiation-associated protein AHNAK isoform 1	Ahnak	0.606	0.851
GPSLKGDLGASSPS?MK	5101_S?	NP_033773	neuroblast differentiation-associated protein AHNAK isoform 1	Ahnak	N/A	N/A
GSRVDIET*PNLEGTLTGPK	551_T*	NP_033773	neuroblast differentiation-associated protein AHNAK isoform 1	Ahnak	0.831	0.861
HRS?NSFSDEREFSAPSTPTGTLEFAGGDAK	5553_S?	NP_033773	neuroblast differentiation-associated protein AHNAK isoform 1	Ahnak	N/A	N/A
HRSNS?FS?DEREFS?APSTPTGTLEFAGGDAK	5555_S?	NP_033773	neuroblast differentiation-associated protein AHNAK isoform 1	Ahnak	N/A	N/A
HRSNSFS?DEREFSAPSTPTGTLEFAGGDAK	5557_S?	NP_033773	neuroblast differentiation-associated protein AHNAK isoform 1	Ahnak	N/A	N/A
HRSNSFSDEREFS?APSTPTGTLEFAGGDAK	5563_S?	NP_033773	neuroblast differentiation-associated protein AHNAK isoform 1	Ahnak	N/A	N/A
HRSNSFSDEREFSAPS?TPTGTLEFAGGDAK	5566_S?	NP_033773	neuroblast differentiation-associated protein AHNAK isoform 1	Ahnak	N/A	N/A
HRSNSFSDEREFSAPST?PTGTLEFAGGDAK	5567_T?	NP_033773	neuroblast differentiation-associated protein AHNAK isoform 1	Ahnak	N/A	N/A
HRSNSFSDEREFSAPSTPT?GTLEFAGGDAK	5569_T?	NP_033773	neuroblast differentiation-associated protein AHNAK isoform 1	Ahnak	N/A	N/A
HRSNSFSDEREFSAPSTPTGT?LEFAGGDAK	5571_T?	NP_033773	neuroblast differentiation-associated protein AHNAK isoform 1	Ahnak	N/A	N/A
IEGS*ITGPSVEIGTPDVDVHGLGGK	413_S*	NP_033773	neuroblast differentiation-associated protein AHNAK isoform 1	Ahnak	0.834	0.841
IEGSIT?GPSVEIGTPDVDVHGLGGK	415_T?	NP_033773	neuroblast differentiation-associated protein AHNAK isoform 1	Ahnak	N/A	N/A
IEGSITGPS?VEIGTPDVDVHGLGGK	418_S?	NP_033773	neuroblast differentiation-associated protein AHNAK isoform 1	Ahnak	N/A	N/A
IEGSITGPSVEIGT*PDVDVHGLGGK	423_T*	NP_033773	neuroblast differentiation-associated protein AHNAK isoform 1	Ahnak	0.606	0.878
IGACRIS*MADVDLNVAAPK	576_S*	NP_033773	neuroblast differentiation-associated protein AHNAK isoform 1	Ahnak	1	0.843
IKAPS?FSVSAPQVSIPDVNVNLK	4966_S?	NP_033773	neuroblast differentiation-associated protein AHNAK isoform 1	Ahnak	N/A	N/A
IKAPSFS?VSAPQVSIPDVNVNLK	4968_S?	NP_033773	neuroblast differentiation-associated protein AHNAK isoform 1	Ahnak	N/A	N/A
IKFPKFS*LPK	5017_S*	NP_033773	neuroblast differentiation-associated protein AHNAK isoform 1	Ahnak	0.786	0.875
ISMPDIDLHLKS*PK	2381_S*	NP_033773	neuroblast differentiation-associated protein AHNAK isoform 1	Ahnak	0.736	0.865
ISMQDVDLSLGS*CK	517_S*	NP_033773	neuroblast differentiation-associated protein AHNAK isoform 1	Ahnak	0.831	0.891
LDIDT*PDIDIHGPEGK	4342_T*	NP_033773	neuroblast differentiation-associated protein AHNAK isoform 1	Ahnak	1	0.895
LEGEIKVPDVDIS?SPGINVEAPDIHMK	4905_S?	NP_033773	neuroblast differentiation-associated protein AHNAK isoform 1	Ahnak	N/A	N/A
LEGEIKVPDVDISS?PGINVEAPDIHMK	4906_S?	NP_033773	neuroblast differentiation-associated protein AHNAK isoform 1	Ahnak	N/A	N/A
LEGELKGPS*VDVEVPDVDLECPDAK	2000_S*	NP_033773	neuroblast differentiation-associated protein AHNAK isoform 1	Ahnak	0.681	0.861
LKFGT*FGGLGSK	5590_T*	NP_033773	neuroblast differentiation-associated protein AHNAK isoform 1	Ahnak	1	0.947
LPQFGISTPGS*DLDINIK	5198_S*	NP_033773	neuroblast differentiation-associated protein AHNAK isoform 1	Ahnak	0.831	0.846
LPSGS*GPAS*PTTGSAVDIR	217_S*	NP_033773	neuroblast differentiation-associated protein AHNAK isoform 1	Ahnak	1	0.863
LPSGSGPASPT?T?GSAVDIR	220_T?	NP_033773	neuroblast differentiation-associated protein AHNAK isoform 1	Ahnak	N/A	N/A
LPSGSGPASPT?TGSAVDIR	219_T?	NP_033773	neuroblast differentiation-associated protein AHNAK isoform 1	Ahnak	N/A	N/A
LRS*EDGVEGDLGETQSR	136_S*	NP_033773	neuroblast differentiation-associated protein AHNAK isoform 1	Ahnak	1	0.963
MPFLSISSPKVS?MPDVELNLK	3144_S?	NP_033773	neuroblast differentiation-associated protein AHNAK isoform 1	Ahnak	N/A	N/A
MYFPDVEFDIKS*PK	4879_S*	NP_033773	neuroblast differentiation-associated protein AHNAK isoform 1	Ahnak	0.831	0.932
RVT*AYTVDVTGR	159_T*	NP_033773	neuroblast differentiation-associated protein AHNAK isoform 1	Ahnak	1	0.967
S?DIDVSGPNVDVKVPDVNIEGPEGK	903_S?	NP_033773	neuroblast differentiation-associated protein AHNAK isoform 1	Ahnak	N/A	N/A
SKGHYEVT?GSDDEAGKLQGSGVSLASK	5605_T?	NP_033773	neuroblast differentiation-associated protein AHNAK isoform 1	Ahnak	N/A	N/A
SKGHYEVTGS*DDEAGKLQGSGVSLASK	5607_S*	NP_033773	neuroblast differentiation-associated protein AHNAK isoform 1	Ahnak	0.887	0.908
SSEVVLS*GDDEDYQR	116_S*	NP_033773	neuroblast differentiation-associated protein AHNAK isoform 1	Ahnak	1	0.969
SSKAS?LGS?LEGEVEAEAS?SPK	5525_S?	NP_033773	neuroblast differentiation-associated protein AHNAK isoform 1	Ahnak	N/A	N/A
T?PKISMPDIDLHLK	2367_T?	NP_033773	neuroblast differentiation-associated protein AHNAK isoform 1	Ahnak	N/A	N/A
TPKIS?MPDIDLHLK	2371_S?	NP_033773	neuroblast differentiation-associated protein AHNAK isoform 1	Ahnak	N/A	N/A
TPKIS?MPDVDLHIK	699_S?	NP_033773	neuroblast differentiation-associated protein AHNAK isoform 1	Ahnak	N/A	N/A
TPKIS?MPDVDLHLK	1766_S?	NP_033773	neuroblast differentiation-associated protein AHNAK isoform 1	Ahnak	N/A	N/A
TPQIS*MSDIDLNVK	4298_S*	NP_033773	neuroblast differentiation-associated protein AHNAK isoform 1	Ahnak	1	0.92
TPQISMS?DIDLNVK	4300_S?	NP_033773	neuroblast differentiation-associated protein AHNAK isoform 1	Ahnak	N/A	N/A
TPTVDVTVPEAELNVDS?PEINIGGK	4789_S?	NP_033773	neuroblast differentiation-associated protein AHNAK isoform 1	Ahnak	N/A	N/A
TPTVDVTVPEAELNVDSPEINIGGKS*K	4798_S*	NP_033773	neuroblast differentiation-associated protein AHNAK isoform 1	Ahnak	0.786	0.918
TVIRLPS*GS*GPASPTTGSAVDIR	211_S*	NP_033773	neuroblast differentiation-associated protein AHNAK isoform 1	Ahnak	0.831	0.895
TVIRLPS*GS*GPASPTTGSAVDIR	213_S*	NP_033773	neuroblast differentiation-associated protein AHNAK isoform 1	Ahnak	0.831	0.895
TVIRLPSGSGPASPTTGS*AVDIR	222_S*	NP_033773	neuroblast differentiation-associated protein AHNAK isoform 1	Ahnak	1	0.84
VDLET?PSLDVHMESPDINIEGPDVK	4731_T?	NP_033773	neuroblast differentiation-associated protein AHNAK isoform 1	Ahnak	N/A	N/A
VDLETPS?LDVHMESPDINIEGPDVKVPK	4733_S?	NP_033773	neuroblast differentiation-associated protein AHNAK isoform 1	Ahnak	N/A	N/A
VDLETPSLDVHMES?PDINIEGPDVKVPK	4740_S?	NP_033773	neuroblast differentiation-associated protein AHNAK isoform 1	Ahnak	N/A	N/A
VKGEYEVT*PPKLEGELK	719_T*	NP_033773	neuroblast differentiation-associated protein AHNAK isoform 1	Ahnak	0.944	0.942
VKT*PEMIIQKPK	496_T*	NP_033773	neuroblast differentiation-associated protein AHNAK isoform 1	Ahnak	0.831	0.886
VQANLDT*PDINIEGPEAK	4950_T*	NP_033773	neuroblast differentiation-associated protein AHNAK isoform 1	Ahnak	0.606	0.873
DMS*PTSTDTEVHR	286_S*	XP_006516522	PREDICTED: LOW QUALITY PROTEIN: protein AHNAK2 isoform X3	Ahnak2	N/A	N/A
DMSPTS?TDTEVHR	289_S?	XP_006516522	PREDICTED: LOW QUALITY PROTEIN: protein AHNAK2 isoform X3	Ahnak2	N/A	N/A
FKMPS*FGVSAPGKPSLEASLEVGAPKVEADVAPPQVQGDLK	503_S*	XP_006516522	PREDICTED: LOW QUALITY PROTEIN: protein AHNAK2 isoform X3	Ahnak2	N/A	N/A
FKMPSFGVS*APGKPSLEASLEVGAPK	507_S*	XP_006516522	PREDICTED: LOW QUALITY PROTEIN: protein AHNAK2 isoform X3	Ahnak2	N/A	N/A
KLS*FSMPR	3686_S*	XP_006516522	PREDICTED: LOW QUALITY PROTEIN: protein AHNAK2 isoform X3	Ahnak2	N/A	N/A
MPSFGVSAPGKPS?LEASLEVGAPKVEADVAPPQVQGDLK	513_S?	XP_006516522	PREDICTED: LOW QUALITY PROTEIN: protein AHNAK2 isoform X3	Ahnak2	N/A	N/A
MPSFGVSAPGKPSLEAS?LEVGAPKVEADVAPPQVQGDLK	517_S?	XP_006516522	PREDICTED: LOW QUALITY PROTEIN: protein AHNAK2 isoform X3	Ahnak2	N/A	N/A
VEADVAPPQVQGDLKT*PDLSVQLPSADLELK	540_T*	XP_006516522	PREDICTED: LOW QUALITY PROTEIN: protein AHNAK2 isoform X3	Ahnak2	N/A	N/A
VEADVAPPQVQGDLKTPDLS?VQLPSADLELK	544_S?	XP_006516522	PREDICTED: LOW QUALITY PROTEIN: protein AHNAK2 isoform X3	Ahnak2	N/A	N/A
KSPSGPVKS*PPLSPVGTTPVK	189_S*	NP_598579	ashwin	AI597479	0.911	0.887
ALEPEQPREPRPET*PGSPR	365_T*	NP_663464	uncharacterized protein C6orf132 homolog	AI661453	0.737	0.856
ALEPEQPREPRPETPGS?PR	368_S?	NP_663464	uncharacterized protein C6orf132 homolog	AI661453	N/A	N/A
ATPGLTLPLKPT?PEQTTSPK	670_T?	NP_663464	uncharacterized protein C6orf132 homolog	AI661453	N/A	N/A
ATPGLTLPLKPTPEQT?TSPK	674_T?	NP_663464	uncharacterized protein C6orf132 homolog	AI661453	N/A	N/A
ATPGLTLPLKPTPEQTT?SPK	675_T?	NP_663464	uncharacterized protein C6orf132 homolog	AI661453	N/A	N/A
ATPGLTLPLKPTPEQTTS?PK	676_S?	NP_663464	uncharacterized protein C6orf132 homolog	AI661453	N/A	N/A
DT*PGQDTPPKDTPGQAAVLK	700_T*	NP_663464	uncharacterized protein C6orf132 homolog	AI661453	0.765	0.815
DTPGQDT*PPKDTPGQAAVLK	705_T*	NP_663464	uncharacterized protein C6orf132 homolog	AI661453	0.937	0.768
DTPGQDTPPKDT?PGQAAVLK	710_T?	NP_663464	uncharacterized protein C6orf132 homolog	AI661453	N/A	N/A
GS?RPNSFIVVPK	900_S?	NP_663464	uncharacterized protein C6orf132 homolog	AI661453	N/A	N/A
GSRPNS*FIVVPK	904_S*	NP_663464	uncharacterized protein C6orf132 homolog	AI661453	1	0.868
RGS*PPRNNFSDLGQSWGPNPTPGFSR	1026_S*	NP_663464	uncharacterized protein C6orf132 homolog	AI661453	0.937	0.853
RLS*LEGAR	1131_S*	NP_663464	uncharacterized protein C6orf132 homolog	AI661453	0.937	0.899
S*PLGPSPEPHLTFPR	281_S*	NP_663464	uncharacterized protein C6orf132 homolog	AI661453	1	0.9
S?LSSPNCFGPQPGGPEMR	1095_S?	NP_663464	uncharacterized protein C6orf132 homolog	AI661453	N/A	N/A
SFSS?PPS*PSYKR	981_S?	NP_663464	uncharacterized protein C6orf132 homolog	AI661453	1	0.956
SFSS?PPS*PSYKR	984_S*	NP_663464	uncharacterized protein C6orf132 homolog	AI661453	1	0.956
SLS*SPNCFGPQPGGPEMR	1097_S*	NP_663464	uncharacterized protein C6orf132 homolog	AI661453	0.937	0.897
SLSS?PNCFGPQPGGPEMR	1098_S?	NP_663464	uncharacterized protein C6orf132 homolog	AI661453	N/A	N/A
T?SSIPVQEAPGASPEEEEATQK	307_T?	NP_663464	uncharacterized protein C6orf132 homolog	AI661453	N/A	N/A
TS?SIPVQEAPGASPEEEEATQK	308_S?	NP_663464	uncharacterized protein C6orf132 homolog	AI661453	N/A	N/A
TSS?IPVQEAPGASPEEEEATQK	309_S?	NP_663464	uncharacterized protein C6orf132 homolog	AI661453	N/A	N/A
TSSIPVQEAPGAS*PEEEEATQK	319_S*	NP_663464	uncharacterized protein C6orf132 homolog	AI661453	0.737	0.848
AAEGLPQPQNPS?SASPPGLR	310_S?	NP_001028311	uncharacterized protein C11orf84 homolog isoform 1	AI846148	N/A	N/A
AAEGLPQPQNPSS?ASPPGLR	311_S?	NP_001028311	uncharacterized protein C11orf84 homolog isoform 1	AI846148	N/A	N/A
AAEGLPQPQNPSSAS?PPGLR	313_S?	NP_001028311	uncharacterized protein C11orf84 homolog isoform 1	AI846148	N/A	N/A
ANES?SPKPAGPPPERDIASLP	133_S?	NP_660126	allograft inflammatory factor 1-like	Aif1l	N/A	N/A
ANESS?PKPAGPPPERDIASLP	134_S?	NP_660126	allograft inflammatory factor 1-like	Aif1l	N/A	N/A
MGSQVSVDTGAVHVVIVGGGFGGIAAAS*QLQALNVPFMLVDMK	28_S*	NP_001271229	apoptosis-inducing factor 2 isoform 2	Aifm2	0.63	0.851
VS?S?SVSVGPSMSGETLPR	194_S?	NP_001156442	absent in melanoma 1-like protein	Aim1l	N/A	N/A
VSS?S?VSVGPSMSGETLPR	195_S?	NP_001156442	absent in melanoma 1-like protein	Aim1l	N/A	N/A
VSS?S?VSVGPSMSGETLPR	196_S?	NP_001156442	absent in melanoma 1-like protein	Aim1l	N/A	N/A
MIHT*PDADLDVTNILQADEPTTLATNTLDLNSVLGK	82_T*	NP_001165617	aminoacyl tRNA synthase complex-interacting multifunctional protein 2 isoform 1	Aimp2	1	0.919
TTS*PATDAGHVQETSEPSLQALESR	36_S*	NP_001165617	aminoacyl tRNA synthase complex-interacting multifunctional protein 2 isoform 1	Aimp2	0.6	0.755
TTSPAT?DAGHVQETSEPSLQALESR	39_T?	NP_001165617	aminoacyl tRNA synthase complex-interacting multifunctional protein 2 isoform 1	Aimp2	N/A	N/A
TTSPATDAGHVQET?SEPSLQALESR	47_T?	NP_001165617	aminoacyl tRNA synthase complex-interacting multifunctional protein 2 isoform 1	Aimp2	N/A	N/A
TTSPATDAGHVQETS?EPSLQALESR	48_S?	NP_001165617	aminoacyl tRNA synthase complex-interacting multifunctional protein 2 isoform 1	Aimp2	N/A	N/A
ALPLPLSSPPDFRLETTAPALS*PR	129_S*	NP_034720	LIM domain-containing protein ajuba	Ajuba	1	0.936
S?VGFGCQESRHSYPPALGSPGALTGAVVGTAGPLER	228_S?	NP_034720	LIM domain-containing protein ajuba	Ajuba	N/A	N/A
SSFASSSASDASKPS?SPR	146_S?	NP_034720	LIM domain-containing protein ajuba	Ajuba	N/A	N/A
SSFASSSASDASKPSS?PR	147_S?	NP_034720	LIM domain-containing protein ajuba	Ajuba	N/A	N/A
RLS*EEACPGVLSVAPTVTQPPGREEQR	55_S*	NP_033778	A-kinase anchor protein 1, mitochondrial	Akap1	0.645	0.652
RRSESS?GNLPSVADTR	104_S?	NP_033778	A-kinase anchor protein 1, mitochondrial	Akap1	N/A	N/A
RS?ESSGNLPSVADTR	101_S?	NP_033778	A-kinase anchor protein 1, mitochondrial	Akap1	N/A	N/A
RSES?SGNLPSVADTR	103_S?	NP_033778	A-kinase anchor protein 1, mitochondrial	Akap1	N/A	N/A
TYVSCLSS?PLSGPTK	395_S?	NP_033778	A-kinase anchor protein 1, mitochondrial	Akap1	N/A	N/A
KQPS*HMEAAHFGDLGR	67_S*	XP_006533877	PREDICTED: A-kinase anchor protein 10, mitochondrial isoform X1	Akap10	0.852	0.758
SLS*EEVESSEGEEHPGMHVK	1163_S*	NP_001157975	A-kinase anchor protein 11	Akap11	1	0.956
AEADAS*GNLTKESPDTNGPK	1638_S*	NP_112462	A-kinase anchor protein 12	Akap12	0.697	0.724
AEDS*GAEQLASEIEPSR	767_S*	NP_112462	A-kinase anchor protein 12	Akap12	1	0.812
AEDSGAEQLAS?EIEPSR	774_S?	NP_112462	A-kinase anchor protein 12	Akap12	N/A	N/A
ALGS*LEGS*PSLPDQDK	1351_S*	NP_112462	A-kinase anchor protein 12	Akap12	0.804	0.743
ALGS*LEGS*PSLPDQDK	1355_S*	NP_112462	A-kinase anchor protein 12	Akap12	0.804	0.743
ALGSLEGSPS?LPDQDK	1357_S?	NP_112462	A-kinase anchor protein 12	Akap12	N/A	N/A
AVT?SAEERSPSWISASMTEPLEHAEGVATPPVGEVTEK	884_T?	NP_112462	A-kinase anchor protein 12	Akap12	N/A	N/A
AVTS?AEERSPSWISASMTEPLEHAEGVATPPVGEVTEK	885_S?	NP_112462	A-kinase anchor protein 12	Akap12	N/A	N/A
AVTSAEERSPS?WISASMTEPLEHAEGVATPPVGEVTEK	892_S?	NP_112462	A-kinase anchor protein 12	Akap12	N/A	N/A
AVTSAEERSPSWIS?ASMTEPLEHAEGVATPPVGEVTEK	895_S?	NP_112462	A-kinase anchor protein 12	Akap12	N/A	N/A
AVTSAEERSPSWISAS?MTEPLEHAEGVATPPVGEVTEK	897_S?	NP_112462	A-kinase anchor protein 12	Akap12	N/A	N/A
AVTSAEERSPSWISASMTEPLEHAEGVAT?PPVGEVTEK	910_T?	NP_112462	A-kinase anchor protein 12	Akap12	N/A	N/A
DKEADALPAS?TQEQDQAHGSSSPEPAGSPSEGEGVSTWESFK	715_S?	NP_112462	A-kinase anchor protein 12	Akap12	N/A	N/A
DKEADALPAST?QEQDQAHGSSSPEPAGSPSEGEGVSTWESFK	716_T?	NP_112462	A-kinase anchor protein 12	Akap12	N/A	N/A
EADALPASTQEQDQAHGS?SSPEPAGSPSEGEGVSTWESFKR	725_S?	NP_112462	A-kinase anchor protein 12	Akap12	N/A	N/A
EADALPASTQEQDQAHGSS?SPEPAGSPSEGEGVSTWESFKR	726_S?	NP_112462	A-kinase anchor protein 12	Akap12	N/A	N/A
EADALPASTQEQDQAHGSSS?PEPAGSPSEGEGVSTWESFKR	727_S?	NP_112462	A-kinase anchor protein 12	Akap12	N/A	N/A
EADALPASTQEQDQAHGSSSPEPAGS*PSEGEGVSTWESFK	733_S*	NP_112462	A-kinase anchor protein 12	Akap12	0.952	0.941
EADALPASTQEQDQAHGSSSPEPAGSPS?EGEGVSTWESFK	735_S?	NP_112462	A-kinase anchor protein 12	Akap12	N/A	N/A
EGITPWAS*FK	598_S*	NP_112462	A-kinase anchor protein 12	Akap12	1	0.959
EVCVSGGDHTQLTDLS*PEEK	467_S*	NP_112462	A-kinase anchor protein 12	Akap12	0.952	0.798
GES?S?ASSPEEPEEIACLEK	551_S?	NP_112462	A-kinase anchor protein 12	Akap12	N/A	N/A
GES?S?ASSPEEPEEIACLEK	552_S?	NP_112462	A-kinase anchor protein 12	Akap12	N/A	N/A
GESSAS?S?PEEPEEIACLEK	554_S?	NP_112462	A-kinase anchor protein 12	Akap12	N/A	N/A
GESSAS?S?PEEPEEIACLEK	555_S?	NP_112462	A-kinase anchor protein 12	Akap12	N/A	N/A
GGGGGDEEPGEYQHIQTESPES*ADEQK	543_S*	NP_112462	A-kinase anchor protein 12	Akap12	1	0.779
GPSEAPQEAEAEEGAT?SDGEK	583_T?	NP_112462	A-kinase anchor protein 12	Akap12	N/A	N/A
GPSEAPQEAEAEEGATS*DGEK	584_S*	NP_112462	A-kinase anchor protein 12	Akap12	1	0.926
HPEGIVSEVEMLS?SQERIK	488_S?	NP_112462	A-kinase anchor protein 12	Akap12	N/A	N/A
HPEGIVSEVEMLSS?QERIK	489_S?	NP_112462	A-kinase anchor protein 12	Akap12	N/A	N/A
KLFS*SSGLK	505_S*	NP_112462	A-kinase anchor protein 12	Akap12	0.923	0.967
KLFSS?SGLK	506_S?	NP_112462	A-kinase anchor protein 12	Akap12	N/A	N/A
LS?ADYEKVELPLEDQVGDLEALSEK	350_S?	NP_112462	A-kinase anchor protein 12	Akap12	N/A	N/A
LSADY*EKVELPLEDQVGDLEALSEK	353_Y*	NP_112462	A-kinase anchor protein 12	Akap12	0.845	0.92
QAQS?STEIPLQAESGQGTEEEAAK	234_S?	NP_112462	A-kinase anchor protein 12	Akap12	N/A	N/A
QAQSS?TEIPLQAESGQGTEEEAAK	235_S?	NP_112462	A-kinase anchor protein 12	Akap12	N/A	N/A
QAQSST?EIPLQAESGQGTEEEAAK	236_T?	NP_112462	A-kinase anchor protein 12	Akap12	N/A	N/A
RPS*ESDKEEELDK	613_S*	NP_112462	A-kinase anchor protein 12	Akap12	1	0.937
S*ATLS?STESTASGMQDEVR	626_S*	NP_112462	A-kinase anchor protein 12	Akap12	1	0.94
S*ATLS?STESTASGMQDEVR	630_S?	NP_112462	A-kinase anchor protein 12	Akap12	1	0.94
S?PSWISASMTEPLEHAEGVATPPVGEVTEK	890_S?	NP_112462	A-kinase anchor protein 12	Akap12	N/A	N/A
SAT?LSST?ESTASGMQDEVR	628_T?	NP_112462	A-kinase anchor protein 12	Akap12	N/A	N/A
SAT?LSSTESTAS*GMQDEVR	637_S*	NP_112462	A-kinase anchor protein 12	Akap12	1	0.911
SATLSS?TES?TASGMQDEVR	631_S?	NP_112462	A-kinase anchor protein 12	Akap12	N/A	N/A
SATLSS?TES?TASGMQDEVR	634_S?	NP_112462	A-kinase anchor protein 12	Akap12	N/A	N/A
SATLSST?EST?ASGMQDEVR	632_T?	NP_112462	A-kinase anchor protein 12	Akap12	N/A	N/A
SATLSST?EST?ASGMQDEVR	635_T?	NP_112462	A-kinase anchor protein 12	Akap12	N/A	N/A
SPEQPAES?DTPSELELSGHGPAAEASGAAGDPADADPATKLPQK	18_S?	NP_112462	A-kinase anchor protein 12	Akap12	N/A	N/A
SPEQPAESDT?PSELELSGHGPAAEASGAAGDPADADPATK	20_T?	NP_112462	A-kinase anchor protein 12	Akap12	N/A	N/A
SPEQPAESDTPS*ELELSGHGPAAEASGAAGDPADADPATK	22_S*	NP_112462	A-kinase anchor protein 12	Akap12	0.705	0.79
SPEQPAESDTPSELELS?GHGPAAEASGAAGDPADADPATK	27_S?	NP_112462	A-kinase anchor protein 12	Akap12	N/A	N/A
SPEQPAESDTPSELELSGHGPAAEAS?GAAGDPADADPATK	36_S?	NP_112462	A-kinase anchor protein 12	Akap12	N/A	N/A
TEPAPAEEQEPAEGT?DQARLSADYEKVELPLEDQVGDLEALSEK	344_T?	NP_112462	A-kinase anchor protein 12	Akap12	N/A	N/A
VELPLEDQVGDLEALS*EK	371_S*	NP_112462	A-kinase anchor protein 12	Akap12	0.736	0.808
VRRPSES?DKEEELDK	615_S?	NP_112462	A-kinase anchor protein 12	Akap12	N/A	N/A
FLSHS*TDSLNK	1702_S*	XP_006541320	PREDICTED: A-kinase anchor protein 13 isoform X8	Akap13	0.945	0.924
GS?LQAHDTSSLPTVIMR	1622_S?	XP_006541320	PREDICTED: A-kinase anchor protein 13 isoform X8	Akap13	N/A	N/A
GSLQAHDT*SSLPTVIMR	1628_T*	XP_006541320	PREDICTED: A-kinase anchor protein 13 isoform X8	Akap13	0.944	0.895
GSLQAHDTS*SLPTVIMR	1629_S*	XP_006541320	PREDICTED: A-kinase anchor protein 13 isoform X8	Akap13	0.831	0.908
GSLQAHDTSS?LPTVIMR	1630_S?	XP_006541320	PREDICTED: A-kinase anchor protein 13 isoform X8	Akap13	N/A	N/A
NSLMS?LSEEHLEPDQR	1421_S?	XP_006541320	PREDICTED: A-kinase anchor protein 13 isoform X8	Akap13	N/A	N/A
NSLMSLS?EEHLEPDQR	1423_S?	XP_006541320	PREDICTED: A-kinase anchor protein 13 isoform X8	Akap13	N/A	N/A
NSWIQIIQDTINS?LNRDEDEGIPSENEEEK	2107_S?	XP_006541320	PREDICTED: A-kinase anchor protein 13 isoform X8	Akap13	N/A	N/A
SGS*LDSELSVSPK	2494_S*	XP_006541320	PREDICTED: A-kinase anchor protein 13 isoform X8	Akap13	0.672	0.816
SGSLDSELSVS*PKR	2502_S*	XP_006541320	PREDICTED: A-kinase anchor protein 13 isoform X8	Akap13	1	0.89
T?SMGNTSPVGIGGEQEGSSPTATLEVLSDSLLHNVDK	642_T?	XP_006541320	PREDICTED: A-kinase anchor protein 13 isoform X8	Akap13	N/A	N/A
TS?MGNTSPVGIGGEQEGSSPTATLEVLSDSLLHNVDK	643_S?	XP_006541320	PREDICTED: A-kinase anchor protein 13 isoform X8	Akap13	N/A	N/A
TSMGNT?SPVGIGGEQEGSSPTATLEVLSDSLLHNVDK	647_T?	XP_006541320	PREDICTED: A-kinase anchor protein 13 isoform X8	Akap13	N/A	N/A
TSMGNTS?PVGIGGEQEGSSPTATLEVLSDSLLHNVDK	648_S?	XP_006541320	PREDICTED: A-kinase anchor protein 13 isoform X8	Akap13	N/A	N/A
T?LSMIEEEIRAAQER	738_T?	NP_033779	A-kinase anchor protein 2 isoform 3	Akap2	N/A	N/A
TLS*MIEEEIR	740_S*	NP_033779	A-kinase anchor protein 2 isoform 3	Akap2	1	1
LARADS*DGDLS*ENDDGAGDLR	206_S*	XP_006524729	PREDICTED: A-kinase anchor protein 8 isoform X2	Akap8	1	0.9
LARADS*DGDLS*ENDDGAGDLR	211_S*	XP_006524729	PREDICTED: A-kinase anchor protein 8 isoform X2	Akap8	1	0.9
LLEEQTCEAAS?ETRSIEDK	605_S?	XP_006524726	PREDICTED: A-kinase anchor protein 8 isoform X1	Akap8	N/A	N/A
LLEEQTCEAASET?RSIEDK	607_T?	XP_006524726	PREDICTED: A-kinase anchor protein 8 isoform X1	Akap8	N/A	N/A
LLEEQTCEAASETRS?IEDK	609_S?	XP_006524726	PREDICTED: A-kinase anchor protein 8 isoform X1	Akap8	N/A	N/A
T?NDGGLAAGSPAMHVASFAPEPCTDNSDSLIAK	38_T?	XP_006524726	PREDICTED: A-kinase anchor protein 8 isoform X1	Akap8	N/A	N/A
TNDGGLAAGS?PAMHVASFAPEPCTDNSDSLIAK	47_S?	XP_006524726	PREDICTED: A-kinase anchor protein 8 isoform X1	Akap8	N/A	N/A
TNDGGLAAGSPAMHVAS?FAPEPCTDNSDSLIAK	54_S?	XP_006524726	PREDICTED: A-kinase anchor protein 8 isoform X1	Akap8	N/A	N/A
YLKGEDPFVNET?ADLETEGDENVGEEK	433_T?	XP_006524729	PREDICTED: A-kinase anchor protein 8 isoform X2	Akap8	N/A	N/A
YLKGEDPFVNETADLET*EGDENVGEEK	438_T*	XP_006524729	PREDICTED: A-kinase anchor protein 8 isoform X2	Akap8	0.678	0.858
RPMEFEAALLSPGS*PK	22_S*	NP_075912	akirin-1	Akirin1	1	0.987
RTLDFDPLLSPAS*PK	21_S*	NP_001007590	akirin-2	Akirin2	0.669	0.872
TT?ACLCLLR	434_T?	XP_006501673	PREDICTED: protein AKNAD1 isoform X2	Aknad1	N/A	N/A
HFDCAY?LYHNESEVGMGISEK	38_Y?	NP_061347	1,5-anhydro-D-fructose reductase	Akr1e1	N/A	N/A
HFDCAYLYHNES?EVGMGISEK	44_S?	NP_061347	1,5-anhydro-D-fructose reductase	Akr1e1	N/A	N/A
AAS*GAPLRPATVLGTMEMGR	40_S*	NP_079613	aflatoxin B1 aldehyde reductase member 2	Akr7a5	0.695	0.792
S?GS?PSDNSGAEEMEVSLAKPK	122_S?	NP_033782	RAC-alpha serine/threonine-protein kinase isoform 1	Akt1	N/A	N/A
S?GSPSDNSGAEEMEVSLAKPK	122_S?	XP_006515480	PREDICTED: RAC-alpha serine/threonine-protein kinase isoform X3	Akt1	N/A	N/A
SGS?PS?DNSGAEEMEVSLAKPK	124_S?	NP_033782	RAC-alpha serine/threonine-protein kinase isoform 1	Akt1	N/A	N/A
SGS?PS?DNSGAEEMEVSLAKPK	124_S?	XP_006515480	PREDICTED: RAC-alpha serine/threonine-protein kinase isoform X3	Akt1	N/A	N/A
SGS?PS?DNSGAEEMEVSLAKPK	126_S?	NP_033782	RAC-alpha serine/threonine-protein kinase isoform 1	Akt1	N/A	N/A
SGS?PS?DNSGAEEMEVSLAKPK	126_S?	XP_006515480	PREDICTED: RAC-alpha serine/threonine-protein kinase isoform X3	Akt1	N/A	N/A
SGSPSDNS?GAEEMEVSLAKPK	129_S?	NP_033782	RAC-alpha serine/threonine-protein kinase isoform 1	Akt1	N/A	N/A
AAT?AT?RPPGPPPAPQPPSPAPSPPPRPALAR	73_T?	NP_001240849	proline-rich AKT1 substrate 1 isoform b	Akt1s1	N/A	N/A
AAT?AT?RPPGPPPAPQPPSPAPSPPPRPALAR	75_T?	NP_001240849	proline-rich AKT1 substrate 1 isoform b	Akt1s1	N/A	N/A
AATATRPPGPPPAPQPPS*PAPS*PPPRPALAR	88_S*	NP_001240849	proline-rich AKT1 substrate 1 isoform b	Akt1s1	1	0.941
AATATRPPGPPPAPQPPS*PAPS*PPPRPALAR	92_S*	NP_001240849	proline-rich AKT1 substrate 1 isoform b	Akt1s1	1	0.941
S*LPVSVPVWAFK	184_S*	NP_001240849	proline-rich AKT1 substrate 1 isoform b	Akt1s1	1	1
THFPQFS?YSASIRE	431_S?	XP_006539546	PREDICTED: RAC-beta serine/threonine-protein kinase isoform X2	Akt2	N/A	N/A
THFPQFSY?SASIRE	432_Y?	XP_006539546	PREDICTED: RAC-beta serine/threonine-protein kinase isoform X2	Akt2	N/A	N/A
THFPQFSYS?ASIRE	433_S?	XP_006539546	PREDICTED: RAC-beta serine/threonine-protein kinase isoform X2	Akt2	N/A	N/A
YFDDEFT?AQSITITPPDRYDSLDPLELDQR	401_T?	XP_006539546	PREDICTED: RAC-beta serine/threonine-protein kinase isoform X2	Akt2	N/A	N/A
YFDDEFTAQSIT?ITPPDRYDSLDPLELDQR	406_T?	XP_006539546	PREDICTED: RAC-beta serine/threonine-protein kinase isoform X2	Akt2	N/A	N/A
YFDDEFTAQSITIT*PPDRYDSLDPLELDQR	408_T*	XP_006539546	PREDICTED: RAC-beta serine/threonine-protein kinase isoform X2	Akt2	1	0.973
TLAGDVKT?SPPR	29_T?	XP_006530736	PREDICTED: AKT-interacting protein isoform X1	Aktip	N/A	N/A
TLAGDVKTS*PPRSAPK	30_S*	XP_006530736	PREDICTED: AKT-interacting protein isoform X1	Aktip	0.932	0.76
MILGAVGSVLT*S*LLR	11_T*	NP_064377	4-trimethylaminobutyraldehyde dehydrogenase precursor	Aldh9a1	0.716	0.771
MILGAVGSVLT*S*LLR	12_S*	NP_064377	4-trimethylaminobutyraldehyde dehydrogenase precursor	Aldh9a1	0.716	0.771
GILAADES*TGSIAKR	36_S*	NP_001170779	fructose-bisphosphate aldolase A isoform 2	Aldoa	1	0.911
GILAADEST?GSIAK	37_T?	NP_001170779	fructose-bisphosphate aldolase A isoform 2	Aldoa	N/A	N/A
GILAADESTGS*IAK	39_S*	NP_001170779	fructose-bisphosphate aldolase A isoform 2	Aldoa	0.907	0.879
RLQS*IGTENTEENRR	46_S*	NP_001170779	fructose-bisphosphate aldolase A isoform 2	Aldoa	0.652	0.843
Y?ASICQQNGIVPIVEPEILPDGDHDLKR	174_Y?	NP_001170779	fructose-bisphosphate aldolase A isoform 2	Aldoa	N/A	N/A
RGS*FSSENYWRK	362_S*	NP_766531	RNA demethylase ALKBH5	Alkbh5	0.63	0.882
S?YESSEDCPEAASSPTRK	372_S?	NP_766531	RNA demethylase ALKBH5	Alkbh5	N/A	N/A
SY?ESSEDCPEAASSPTRK	373_Y?	NP_766531	RNA demethylase ALKBH5	Alkbh5	N/A	N/A
SYESSEDCPEAAS?SPTR	384_S?	NP_766531	RNA demethylase ALKBH5	Alkbh5	N/A	N/A
SYESSEDCPEAASS*PTR	385_S*	NP_766531	RNA demethylase ALKBH5	Alkbh5	0.856	0.865
YQEDS*DPERS*DYEEHQLQK	65_S*	NP_766531	RNA demethylase ALKBH5	Alkbh5	1	0.9
YQEDS*DPERS*DYEEHQLQK	70_S*	NP_766531	RNA demethylase ALKBH5	Alkbh5	1	0.9
DATMEKLMAT?LPNPNQSTLQINVVWLLGR	580_T?	NP_033790	arachidonate 15-lipoxygenase	Alox15	N/A	N/A
DATMEKLMATLPNPNQS?TLQINVVWLLGR	587_S?	NP_033790	arachidonate 15-lipoxygenase	Alox15	N/A	N/A
RLS*LPGLLS?QVSPR	483_S?	NP_082993	alsin isoform 1	Als2	N/A	N/A
RLS*LPGLLSQVSPR	477_S*	NP_082993	alsin isoform 1	Als2	1	0.975
S?DSRSESPEPGYVVTSSGLLLPVLLPR	1452_S?	NP_082993	alsin isoform 1	Als2	N/A	N/A
SDS?RSESPEPGYVVTSSGLLLPVLLPR	1454_S?	NP_082993	alsin isoform 1	Als2	N/A	N/A
SDSRS?ESPEPGYVVTSSGLLLPVLLPR	1456_S?	NP_082993	alsin isoform 1	Als2	N/A	N/A
SDSRSES*PEPGYVVTSSGLLLPVLLPR	1458_S*	NP_082993	alsin isoform 1	Als2	1	0.922
SDSRSESPEPGY?VVTSSGLLLPVLLPR	1463_Y?	NP_082993	alsin isoform 1	Als2	N/A	N/A
SSS*LMDIREEELEGGSR	460_S*	NP_082993	alsin isoform 1	Als2	1	0.981
AIFRPVCGTGLAS?SR	440_S?	XP_006512172	PREDICTED: ALS2 C-terminal like isoform X10	Als2cl	N/A	N/A
AIFRPVCGTGLASS?R	441_S?	XP_006512172	PREDICTED: ALS2 C-terminal like isoform X10	Als2cl	N/A	N/A
SDSLRPALNSPVERPS?PDLEEGEASVQTER	518_S?	NP_035917	E3 ubiquitin-protein ligase AMFR	Amfr	N/A	N/A
DT*TVISHSPNTSYDTALEAR	398_T*	XP_006528930	PREDICTED: angiomotin isoform X2	Amot	0.955	0.905
DTT?VISHSPNTSYDTALEAR	399_T?	XP_006528930	PREDICTED: angiomotin isoform X2	Amot	N/A	N/A
EIAEELFS?RSLAESELR	51_S?	NP_001276648	AMP deaminase 2 isoform b	Ampd2	N/A	N/A
EIAEELFSRS?LAESELR	53_S?	NP_001276648	AMP deaminase 2 isoform b	Ampd2	N/A	N/A
HFPLDLRT?SMDGK	36_T?	NP_001276648	AMP deaminase 2 isoform b	Ampd2	N/A	N/A
HFPLDLRTS?MDGK	37_S?	NP_001276648	AMP deaminase 2 isoform b	Ampd2	N/A	N/A
QIS*QDVKLEPDILLR	87_S*	NP_001276648	AMP deaminase 2 isoform b	Ampd2	0.481	0.547
SQS*LSLQMPTQQDWK	237_S*	XP_006507286	PREDICTED: AMP deaminase 3 isoform X9	Ampd3	1	0.988
SQS*LSLQMPTQQDWK	85_S*	NP_001263230	AMP deaminase 3	Ampd3	1	0.988
SFDFEGS?LSPVIAPK	568_S?	XP_006498920	PREDICTED: anaphase-promoting complex subunit 1 isoform X1	Anapc1	N/A	N/A
SFDFEGSLS*PVIAPK	570_S*	XP_006498920	PREDICTED: anaphase-promoting complex subunit 1 isoform X1	Anapc1	0.815	0.739
IKEEVLS?ES?ETEAHQDAAALDPDVVIK	777_S?	NP_077175	anaphase-promoting complex subunit 4	Anapc4	N/A	N/A
IKEEVLS?ES?ETEAHQDAAALDPDVVIK	779_S?	NP_077175	anaphase-promoting complex subunit 4	Anapc4	N/A	N/A
YEPLGLDAAGIEDAIT?AVGSFILKANELLQVIDS?S?MK	391_T?	NP_077175	anaphase-promoting complex subunit 4	Anapc4	N/A	N/A
YEPLGLDAAGIEDAIT?AVGSFILKANELLQVIDS?S?MK	409_S?	NP_077175	anaphase-promoting complex subunit 4	Anapc4	N/A	N/A
YEPLGLDAAGIEDAIT?AVGSFILKANELLQVIDS?S?MK	410_S?	NP_077175	anaphase-promoting complex subunit 4	Anapc4	N/A	N/A
YEPLGLDAAGIEDAITAVGS?FILKANELLQVIDS?S?MK	395_S?	NP_077175	anaphase-promoting complex subunit 4	Anapc4	N/A	N/A
AT*S*PLIEETPIGS?IK	883_T*	XP_006500965	PREDICTED: ankyrin-2 isoform X31	Ank2	N/A	N/A
AT*S*PLIEETPIGS?IK	884_S*	XP_006500965	PREDICTED: ankyrin-2 isoform X31	Ank2	N/A	N/A
AT*S*PLIEETPIGS?IK	894_S?	XP_006500965	PREDICTED: ankyrin-2 isoform X31	Ank2	N/A	N/A
ADRRQS*FASLALR	1412_S*	NP_733924	ankyrin-3 isoform a	Ank3	0.695	0.771
ASAPEKLS?DGEYIS*DGEEGDK	844_S?	NP_733789	ankyrin-3 isoform c	Ank3	0.802	0.815
ASAPEKLS?DGEYIS*DGEEGDK	850_S*	NP_733789	ankyrin-3 isoform c	Ank3	0.802	0.815
MNVPETMNEVLDMS*DDEVRK	830_S*	NP_733790	ankyrin-3 isoform d	Ank3	1	0.891
RLT*GGLLDRLDDSSDQAR	1607_T*	NP_733789	ankyrin-3 isoform c	Ank3	0.741	0.809
RLT*GGLLDRLDDSSDQAR	680_T*	NP_733926	ankyrin-3 isoform i	Ank3	0.741	0.809
RQS*FASLALRK	524_S*	NP_733926	ankyrin-3 isoform i	Ank3	0.695	0.771
RY?SYLTEPSMSPQSPCER	1443_Y?	NP_733790	ankyrin-3 isoform d	Ank3	N/A	N/A
RY?SYLTEPSMSPQSPCER	1461_Y?	NP_733789	ankyrin-3 isoform c	Ank3	N/A	N/A
RYS?YLTEPSMSPQSPCER	1444_S?	NP_733790	ankyrin-3 isoform d	Ank3	N/A	N/A
RYS?YLTEPSMSPQSPCER	1462_S?	NP_733789	ankyrin-3 isoform c	Ank3	N/A	N/A
RYSY?LTEPSMSPQSPCER	1445_Y?	NP_733790	ankyrin-3 isoform d	Ank3	N/A	N/A
RYSY?LTEPSMSPQSPCER	1463_Y?	NP_733789	ankyrin-3 isoform c	Ank3	N/A	N/A
RYSYLT?EPSMSPQSPCER	1465_T?	NP_733789	ankyrin-3 isoform c	Ank3	N/A	N/A
RYSYLTEPSMS?PQSPCER	1470_S?	NP_733789	ankyrin-3 isoform c	Ank3	N/A	N/A
TEEPVS*PLTAYQK	1648_S*	NP_733924	ankyrin-3 isoform a	Ank3	0.722	0.751
GGHTNVVSYLLDYPNNVLS?VPTTDVSQLTSPSQDESQVPR	699_S?	NP_780584	ankyrin repeat and KH domain-containing protein 1	Ankhd1	N/A	N/A
GGHTNVVSYLLDYPNNVLSVPT?TDVSQLTSPSQDESQVPR	702_T?	NP_780584	ankyrin repeat and KH domain-containing protein 1	Ankhd1	N/A	N/A
GGHTNVVSYLLDYPNNVLSVPTT?DVSQLTSPSQDESQVPR	703_T?	NP_780584	ankyrin repeat and KH domain-containing protein 1	Ankhd1	N/A	N/A
GGHTNVVSYLLDYPNNVLSVPTTDVS?QLTSPSQDESQVPR	706_S?	NP_780584	ankyrin repeat and KH domain-containing protein 1	Ankhd1	N/A	N/A
GGHTNVVSYLLDYPNNVLSVPTTDVSQLT?SPSQDESQVPR	709_T?	NP_780584	ankyrin repeat and KH domain-containing protein 1	Ankhd1	N/A	N/A
GGHTNVVSYLLDYPNNVLSVPTTDVSQLTS?PSQDESQVPR	710_S?	NP_780584	ankyrin repeat and KH domain-containing protein 1	Ankhd1	N/A	N/A
GGHTNVVSYLLDYPNNVLSVPTTDVSQLTSPS?QDESQVPR	712_S?	NP_780584	ankyrin repeat and KH domain-containing protein 1	Ankhd1	N/A	N/A
GGHTNVVSYLLDYPNNVLSVPTTDVSQLTSPSQDES?QVPR	716_S?	NP_780584	ankyrin repeat and KH domain-containing protein 1	Ankhd1	N/A	N/A
GVAPADS*PDAPRR	247_S*	NP_001276458	ankyrin repeat and IBR domain-containing protein 1 isoform 4	Ankib1	0.932	0.909
VANS*PTMVNLLLGK	276_S*	NP_001074848	ankyrin repeat domain-containing protein 11	Ankrd11	1	0.967
VANSPT?MVNLLLGK	278_T?	NP_001074848	ankyrin repeat domain-containing protein 11	Ankrd11	N/A	N/A
APS*PAPSSVPLGSEKPSSVSQDR	2150_S*	NP_932127	ankyrin repeat domain-containing protein 17 isoform b	Ankrd17	0.856	0.877
AT*VPAAAEGEGSPPAAAAVAAPPAAAAAEVGGGARPASSPR	5_T*	NP_932127	ankyrin repeat domain-containing protein 17 isoform b	Ankrd17	0.714	0.812
ATVPAAAEGEGSPPAAAAVAAPPAAAAAEVGGGARPAS?SPR	41_S?	NP_932127	ankyrin repeat domain-containing protein 17 isoform b	Ankrd17	N/A	N/A
ATVPAAAEGEGSPPAAAAVAAPPAAAAAEVGGGARPASS?PR	42_S?	NP_932127	ankyrin repeat domain-containing protein 17 isoform b	Ankrd17	N/A	N/A
EHYPVS?S?PSSPSPPAQPGGVSR	1786_S?	NP_932127	ankyrin repeat domain-containing protein 17 isoform b	Ankrd17	N/A	N/A
EHYPVSS?PS?SPSPPAQPGGVSR	1787_S?	NP_932127	ankyrin repeat domain-containing protein 17 isoform b	Ankrd17	N/A	N/A
EHYPVSS?PS?SPSPPAQPGGVSR	1789_S?	NP_932127	ankyrin repeat domain-containing protein 17 isoform b	Ankrd17	N/A	N/A
EHYPVSSPSS*PS*PPAQPGGVSR	1790_S*	NP_932127	ankyrin repeat domain-containing protein 17 isoform b	Ankrd17	0.856	0.88
EHYPVSSPSS*PS*PPAQPGGVSR	1792_S*	NP_932127	ankyrin repeat domain-containing protein 17 isoform b	Ankrd17	0.856	0.88
TVS*FEALPIMR	857_S*	XP_006518433	PREDICTED: serine/threonine-protein phosphatase 6 regulatory ankyrin repeat subunit A isoform X2	Ankrd28	0.927	0.935
DEELLT?ELTR	1045_T?	XP_006514952	PREDICTED: ankyrin repeat domain 36 isoform X6	Ankrd36	N/A	N/A
DEELLTELT?R	1048_T?	XP_006514952	PREDICTED: ankyrin repeat domain 36 isoform X6	Ankrd36	N/A	N/A
HGAIGLDGCYS*E	1075_S*	NP_766378	serine/threonine-protein phosphatase 6 regulatory ankyrin repeat subunit C	Ankrd52	0.911	0.902
IMSS*IGEGIDFSQEQQK	136_S*	XP_006536811	PREDICTED: ankyrin repeat and SAM domain-containing protein 1A isoform X5	Anks1	1	1
IQS*SAPQEEEEHPYELLLTAETK	440_S*	XP_006536810	PREDICTED: ankyrin repeat and SAM domain-containing protein 1A isoform X4	Anks1	0.845	0.828
IS?GSRTLEQSVGEWLESIGLQQYESK	708_S?	NP_852078	ankyrin repeat and SAM domain-containing protein 1A isoform 3	Anks1	N/A	N/A
ISGS?RTLEQSVGEWLESIGLQQYESK	710_S?	NP_852078	ankyrin repeat and SAM domain-containing protein 1A isoform 3	Anks1	N/A	N/A
ISGSRT*LEQSVGEWLESIGLQQYESK	712_T*	NP_852078	ankyrin repeat and SAM domain-containing protein 1A isoform 3	Anks1	0.697	0.97
ISGSRTLEQS?VGEWLESIGLQQYESK	716_S?	NP_852078	ankyrin repeat and SAM domain-containing protein 1A isoform 3	Anks1	N/A	N/A
RRHDS*LPDPGTASR	882_S*	XP_006536810	PREDICTED: ankyrin repeat and SAM domain-containing protein 1A isoform X4	Anks1	0.845	0.847
S?DSDLLTCSPTEDATMGSR	621_S?	XP_006536810	PREDICTED: ankyrin repeat and SAM domain-containing protein 1A isoform X4	Anks1	N/A	N/A
SDS?DLLTCSPTEDATMGSR	623_S?	XP_006536810	PREDICTED: ankyrin repeat and SAM domain-containing protein 1A isoform X4	Anks1	N/A	N/A
SLS*KSDSDLLTCSPTEDATMGSR	619_S*	XP_006536810	PREDICTED: ankyrin repeat and SAM domain-containing protein 1A isoform X4	Anks1	1	1
SPS*FASEWDEIEK	658_S*	XP_006536810	PREDICTED: ankyrin repeat and SAM domain-containing protein 1A isoform X4	Anks1	1	1
IVALMETHS*PVLPK	225_S*	XP_006522679	PREDICTED: ankyrin repeat and SAM domain-containing protein 3 isoform X9	Anks3	0.804	0.808
AAS*PSKPPISNASATPVGRR	180_S*	XP_006510645	PREDICTED: actin-binding protein anillin isoform X2	Anln	0.856	0.727
AASPS?KPPISNASATPVGR	182_S?	XP_006510645	PREDICTED: actin-binding protein anillin isoform X2	Anln	N/A	N/A
AASPSKPPIS?NASATPVGR	187_S?	XP_006510645	PREDICTED: actin-binding protein anillin isoform X2	Anln	N/A	N/A
AES*ADSLGSEDRDLLYSIDAYR	653_S*	XP_006510645	PREDICTED: actin-binding protein anillin isoform X2	Anln	1	0.892
AS?SPVTAATFITENR	292_S?	XP_006510645	PREDICTED: actin-binding protein anillin isoform X2	Anln	N/A	N/A
ASS*PVTAATFITENR	293_S*	XP_006510645	PREDICTED: actin-binding protein anillin isoform X2	Anln	1	0.746
ASSPVT?AATFITENR	296_T?	XP_006510645	PREDICTED: actin-binding protein anillin isoform X2	Anln	N/A	N/A
ASSPVTAAT*FITENR	299_T*	XP_006510645	PREDICTED: actin-binding protein anillin isoform X2	Anln	0.81	0.765
IEVGAPDLENTEPIDVAKPCS*PMPAPR	96_S*	XP_006510645	PREDICTED: actin-binding protein anillin isoform X2	Anln	0.775	0.82
LSSTEPAGSTESEMT?KSSPLK	510_T?	XP_006510645	PREDICTED: actin-binding protein anillin isoform X2	Anln	N/A	N/A
LSSTEPAGSTESEMTKS?SPLKITLFLEEEK	512_S?	XP_006510645	PREDICTED: actin-binding protein anillin isoform X2	Anln	N/A	N/A
LSSTEPAGSTESEMTKSS?PLKITLFLEEEK	513_S?	XP_006510645	PREDICTED: actin-binding protein anillin isoform X2	Anln	N/A	N/A
SSLHSSVMAS*PGGLGAVR	924_S*	XP_006510645	PREDICTED: actin-binding protein anillin isoform X2	Anln	1	0.871
TSVIS?QSEFAPSK	790_S?	XP_006510645	PREDICTED: actin-binding protein anillin isoform X2	Anln	N/A	N/A
TSVISQS?EFAPSK	792_S?	XP_006510645	PREDICTED: actin-binding protein anillin isoform X2	Anln	N/A	N/A
LLPQLSYLDGYDREDQEAPDSDVEVDS?VEEAPDS*DGEVDGVDK	135_S?	XP_006538269	PREDICTED: acidic leucine-rich nuclear phosphoprotein 32 family member B isoform X2	Anp32b	1	0.866
LLPQLSYLDGYDREDQEAPDSDVEVDS?VEEAPDS*DGEVDGVDK	142_S*	XP_006538269	PREDICTED: acidic leucine-rich nuclear phosphoprotein 32 family member B isoform X2	Anp32b	1	0.866
GGPGSAVS?PYPSFNVSSDVAALHK	37_S?	NP_034860	annexin A1	Anxa1	N/A	N/A
GGPGSAVSPY*PSFNVSSDVAALHK	39_Y*	NP_034860	annexin A1	Anxa1	0.856	0.86
DMEET?IEEET?SGDLK	224_T?	NP_081487	annexin A13	Anxa13	N/A	N/A
DMEET?IEEET?SGDLK	229_T?	NP_081487	annexin A13	Anxa13	N/A	N/A
DMEET?IEEETS?GDLK	230_S?	NP_081487	annexin A13	Anxa13	N/A	N/A
T?NQELQEINR	136_T?	NP_031611	annexin A2	Anxa2	N/A	N/A
SKT*EEDILR	167_T*	XP_006501310	PREDICTED: AP-1 complex-associated regulatory protein isoform X8	Ap1ar	1	0.978
EEQSQITSQVT*GQIGWR	154_T*	XP_006521778	PREDICTED: AP-2 complex subunit mu isoform X1	Ap2m1	0.877	0.899
NFYES*EEEEEEK	276_S*	NP_033810	AP-3 complex subunit beta-1	Ap3b1	0.952	0.861
HSS*LPTES?DEDIAPAQR	755_S*	NP_031486	AP-3 complex subunit delta-1	Ap3d1	0.593	0.57
HSSLPT*ES*DEDIAPAQR	758_T*	NP_031486	AP-3 complex subunit delta-1	Ap3d1	0.643	0.552
HSSLPT*ES*DEDIAPAQR	760_S*	NP_031486	AP-3 complex subunit delta-1	Ap3d1	0.643	0.552
KGEDLDFWLS?TTPPPAAAPIPAPSTEELAASTITSPK	868_S?	NP_031486	AP-3 complex subunit delta-1	Ap3d1	N/A	N/A
KGEDLDFWLST?TPPPAAAPIPAPSTEELAASTITSPK	869_T?	NP_031486	AP-3 complex subunit delta-1	Ap3d1	N/A	N/A
KGEDLDFWLSTT?PPPAAAPIPAPSTEELAASTITSPK	870_T?	NP_031486	AP-3 complex subunit delta-1	Ap3d1	N/A	N/A
NAEAVKS*PEKEGVLGVEK	825_S*	NP_031486	AP-3 complex subunit delta-1	Ap3d1	0.618	0.688
VDIITEEMPENALPS*DEDDKDPNDPYR	784_S*	NP_031486	AP-3 complex subunit delta-1	Ap3d1	0.725	0.579
IIEQPECS?SPVIETER	550_S?	XP_006498615	PREDICTED: AP-4 complex subunit epsilon-1 isoform X5	Ap4e1	N/A	N/A
IIEQPECSS*PVIETER	551_S*	XP_006498615	PREDICTED: AP-4 complex subunit epsilon-1 isoform X5	Ap4e1	0.609	0.789
NLS*PAAVINLTSEK	123_S*	XP_006503758	PREDICTED: amyloid beta A4 precursor protein-binding family B member 2 isoform X7	Apbb2	0.781	0.715
DANIMS*PGSSLPSLHVR	641_S*	XP_006525602	PREDICTED: adenomatous polyposis coli protein isoform X8	Apc	1	0.988
SKT*PPPPPQTVQAK	1336_T*	XP_006525602	PREDICTED: adenomatous polyposis coli protein isoform X8	Apc	1	0.957
GAIIGLMVGGVVIAT?VIVITLVMLK	621_T?	XP_006522936	PREDICTED: amyloid beta A4 protein isoform X1	App	N/A	N/A
GAIIGLMVGGVVIATVIVIT?LVMLK	626_T?	XP_006522936	PREDICTED: amyloid beta A4 protein isoform X1	App	N/A	N/A
VNQSALEAVTPS*PSFQQR	224_S*	XP_006519672	PREDICTED: DCC-interacting protein 13-alpha isoform X2	Appl1	1	1
VNQSALEAVTPSPS?FQQR	226_S?	XP_006519672	PREDICTED: DCC-interacting protein 13-alpha isoform X2	Appl1	N/A	N/A
RIRS*FPDFPIPGVLFR	15_S*	NP_033828	adenine phosphoribosyltransferase	Aprt	0.476	0.751
GGDGAPRGS?PSPASVSSGR	255_S?	XP_006527621	PREDICTED: serine/threonine-protein kinase A-Raf isoform X3	Araf	N/A	N/A
GGDGAPRGSPS?PASVSSGR	257_S?	XP_006527621	PREDICTED: serine/threonine-protein kinase A-Raf isoform X3	Araf	N/A	N/A
QFYHS*IQDLSGGSR	157_S*	XP_006527621	PREDICTED: serine/threonine-protein kinase A-Raf isoform X3	Araf	0.831	0.892
S?TSTPNVHMVSTTAPMDSSLMQFTAQSFSTDAAGR	212_S?	XP_006527621	PREDICTED: serine/threonine-protein kinase A-Raf isoform X3	Araf	N/A	N/A
ST?STPNVHMVSTTAPMDSSLMQFTAQSFSTDAAGR	213_T?	XP_006527621	PREDICTED: serine/threonine-protein kinase A-Raf isoform X3	Araf	N/A	N/A
STS?TPNVHMVSTTAPMDSSLMQFTAQSFSTDAAGR	214_S?	XP_006527621	PREDICTED: serine/threonine-protein kinase A-Raf isoform X3	Araf	N/A	N/A
STST?PNVHMVSTTAPMDSSLMQFTAQSFSTDAAGR	215_T?	XP_006527621	PREDICTED: serine/threonine-protein kinase A-Raf isoform X3	Araf	N/A	N/A
STSTPNVHMVS?TTAPMDSSLMQFTAQSFSTDAAGR	222_S?	XP_006527621	PREDICTED: serine/threonine-protein kinase A-Raf isoform X3	Araf	N/A	N/A
STSTPNVHMVST?TAPMDSSLMQFTAQSFSTDAAGR	223_T?	XP_006527621	PREDICTED: serine/threonine-protein kinase A-Raf isoform X3	Araf	N/A	N/A
STSTPNVHMVSTT?APMDSSLMQFTAQSFSTDAAGR	224_T?	XP_006527621	PREDICTED: serine/threonine-protein kinase A-Raf isoform X3	Araf	N/A	N/A
STSTPNVHMVSTTAPMDS?SLMQFTAQSFSTDAAGR	229_S?	XP_006527621	PREDICTED: serine/threonine-protein kinase A-Raf isoform X3	Araf	N/A	N/A
STSTPNVHMVSTTAPMDSS?LMQFTAQSFSTDAAGR	230_S?	XP_006527621	PREDICTED: serine/threonine-protein kinase A-Raf isoform X3	Araf	N/A	N/A
RS?SDSWDVWGSGSASNNK	306_S?	NP_001171181	ADP-ribosylation factor GTPase-activating protein 1 isoform d	Arfgap1	N/A	N/A
RSS*DSWDVWGSGSASNNK	307_S*	NP_001171181	ADP-ribosylation factor GTPase-activating protein 1 isoform d	Arfgap1	0.693	0.684
RSSDS?WDVWGSGSASNNK	309_S?	NP_001171181	ADP-ribosylation factor GTPase-activating protein 1 isoform d	Arfgap1	N/A	N/A
AIS?SDMFFGREVDSEYEAR	431_S?	NP_076343	ADP-ribosylation factor GTPase-activating protein 2 isoform 2	Arfgap2	N/A	N/A
AISS?DMFFGREVDSEYEAR	432_S?	NP_076343	ADP-ribosylation factor GTPase-activating protein 2 isoform 2	Arfgap2	N/A	N/A
HGTDLWIDSMNS?APSHSPEKK	140_S?	NP_076343	ADP-ribosylation factor GTPase-activating protein 2 isoform 2	Arfgap2	N/A	N/A
HGTDLWIDSMNSAPS?HSPEKK	143_S?	NP_076343	ADP-ribosylation factor GTPase-activating protein 2 isoform 2	Arfgap2	N/A	N/A
HGTDLWIDSMNSAPSHS?PEKK	145_S?	NP_076343	ADP-ribosylation factor GTPase-activating protein 2 isoform 2	Arfgap2	N/A	N/A
S?SISHSVLSEMQMIEQETPLSAK	313_S?	NP_076343	ADP-ribosylation factor GTPase-activating protein 2 isoform 2	Arfgap2	N/A	N/A
S?SRSQLDLFDDVGTFASGPPK	336_S?	NP_076343	ADP-ribosylation factor GTPase-activating protein 2 isoform 2	Arfgap2	N/A	N/A
SS?ISHSVLSEMQMIEQETPLSAK	314_S?	NP_076343	ADP-ribosylation factor GTPase-activating protein 2 isoform 2	Arfgap2	N/A	N/A
SS?RSQLDLFDDVGTFASGPPK	337_S?	NP_076343	ADP-ribosylation factor GTPase-activating protein 2 isoform 2	Arfgap2	N/A	N/A
SSIS?HSVLSEMQMIEQETPLSAK	316_S?	NP_076343	ADP-ribosylation factor GTPase-activating protein 2 isoform 2	Arfgap2	N/A	N/A
SSISHS?VLSEMQMIEQETPLSAK	318_S?	NP_076343	ADP-ribosylation factor GTPase-activating protein 2 isoform 2	Arfgap2	N/A	N/A
SSRS?QLDLFDDVGTFASGPPK	339_S?	NP_076343	ADP-ribosylation factor GTPase-activating protein 2 isoform 2	Arfgap2	N/A	N/A
VSNQS*FTEIER	239_S*	NP_076343	ADP-ribosylation factor GTPase-activating protein 2 isoform 2	Arfgap2	0.777	0.779
LTNTS*FTEIEK	241_S*	NP_079721	ADP-ribosylation factor GTPase-activating protein 3	Arfgap3	0.539	0.644
S?SSFSSWDDGADSYWKK	373_S?	NP_079721	ADP-ribosylation factor GTPase-activating protein 3	Arfgap3	N/A	N/A
SGISHSVTSDMQTIEQESPT?LAKPR	333_T?	NP_079721	ADP-ribosylation factor GTPase-activating protein 3	Arfgap3	N/A	N/A
SS?SFSSWDDGADSYWKK	374_S?	NP_079721	ADP-ribosylation factor GTPase-activating protein 3	Arfgap3	N/A	N/A
SSS*FSSWDDGADSYWKK	375_S*	NP_079721	ADP-ribosylation factor GTPase-activating protein 3	Arfgap3	0.782	0.583
S*VDIHDSIQPR	1566_S*	NP_001095900	brefeldin A-inhibited guanine nucleotide-exchange protein 1	Arfgef1	0.717	0.619
TTIPHALLTWRPTS*GEAEPPS?PSAVSEKPLDAISQK	1543_S*	NP_001095900	brefeldin A-inhibited guanine nucleotide-exchange protein 1	Arfgef1	0.771	0.607
TTIPHALLTWRPTS*GEAEPPS?PSAVSEKPLDAISQK	1550_S?	NP_001095900	brefeldin A-inhibited guanine nucleotide-exchange protein 1	Arfgef1	0.771	0.607
ELEKPMQSKPQS*PVIQATAGS*PK	218_S*	XP_006500548	PREDICTED: brefeldin A-inhibited guanine nucleotide-exchange protein 2 isoform X3	Arfgef2	1	0.859
ELEKPMQSKPQS*PVIQATAGS*PK	227_S*	XP_006500548	PREDICTED: brefeldin A-inhibited guanine nucleotide-exchange protein 2 isoform X3	Arfgef2	1	0.859
ELEKPMQSKPQSPVIQAT?AGSPK	224_T?	XP_006500548	PREDICTED: brefeldin A-inhibited guanine nucleotide-exchange protein 2 isoform X3	Arfgef2	N/A	N/A
HLDVDLDRQS?LSSIDR	1494_S?	XP_006500548	PREDICTED: brefeldin A-inhibited guanine nucleotide-exchange protein 2 isoform X3	Arfgef2	N/A	N/A
ARLPS*LSVQPVSNADWVWLVK	1881_S*	NP_001028430	brefeldin A-inhibited guanine nucleotide-exchange protein 3	Arfgef3	0.707	0.885
HSLPS*GLGLSETQITSHGFDSTK	39_S*	NP_001074562	arfaptin-1 isoform 1	Arfip1	0.714	0.936
KWS*LNTYK	132_S*	NP_001074562	arfaptin-1 isoform 1	Arfip1	1	0.994
ERAS?SPPDRIDIFGR	56_S?	XP_006508822	PREDICTED: arginine and glutamate-rich protein 1 isoform X1	Arglu1	N/A	N/A
ERASS?PPDRIDIFGR	57_S?	XP_006508822	PREDICTED: arginine and glutamate-rich protein 1 isoform X1	Arglu1	N/A	N/A
S?SSPEPVTHLKWDDPYYDIAR	49_S?	NP_666236	rho GTPase-activating protein 1 isoform 2	Arhgap1	N/A	N/A
SS?SPEPVTHLKWDDPYYDIAR	50_S?	NP_666236	rho GTPase-activating protein 1 isoform 2	Arhgap1	N/A	N/A
SSS*PEPVTHLK	51_S*	NP_666236	rho GTPase-activating protein 1 isoform 2	Arhgap1	0.848	0.699
LAIFGDAAS*PLVK	840_S*	NP_852081	rho GTPase-activating protein 11A	Arhgap11a	0.819	0.791
AT?T?PPNQGRPDSPVYANLQELK	229_T?	XP_006526379	PREDICTED: rho GTPase-activating protein 12 isoform X5	Arhgap12	N/A	N/A
AT?TPPNQGRPDS*PVYANLQELK	228_T?	XP_006526379	PREDICTED: rho GTPase-activating protein 12 isoform X5	Arhgap12	0.957	0.923
AT?TPPNQGRPDS*PVYANLQELK	238_S*	XP_006526379	PREDICTED: rho GTPase-activating protein 12 isoform X5	Arhgap12	0.957	0.923
IQQDS?ESGDELSSSSTEQMR	211_S?	XP_006526379	PREDICTED: rho GTPase-activating protein 12 isoform X5	Arhgap12	N/A	N/A
IQQDSES?GDELSSSSTEQMR	213_S?	XP_006526379	PREDICTED: rho GTPase-activating protein 12 isoform X5	Arhgap12	N/A	N/A
ADSSSGGGPVFSSTGILEQGLSPGDS?SPPKPK	301_S?	XP_006508266	PREDICTED: rho GTPase-activating protein 17 isoform X3	Arhgap17	N/A	N/A
ADSSSGGGPVFSSTGILEQGLSPGDS?SPPKPK	574_S?	XP_006508264	PREDICTED: rho GTPase-activating protein 17 isoform X1	Arhgap17	N/A	N/A
ADSSSGGGPVFSSTGILEQGLSPGDSS?PPKPK	302_S?	XP_006508266	PREDICTED: rho GTPase-activating protein 17 isoform X3	Arhgap17	N/A	N/A
LGEQGPEPGPTPPQTPT*PPST?PPLAK	463_T*	XP_006508266	PREDICTED: rho GTPase-activating protein 17 isoform X3	Arhgap17	0.764	0.807
LGEQGPEPGPTPPQTPT*PPST?PPLAK	467_T?	XP_006508266	PREDICTED: rho GTPase-activating protein 17 isoform X3	Arhgap17	0.764	0.807
S?PSPPQQQQQQQQQQQQQQQQQTPGMR	396_S?	XP_006508266	PREDICTED: rho GTPase-activating protein 17 isoform X3	Arhgap17	N/A	N/A
SPS?PPQQQQQQQQQQQQQQQQQTPGMR	398_S?	XP_006508266	PREDICTED: rho GTPase-activating protein 17 isoform X3	Arhgap17	N/A	N/A
SRS*FSGLIK	395_S*	XP_006527404	PREDICTED: rho GTPase-activating protein 19 isoform X2	Arhgap19	0.866	0.825
RNS?EGSEASCTEGSLTPSLDSR	1656_S?	NP_001074833	rho GTPase-activating protein 21 isoform 2	Arhgap21	N/A	N/A
RNSEGS?EASCTEGSLTPSLDSR	1659_S?	NP_001074833	rho GTPase-activating protein 21 isoform 2	Arhgap21	N/A	N/A
S?ASQGALTSPPVSFNNHR	470_S?	NP_001074833	rho GTPase-activating protein 21 isoform 2	Arhgap21	N/A	N/A
SAS?QGALTSPPVSFNNHR	472_S?	NP_001074833	rho GTPase-activating protein 21 isoform 2	Arhgap21	N/A	N/A
SASQGALT?SPPVSFNNHR	477_T?	NP_001074833	rho GTPase-activating protein 21 isoform 2	Arhgap21	N/A	N/A
SVS*QERLEDSVLMK	454_S*	NP_001074833	rho GTPase-activating protein 21 isoform 2	Arhgap21	1	0.994
T?SSLDGPAAAVLSR	271_T?	XP_006519026	PREDICTED: rho GTPase-activating protein 22 isoform X12	Arhgap22	N/A	N/A
TS?SLDGPAAAVLSR	272_S?	XP_006519026	PREDICTED: rho GTPase-activating protein 22 isoform X12	Arhgap22	N/A	N/A
TSS*LDGPAAAVLSR	273_S*	XP_006519026	PREDICTED: rho GTPase-activating protein 22 isoform X12	Arhgap22	1	0.82
RHS*TSDLSDATFSDIRR	856_S*	XP_006533936	PREDICTED: rho GTPase-activating protein 23 isoform X13	Arhgap23	1	0.958
RHST?SDLSDATFSDIRR	857_T?	XP_006533936	PREDICTED: rho GTPase-activating protein 23 isoform X13	Arhgap23	N/A	N/A
RHSTS?DLSDATFSDIRR	858_S?	XP_006533936	PREDICTED: rho GTPase-activating protein 23 isoform X13	Arhgap23	N/A	N/A
RSS?YLLAITTER	790_S?	XP_006533936	PREDICTED: rho GTPase-activating protein 23 isoform X13	Arhgap23	N/A	N/A
S?RGSPQAALVGS*AVWR	138_S?	XP_006533936	PREDICTED: rho GTPase-activating protein 23 isoform X13	Arhgap23	N/A	N/A
S?RGSPQAALVGS*AVWR	149_S*	XP_006533936	PREDICTED: rho GTPase-activating protein 23 isoform X13	Arhgap23	N/A	N/A
AS?SVAGSWVCPRPLAPSDSENVYEAIPDLR	180_S?	NP_001192165	rho GTPase-activating protein 27 isoform 1	Arhgap27	N/A	N/A
ASS?VAGSWVCPRPLAPSDSENVYEAIPDLR	181_S?	NP_001192165	rho GTPase-activating protein 27 isoform 1	Arhgap27	N/A	N/A
EEDVRQNAAS*PS?LSPGGLESDLSR	433_S*	NP_598476	rho GTPase-activating protein 27 isoform 2	Arhgap27	0.532	0.691
EEDVRQNAAS*PS?LSPGGLESDLSR	435_S?	NP_598476	rho GTPase-activating protein 27 isoform 2	Arhgap27	0.532	0.691
NSLAPGGPACLY?VRPAAPVRPAQSLDDLAR	143_Y?	NP_001192165	rho GTPase-activating protein 27 isoform 1	Arhgap27	N/A	N/A
NSLAPGGPACLYVRPAAPVRPAQS*LDDLAR	155_S*	NP_001192165	rho GTPase-activating protein 27 isoform 1	Arhgap27	0.794	0.827
ES*KS*FENISVDSVDLPHEK	169_S*	NP_766113	rho GTPase-activating protein 29	Arhgap29	0.912	0.833
ESKS?FENIS?VDSVDLPHEK	171_S?	NP_766113	rho GTPase-activating protein 29	Arhgap29	N/A	N/A
ESKS?FENIS?VDSVDLPHEK	176_S?	NP_766113	rho GTPase-activating protein 29	Arhgap29	N/A	N/A
GNFS*PIELDNLLLK	126_S*	XP_006501353	PREDICTED: rho GTPase-activating protein 29 isoform X3	Arhgap29	0.81	0.77
LLLLAS?SPTER	1039_S?	NP_766113	rho GTPase-activating protein 29	Arhgap29	N/A	N/A
LLLLASS*PTER	1040_S*	NP_766113	rho GTPase-activating protein 29	Arhgap29	0.6	0.81
LLLLASSPT?ER	1042_T?	NP_766113	rho GTPase-activating protein 29	Arhgap29	N/A	N/A
MRPVS*LPVDR	1028_S*	NP_766113	rho GTPase-activating protein 29	Arhgap29	0.957	0.921
S?LDSESISPGDFHR	554_S?	NP_766113	rho GTPase-activating protein 29	Arhgap29	N/A	N/A
SFENIS*VDS*VDLPHEK	179_S*	NP_766113	rho GTPase-activating protein 29	Arhgap29	0.856	0.791
SLDS?ESISPGDFHR	557_S?	NP_766113	rho GTPase-activating protein 29	Arhgap29	N/A	N/A
SLDSES?ISPGDFHR	559_S?	NP_766113	rho GTPase-activating protein 29	Arhgap29	N/A	N/A
SLDSESIS?PGDFHR	561_S?	NP_766113	rho GTPase-activating protein 29	Arhgap29	N/A	N/A
SVS?SSSSFDPEYIK	35_S?	NP_766113	rho GTPase-activating protein 29	Arhgap29	N/A	N/A
SVSS?SSSFDPEYIK	36_S?	NP_766113	rho GTPase-activating protein 29	Arhgap29	N/A	N/A
SVSSS?SSFDPEYIK	37_S?	NP_766113	rho GTPase-activating protein 29	Arhgap29	N/A	N/A
SVSSSS?SFDPEYIK	38_S?	NP_766113	rho GTPase-activating protein 29	Arhgap29	N/A	N/A
SVSSSSS?FDPEYIK	39_S?	NP_766113	rho GTPase-activating protein 29	Arhgap29	N/A	N/A
HRPS?SLNLDSATPIADLFR	1092_S?	NP_064656	rho GTPase-activating protein 31	Arhgap31	N/A	N/A
HRPSS?LNLDSATPIADLFR	1093_S?	NP_064656	rho GTPase-activating protein 31	Arhgap31	N/A	N/A
RNS*APVSVSAVR	1163_S*	NP_064656	rho GTPase-activating protein 31	Arhgap31	1	0.988
S*MDSLCSVPVEGK	343_S*	NP_064656	rho GTPase-activating protein 31	Arhgap31	1	1
AES?FPGHSCGFAAPVPPTR	1056_S?	NP_796353	rho GTPase-activating protein 32 isoform 2	Arhgap32	N/A	N/A
AESFPGHS?CGFAAPVPPTR	1061_S?	NP_796353	rho GTPase-activating protein 32 isoform 2	Arhgap32	N/A	N/A
DAEAGGSQSQTPGSTASSEPVS*PVQEK	507_S*	NP_796353	rho GTPase-activating protein 32 isoform 2	Arhgap32	1	0.899
DVINRSPT?QLQLGK	605_T?	NP_796353	rho GTPase-activating protein 32 isoform 2	Arhgap32	N/A	N/A
LSPFFTLDLS*PTDDK	522_S*	NP_796353	rho GTPase-activating protein 32 isoform 2	Arhgap32	1	0.897
SAKS?EESLTSLHAVDGDSK	357_S?	NP_796353	rho GTPase-activating protein 32 isoform 2	Arhgap32	N/A	N/A
SAKSEES?LTSLHAVDGDSK	360_S?	NP_796353	rho GTPase-activating protein 32 isoform 2	Arhgap32	N/A	N/A
SVEERDVINRS*PTQLQLGK	603_S*	NP_796353	rho GTPase-activating protein 32 isoform 2	Arhgap32	0.856	0.867
FLS*LEYSPVGK	382_S*	NP_940812	rho GTPase-activating protein 39 isoform 2	Arhgap39	0.957	0.914
ESTHQSEDVFLPS*PR	968_S*	XP_006515502	PREDICTED: rho GTPase-activating protein 5 isoform X2	Arhgap5	0.866	0.791
GGIDNPAIT?SDQEVDDKK	1218_T?	XP_006515502	PREDICTED: rho GTPase-activating protein 5 isoform X2	Arhgap5	N/A	N/A
GGIDNPAITS*DQEVDDKK	1219_S*	XP_006515502	PREDICTED: rho GTPase-activating protein 5 isoform X2	Arhgap5	1	0.883
GSEEDPLLS*PVETWK	1203_S*	XP_006515502	PREDICTED: rho GTPase-activating protein 5 isoform X2	Arhgap5	1	0.923
HRGS*EEDPLLSPVETWK	1196_S*	XP_006515502	PREDICTED: rho GTPase-activating protein 5 isoform X2	Arhgap5	0.955	0.903
THS*DAS*DDEAFTTSK	1174_S*	XP_006515502	PREDICTED: rho GTPase-activating protein 5 isoform X2	Arhgap5	0.866	0.847
THS*DAS*DDEAFTTSK	1177_S*	XP_006515502	PREDICTED: rho GTPase-activating protein 5 isoform X2	Arhgap5	0.866	0.847
AS?SGDISPYDNNSPVLSER	472_S?	NP_001274459	rho GTPase-activating protein 6 isoform c	Arhgap6	N/A	N/A
ASS?GDISPYDNNSPVLSER	473_S?	NP_001274459	rho GTPase-activating protein 6 isoform c	Arhgap6	N/A	N/A
ASSGDIS?PYDNNSPVLSER	477_S?	NP_001274459	rho GTPase-activating protein 6 isoform c	Arhgap6	N/A	N/A
ASSGDISPY?DNNSPVLSER	479_Y?	NP_001274459	rho GTPase-activating protein 6 isoform c	Arhgap6	N/A	N/A
KLS*SAYSLSASEQDK	748_S*	NP_001274459	rho GTPase-activating protein 6 isoform c	Arhgap6	0.856	0.659
KLSS?AYSLSASEQDK	749_S?	NP_001274459	rho GTPase-activating protein 6 isoform c	Arhgap6	N/A	N/A
KLSSAY?SLSASEQDK	751_Y?	NP_001274459	rho GTPase-activating protein 6 isoform c	Arhgap6	N/A	N/A
LYKVPEQYTLVGHLS?SPK	520_S?	NP_001274459	rho GTPase-activating protein 6 isoform c	Arhgap6	N/A	N/A
LYKVPEQYTLVGHLSS?PK	521_S?	NP_001274459	rho GTPase-activating protein 6 isoform c	Arhgap6	N/A	N/A
TGTPRAS*PYLSR	416_S*	NP_082731	rho GTPase-activating protein 8	Arhgap8	0.698	0.745
LRPLLS?QLGGTLSPNLAAPER	897_S?	NP_032514	rho guanine nucleotide exchange factor 1 isoform d	Arhgef1	N/A	N/A
LRPLLSQLGGT?LSPNLAAPER	902_T?	NP_032514	rho guanine nucleotide exchange factor 1 isoform d	Arhgef1	N/A	N/A
LRPLLSQLGGTLS*PNLAAPER	904_S*	NP_032514	rho guanine nucleotide exchange factor 1 isoform d	Arhgef1	0.714	0.861
DVLGDS?EEEDMGLLEVGVTDIKPPAPELGPMPDGLSPQQVVR	240_S?	NP_001106194	rho guanine nucleotide exchange factor 10-like protein isoform c	Arhgef10l	N/A	N/A
DVLGDSEEEDMGLLEVGVT?DIKPPAPELGPMPDGLSPQQVVR	253_T?	NP_001106194	rho guanine nucleotide exchange factor 10-like protein isoform c	Arhgef10l	N/A	N/A
S?RSDVDMDAAAEATR	634_S?	XP_006501338	PREDICTED: rho guanine nucleotide exchange factor 11 isoform X13	Arhgef11	N/A	N/A
SRS*DVDMDAAAEATR	636_S*	XP_006501338	PREDICTED: rho guanine nucleotide exchange factor 11 isoform X13	Arhgef11	1	0.961
HLS?TPSSVSPEPQDPAK	631_S?	XP_006510649	PREDICTED: rho guanine nucleotide exchange factor 12 isoform X1	Arhgef12	N/A	N/A
HLST?PSSVSPEPQDPAK	632_T?	XP_006510649	PREDICTED: rho guanine nucleotide exchange factor 12 isoform X1	Arhgef12	N/A	N/A
HLSTPS?SVSPEPQDPAK	634_S?	XP_006510649	PREDICTED: rho guanine nucleotide exchange factor 12 isoform X1	Arhgef12	N/A	N/A
HLSTPSS?VSPEPQDPAK	635_S?	XP_006510649	PREDICTED: rho guanine nucleotide exchange factor 12 isoform X1	Arhgef12	N/A	N/A
HLSTPSSVS*PEPQDPAK	637_S*	XP_006510649	PREDICTED: rho guanine nucleotide exchange factor 12 isoform X1	Arhgef12	0.856	0.82
TDWSSGDASRPSSDSADS*PK	309_S*	XP_006510649	PREDICTED: rho guanine nucleotide exchange factor 12 isoform X1	Arhgef12	1	0.829
AHKGS*FKDDPQLYQEIR	212_S*	NP_001106215	rho guanine nucleotide exchange factor 16	Arhgef16	0.952	0.833
ANAAFEPDASEPLPPPPS*PEDEEPPRPIVLSTQSPAALK	63_S*	NP_001106215	rho guanine nucleotide exchange factor 16	Arhgef16	0.539	0.719
GLNT?SHESDDDILDEPSGPVGTQR	230_T?	NP_001106215	rho guanine nucleotide exchange factor 16	Arhgef16	N/A	N/A
GLNTS?HES*DDDILDEPSGPVGTQR	231_S?	NP_001106215	rho guanine nucleotide exchange factor 16	Arhgef16	0.902	0.827
GLNTS?HES*DDDILDEPSGPVGTQR	234_S*	NP_001106215	rho guanine nucleotide exchange factor 16	Arhgef16	0.902	0.827
HQS*FGAAVLSK	111_S*	NP_001106215	rho guanine nucleotide exchange factor 16	Arhgef16	0.865	0.799
RNPQLFSAPS?FSLDDMDMDMVTTGNLR	133_S?	NP_001106215	rho guanine nucleotide exchange factor 16	Arhgef16	N/A	N/A
RNPQLFSAPSFS?LDDMDMDMVTTGNLR	135_S?	NP_001106215	rho guanine nucleotide exchange factor 16	Arhgef16	N/A	N/A
S?SSVPYPFQVNLLHNSEGRQEQILLSSDSASDR	580_S?	NP_001106215	rho guanine nucleotide exchange factor 16	Arhgef16	N/A	N/A
SS?SVPYPFQVNLLHNSEGRQEQILLSSDSASDR	581_S?	NP_001106215	rho guanine nucleotide exchange factor 16	Arhgef16	N/A	N/A
SSS?VPYPFQVNLLHNSEGRQEQILLSSDSASDR	582_S?	NP_001106215	rho guanine nucleotide exchange factor 16	Arhgef16	N/A	N/A
SSSVPY?PFQVNLLHNSEGR	585_Y?	NP_001106215	rho guanine nucleotide exchange factor 16	Arhgef16	N/A	N/A
ALVS*PETPPTPGALR	689_S*	NP_001074585	rho guanine nucleotide exchange factor 17	Arhgef17	0.814	0.831
ALVSPET?PPTPGALR	692_T?	NP_001074585	rho guanine nucleotide exchange factor 17	Arhgef17	N/A	N/A
HASVPATFT?PIVVPEPAMSVGPPVAAPEPVGFPVR	959_T?	NP_001074585	rho guanine nucleotide exchange factor 17	Arhgef17	N/A	N/A
RPS?MDSEALGSTSPDR	142_S?	NP_001074585	rho guanine nucleotide exchange factor 17	Arhgef17	N/A	N/A
SPS*FGTGDGLLLRPQTR	414_S*	NP_001074585	rho guanine nucleotide exchange factor 17	Arhgef17	0.937	0.914
SVS*FKLLER	15_S*	NP_001074585	rho guanine nucleotide exchange factor 17	Arhgef17	0.937	0.917
RAET*FGGYDSVGSPSK	568_T*	NP_598723	rho guanine nucleotide exchange factor 18	Arhgef18	0.911	0.876
RAETFGGYDSVGS*PSK	577_S*	NP_598723	rho guanine nucleotide exchange factor 18	Arhgef18	0.804	0.758
S?LSPVLPAAHGSAPASDPCFPAPSPAPAATPPEAFK	952_S?	NP_598723	rho guanine nucleotide exchange factor 18	Arhgef18	N/A	N/A
SLS?PVLPAAHGSAPASDPCFPAPSPAPAATPPEAFK	954_S?	NP_598723	rho guanine nucleotide exchange factor 18	Arhgef18	N/A	N/A
WESS?ASFDLK	925_S?	NP_598723	rho guanine nucleotide exchange factor 18	Arhgef18	N/A	N/A
WESSAS*FDLK	927_S*	NP_598723	rho guanine nucleotide exchange factor 18	Arhgef18	1	0.879
ERPT*SAIYPSDSFR	92_T*	NP_001185842	rho guanine nucleotide exchange factor 2 isoform 4	Arhgef2	0.918	0.968
ERPTS*AIYPSDSFR	93_S*	NP_001185842	rho guanine nucleotide exchange factor 2 isoform 4	Arhgef2	1	0.958
LES*FESLRGER	617_S*	NP_001185842	rho guanine nucleotide exchange factor 2 isoform 4	Arhgef2	1	0.929
QILS?QSTDSLNMR	143_S?	NP_001185842	rho guanine nucleotide exchange factor 2 isoform 4	Arhgef2	N/A	N/A
QILSQS*TDSLNMR	145_S*	NP_001185842	rho guanine nucleotide exchange factor 2 isoform 4	Arhgef2	1	0.981
QILSQST?DSLNMR	146_T?	NP_001185842	rho guanine nucleotide exchange factor 2 isoform 4	Arhgef2	N/A	N/A
RGLS*SLSLAK	113_S*	NP_001185842	rho guanine nucleotide exchange factor 2 isoform 4	Arhgef2	1	0.981
S*LPAGDALYLSFNPPQPSR	856_S*	NP_001185842	rho guanine nucleotide exchange factor 2 isoform 4	Arhgef2	1	0.989
S*VSTTNIAGHFNDESPLGLR	120_S*	NP_001185842	rho guanine nucleotide exchange factor 2 isoform 4	Arhgef2	1	1
SLHRPFDDREAQELGS*PEDR	902_S*	NP_001185842	rho guanine nucleotide exchange factor 2 isoform 4	Arhgef2	1	0.965
SVS*TTNIAGHFNDESPLGLR	122_S*	NP_001185842	rho guanine nucleotide exchange factor 2 isoform 4	Arhgef2	1	1
SVST?TNIAGHFNDESPLGLR	123_T?	NP_001185842	rho guanine nucleotide exchange factor 2 isoform 4	Arhgef2	N/A	N/A
SVSTT?NIAGHFNDESPLGLR	124_T?	NP_001185842	rho guanine nucleotide exchange factor 2 isoform 4	Arhgef2	N/A	N/A
AVT?SLESEGDSWR	394_T?	XP_006517585	PREDICTED: rho guanine nucleotide exchange factor 28 isoform X4	Arhgef28	N/A	N/A
AVTS*LESEGDSWR	395_S*	XP_006517585	PREDICTED: rho guanine nucleotide exchange factor 28 isoform X4	Arhgef28	0.856	0.797
S*VPGTTLESFRR	380_S*	XP_006517585	PREDICTED: rho guanine nucleotide exchange factor 28 isoform X4	Arhgef28	1	0.888
TFS*FLMNR	246_S*	XP_006517585	PREDICTED: rho guanine nucleotide exchange factor 28 isoform X4	Arhgef28	1	0.972
DRPTGRLSTCLLS?APSGIQR	168_S?	NP_001139394	rho guanine nucleotide exchange factor 40 isoform 3	Arhgef40	N/A	N/A
EKEEEET?SPDTSIPR	168_T?	NP_598435	rho guanine nucleotide exchange factor 5	Arhgef5	N/A	N/A
EKEEEETS*PDTSIPR	169_S*	NP_598435	rho guanine nucleotide exchange factor 5	Arhgef5	1	0.784
LDSLAEPHGLS*SPR	1109_S*	NP_598435	rho guanine nucleotide exchange factor 5	Arhgef5	0.726	0.826
LDSLAEPHGLSS*PR	1110_S*	NP_598435	rho guanine nucleotide exchange factor 5	Arhgef5	1	0.849
RHS*HPPPLTLSSGLHR	742_S*	NP_598435	rho guanine nucleotide exchange factor 5	Arhgef5	0.831	0.848
RHSY?SHIVER	721_Y?	NP_598435	rho guanine nucleotide exchange factor 5	Arhgef5	N/A	N/A
RHSYS?HIVER	722_S?	NP_598435	rho guanine nucleotide exchange factor 5	Arhgef5	N/A	N/A
S?SKGSFSLVPDSTVAR	756_S?	NP_598435	rho guanine nucleotide exchange factor 5	Arhgef5	N/A	N/A
SS?KGSFSLVPDSTVAR	757_S?	NP_598435	rho guanine nucleotide exchange factor 5	Arhgef5	N/A	N/A
SSKGS*FSLVPDSTVAR	760_S*	NP_598435	rho guanine nucleotide exchange factor 5	Arhgef5	0.753	0.721
SSKGSFS?LVPDSTVAR	762_S?	NP_598435	rho guanine nucleotide exchange factor 5	Arhgef5	N/A	N/A
KES*APQVLLPEEEK	560_S*	NP_059098	rho guanine nucleotide exchange factor 7 isoform c	Arhgef7	N/A	N/A
MS*GFIYQGK	340_S*	NP_059098	rho guanine nucleotide exchange factor 7 isoform c	Arhgef7	0.952	0.891
S?TAALEEDAQILK	525_S?	NP_059098	rho guanine nucleotide exchange factor 7 isoform c	Arhgef7	N/A	N/A
ST?AALEEDAQILK	526_T?	NP_059098	rho guanine nucleotide exchange factor 7 isoform c	Arhgef7	N/A	N/A
GPS*PSPVGSPASVAQSR	697_S*	NP_001074288	AT-rich interactive domain-containing protein 1A	Arid1a	0.831	0.899
IELLPSRPYVPCPT*PPRK	1874_T*	NP_001074288	AT-rich interactive domain-containing protein 1A	Arid1a	0.477	0.748
NPQMPQY?TSPQPGSALSPR	763_Y?	NP_001074288	AT-rich interactive domain-containing protein 1A	Arid1a	N/A	N/A
NPQMPQYT?SPQPGSALS*PR	764_T?	NP_001074288	AT-rich interactive domain-containing protein 1A	Arid1a	0.831	0.858
NPQMPQYT?SPQPGSALS*PR	773_S*	NP_001074288	AT-rich interactive domain-containing protein 1A	Arid1a	0.831	0.858
NPQMPQYTS?PQPGSALSPR	765_S?	NP_001074288	AT-rich interactive domain-containing protein 1A	Arid1a	N/A	N/A
NPQMPQYTSPQPGS?ALS*PR	770_S?	NP_001074288	AT-rich interactive domain-containing protein 1A	Arid1a	N/A	N/A
SHHAPMS*PGSSGGGGQPLAR	365_S*	NP_001074288	AT-rich interactive domain-containing protein 1A	Arid1a	0.802	0.821
SHHAPMSPGS?SGGGGQPLAR	368_S?	NP_001074288	AT-rich interactive domain-containing protein 1A	Arid1a	N/A	N/A
SHHAPMSPGSS?GGGGQPLAR	369_S?	NP_001074288	AT-rich interactive domain-containing protein 1A	Arid1a	N/A	N/A
SHPAMS?PGTPGPTMGR	506_S?	XP_006523284	PREDICTED: AT-rich interactive domain-containing protein 1B isoform X1	Arid1b	N/A	N/A
SHPAMSPGT?PGPTMGR	509_T?	XP_006523284	PREDICTED: AT-rich interactive domain-containing protein 1B isoform X1	Arid1b	N/A	N/A
DFEDS*MDEALK	427_S*	NP_001074664	AT-rich interactive domain-containing protein 4A	Arid4a	0.718	0.799
NFS*STEDDIDPYEK	240_S*	XP_006515898	PREDICTED: AT-rich interactive domain-containing protein 4A isoform X4	Arid4a	0.904	0.835
RSS*LPIT*EDEK	147_S*	NP_001074664	AT-rich interactive domain-containing protein 4A	Arid4a	0.627	0.922
RSS*LPIT*EDEK	151_T*	NP_001074664	AT-rich interactive domain-containing protein 4A	Arid4a	0.627	0.922
STFS*PNMPYSLSK	679_S*	NP_001074664	AT-rich interactive domain-containing protein 4A	Arid4a	0.781	0.885
SLLECIPAQS*DEEK	482_S*	NP_937755	AT-rich interactive domain-containing protein 4B isoform 2	Arid4b	0.764	0.73
SPFQSNPS*PEMVSK	588_S*	NP_937755	AT-rich interactive domain-containing protein 4B isoform 2	Arid4b	0.804	0.73
KFNGEDVDTIS*PTLGFNIK	45_S*	NP_062696	ADP-ribosylation factor-like protein 2	Arl2	0.929	0.844
KFNGEDVDTISPT?LGFNIK	47_T?	NP_062696	ADP-ribosylation factor-like protein 2	Arl2	N/A	N/A
VGDGS*PVLPDKR	80_S*	NP_075365	ADP-ribosylation factor-like protein 6-interacting protein 6	Arl6ip6	1	0.907
AQQVVKS?ESGEEDAPVEVEENTELPDYLPEDESPTK	214_S?	XP_006535619	PREDICTED: armadillo repeat-containing protein 1 isoform X2	Armc1	N/A	N/A
AQQVVKSES?GEEDAPVEVEENTELPDYLPEDESPTK	216_S?	XP_006535619	PREDICTED: armadillo repeat-containing protein 1 isoform X2	Armc1	N/A	N/A
AQQVVKSESGEEDAPVEVEENT?ELPDYLPEDESPTK	229_T?	XP_006535619	PREDICTED: armadillo repeat-containing protein 1 isoform X2	Armc1	N/A	N/A
SESGEEMLVPFQDAPVEVEENTELPDYLPEDES?PTKEQDK	246_S?	NP_083116	armadillo repeat-containing protein 1	Armc1	N/A	N/A
LRPS?RSAEDLTDGSYDDILNAEQLK	41_S?	NP_080310	armadillo repeat-containing protein 10	Armc10	N/A	N/A
LRPSRSAEDLT?DGSYDDILNAEQLKK	48_T?	NP_080310	armadillo repeat-containing protein 10	Armc10	N/A	N/A
S*AEDLTDGSYDDILNAEQLK	43_S*	NP_080310	armadillo repeat-containing protein 10	Armc10	0.76	0.815
AESGAS?TILALAS?SQAEALLGAR	726_S?	XP_006528536	PREDICTED: armadillo repeat-containing X-linked protein 4 isoform X2	Armcx4	N/A	N/A
AESGAS?TILALAS?SQAEALLGAR	733_S?	XP_006528536	PREDICTED: armadillo repeat-containing X-linked protein 4 isoform X2	Armcx4	N/A	N/A
AESGAST?ILALASS?QAEALLGAR	727_T?	XP_006528536	PREDICTED: armadillo repeat-containing X-linked protein 4 isoform X2	Armcx4	N/A	N/A
AESGAST?ILALASS?QAEALLGAR	734_S?	XP_006528536	PREDICTED: armadillo repeat-containing X-linked protein 4 isoform X2	Armcx4	N/A	N/A
IETEATSSAT?MDGGK	314_T?	XP_006528536	PREDICTED: armadillo repeat-containing X-linked protein 4 isoform X2	Armcx4	N/A	N/A
T*QS*EARLDAAVDTK	187_T*	XP_006528536	PREDICTED: armadillo repeat-containing X-linked protein 4 isoform X2	Armcx4	N/A	N/A
T*QS*EARLDAAVDTK	189_S*	XP_006528536	PREDICTED: armadillo repeat-containing X-linked protein 4 isoform X2	Armcx4	N/A	N/A
KAS?SEGGAATGAGLDSLHK	310_S?	NP_075631	actin-related protein 2/3 complex subunit 1B	Arpc1b	N/A	N/A
KASS?EGGAATGAGLDSLHK	311_S?	NP_075631	actin-related protein 2/3 complex subunit 1B	Arpc1b	N/A	N/A
KASSEGGAAT?GAGLDSLHK	317_T?	NP_075631	actin-related protein 2/3 complex subunit 1B	Arpc1b	N/A	N/A
EMEDKVTS*PEKAEEAK	23_S*	NP_067523	cAMP-regulated phosphoprotein 19 isoform 1	Arpp19	0.856	0.941
YFDS*GDYNMAK	62_S*	NP_067523	cAMP-regulated phosphoprotein 19 isoform 1	Arpp19	N/A	N/A
DIPSYGS*LSR	141_S*	NP_001258961	armadillo repeat protein deleted in velo-cardio-facial syndrome homolog isoform 4	Arvcf	1	0.886
GTPS?SGGFDDSTLPLVDK	794_S?	NP_001258961	armadillo repeat protein deleted in velo-cardio-facial syndrome homolog isoform 4	Arvcf	N/A	N/A
GTPSS?GGFDDSTLPLVDK	795_S?	NP_001258961	armadillo repeat protein deleted in velo-cardio-facial syndrome homolog isoform 4	Arvcf	N/A	N/A
GTPSSGGFDDS?TLPLVDK	801_S?	NP_001258961	armadillo repeat protein deleted in velo-cardio-facial syndrome homolog isoform 4	Arvcf	N/A	N/A
GTPSSGGFDDST*LPLVDK	802_T*	NP_001258961	armadillo repeat protein deleted in velo-cardio-facial syndrome homolog isoform 4	Arvcf	1	0.949
NFDT*LDLPK	573_T*	NP_001258961	armadillo repeat protein deleted in velo-cardio-facial syndrome homolog isoform 4	Arvcf	1	0.953
S?LPEHFQAEPYGLEDDTRSLAADDEGGPDLEPDYSTATR	187_S?	NP_001258961	armadillo repeat protein deleted in velo-cardio-facial syndrome homolog isoform 4	Arvcf	N/A	N/A
SLPEHFQAEPY?GLEDDTRSLAADDEGGPDLEPDYSTATR	197_Y?	NP_001258961	armadillo repeat protein deleted in velo-cardio-facial syndrome homolog isoform 4	Arvcf	N/A	N/A
SLPEHFQAEPY?GLEDDTRSLAADDEGGPDLEPDYSTATR	261_Y?	XP_006545002	PREDICTED: armadillo repeat protein deleted in velo-cardio-facial syndrome homolog isoform X2	Arvcf	N/A	N/A
SLPEHFQAEPYGLEDDT?RSLAADDEGGPDLEPDYSTATR	203_T?	NP_001258961	armadillo repeat protein deleted in velo-cardio-facial syndrome homolog isoform 4	Arvcf	N/A	N/A
SLPEHFQAEPYGLEDDTRS?LAADDEGGPDLEPDYSTATR	205_S?	NP_001258961	armadillo repeat protein deleted in velo-cardio-facial syndrome homolog isoform 4	Arvcf	N/A	N/A
S?NAVNQVVLWDK	97_S?	NP_084099	signal peptidase complex subunit 3	Arxes2	N/A	N/A
SHTGDLS*PNVQSR	1010_S*	NP_001263392	arf-GAP with SH3 domain, ANK repeat and PH domain-containing protein 1 isoform d	Asap1	0.874	0.685
TLS*DPPS*PLPHGPPNK	819_S*	NP_001263392	arf-GAP with SH3 domain, ANK repeat and PH domain-containing protein 1 isoform d	Asap1	0.964	0.862
TLS*DPPS*PLPHGPPNK	823_S*	NP_001263392	arf-GAP with SH3 domain, ANK repeat and PH domain-containing protein 1 isoform d	Asap1	0.964	0.862
LLHEDLDES*DDDVDEK	586_S*	XP_006515113	PREDICTED: arf-GAP with SH3 domain, ANK repeat and PH domain-containing protein 2 isoform X5	Asap2	1	0.968
SVNPVLS*PTQFVK	373_S*	XP_006529173	PREDICTED: abnormal spindle-like microcephaly-associated protein homolog isoform X3	Aspm	0.904	0.842
AS?GSPPLLPAPDPVSLESEPIAEDGALGPPEPIQGTAQPVKR	396_S?	NP_001157696	tether containing UBX domain for GLUT4 isoform 3	Aspscr1	N/A	N/A
ASGS?PPLLPAPDPVSLESEPIAEDGALGPPEPIQGTAQPVKR	398_S?	NP_001157696	tether containing UBX domain for GLUT4 isoform 3	Aspscr1	N/A	N/A
LGGPSAS?LRPLTSPSANSSK	196_S?	NP_001157696	tether containing UBX domain for GLUT4 isoform 3	Aspscr1	N/A	N/A
LGGPSASLRPLT?SPSANSSK	201_T?	NP_001157696	tether containing UBX domain for GLUT4 isoform 3	Aspscr1	N/A	N/A
LGGPSASLRPLTS?PSANSSK	202_S?	NP_001157696	tether containing UBX domain for GLUT4 isoform 3	Aspscr1	N/A	N/A
S?KAPGSPVSSLSADQASSSTLLPLNSGEFSR	111_S?	NP_001157696	tether containing UBX domain for GLUT4 isoform 3	Aspscr1	N/A	N/A
SKAPGS*PVSSLSADQASSSTLLPLNSGEFSR	116_S*	NP_001157696	tether containing UBX domain for GLUT4 isoform 3	Aspscr1	0.642	0.564
SKAPGSPVS?SLSADQASSSTLLPLNSGEFSR	119_S?	NP_001157696	tether containing UBX domain for GLUT4 isoform 3	Aspscr1	N/A	N/A
SKAPGSPVSS?LSADQASSSTLLPLNSGEFSR	120_S?	NP_001157696	tether containing UBX domain for GLUT4 isoform 3	Aspscr1	N/A	N/A
SKAPGSPVSSLSADQAS?SSTLLPLNSGEFSR	127_S?	NP_001157696	tether containing UBX domain for GLUT4 isoform 3	Aspscr1	N/A	N/A
SKAPGSPVSSLSADQASS?STLLPLNSGEFSR	128_S?	NP_001157696	tether containing UBX domain for GLUT4 isoform 3	Aspscr1	N/A	N/A
SKAPGSPVSSLSADQASSS?TLLPLNSGEFSR	129_S?	NP_001157696	tether containing UBX domain for GLUT4 isoform 3	Aspscr1	N/A	N/A
SKAPGSPVSSLSADQASSST?LLPLNSGEFSR	130_T?	NP_001157696	tether containing UBX domain for GLUT4 isoform 3	Aspscr1	N/A	N/A
T?GAAAGAGAGTGAGAGAAAAAASAASPGSAGSAGTAAESR	91_T?	XP_006538169	PREDICTED: astrotactin-2 isoform X4	Astn2	N/A	N/A
LY?GSPTQIGPSYR	1044_Y?	XP_006515305	PREDICTED: putative Polycomb group protein ASXL2 isoform X6	Asxl2	N/A	N/A
LYGS*PTQIGPSYR	1046_S*	XP_006515305	PREDICTED: putative Polycomb group protein ASXL2 isoform X6	Asxl2	0.853	0.884
KPNMFYSGPAS*PARPR	307_S*	NP_081711	ATPase family AAA domain-containing protein 2	Atad2	0.775	0.755
KTTVYYQS*PLESKPR	286_S*	NP_081711	ATPase family AAA domain-containing protein 2	Atad2	0.856	0.826
LLFDQAY*QMRPAIIFFDEIDGLAPVR	500_Y*	NP_081711	ATPase family AAA domain-containing protein 2	Atad2	1	0.972
AMEVLPLALPS*PPRQLSESEK	938_S*	XP_006515180	PREDICTED: ATPase family AAA domain-containing protein 2B isoform X3	Atad2b	0.781	0.846
KAEVDGS?LSDSHVSPPAK	78_S?	XP_006515180	PREDICTED: ATPase family AAA domain-containing protein 2B isoform X3	Atad2b	N/A	N/A
KAEVDGSLS?DSHVSPPAK	80_S?	XP_006515180	PREDICTED: ATPase family AAA domain-containing protein 2B isoform X3	Atad2b	N/A	N/A
KAEVDGSLSDS?HVSPPAKR	82_S?	XP_006515180	PREDICTED: ATPase family AAA domain-containing protein 2B isoform X3	Atad2b	N/A	N/A
T*EET*VVPLR	705_T*	XP_006533295	PREDICTED: ATPase family AAA domain-containing protein 5 isoform X1	Atad5	0.65	0.752
T*EET*VVPLR	708_T*	XP_006533295	PREDICTED: ATPase family AAA domain-containing protein 5 isoform X1	Atad5	0.65	0.752
LLLATDPGGS*PAQR	292_S*	NP_082752	alpha-tubulin N-acetyltransferase 1 isoform 3	Atat1	0.786	0.874
FGPARNDSVIVADQT*PT*PTR	51_T*	XP_006498662	PREDICTED: cyclic AMP-dependent transcription factor ATF-2 isoform X4	Atf2	1	0.994
FGPARNDSVIVADQT*PT*PTR	53_T*	XP_006498662	PREDICTED: cyclic AMP-dependent transcription factor ATF-2 isoform X4	Atf2	1	0.994
MPLDLS*PLATPIIR	94_S*	XP_006498662	PREDICTED: cyclic AMP-dependent transcription factor ATF-2 isoform X4	Atf2	1	0.988
KGAAGPLDMS*LPS?TPDIK	100_S?	NP_666177	cyclic AMP-dependent transcription factor ATF-7	Atf7	1	0.896
KGAAGPLDMS*LPS?TPDIK	97_S*	NP_666177	cyclic AMP-dependent transcription factor ATF-7	Atf7	1	0.896
KGAAGPLDMSLPST*PDIK	101_T*	NP_666177	cyclic AMP-dependent transcription factor ATF-7	Atf7	0.845	0.955
TDSVIIADQTPT*PTR	53_T*	NP_666177	cyclic AMP-dependent transcription factor ATF-7	Atf7	1	1
NKQEDLNSEALS*PSITCDLSSR	112_S*	NP_062299	activating transcription factor 7-interacting protein 1	Atf7ip	0.653	0.681
RLS*QPAGGLLDSITNIFGR	269_S*	NP_084122	autophagy-related protein 16-1 isoform 2	Atg16l1	0.895	0.753
S*VSSIPVPQDIMDTHPASGK	287_S*	NP_084122	autophagy-related protein 16-1 isoform 2	Atg16l1	0.814	0.778
FFHVS?GGVDGDTASSDDFDWPR	829_S?	NP_083930	autophagy-related protein 2 homolog B	Atg2b	N/A	N/A
FFHVSGGVDGDT?ASSDDFDWPR	836_T?	NP_083930	autophagy-related protein 2 homolog B	Atg2b	N/A	N/A
FFHVSGGVDGDTAS?SDDFDWPR	838_S?	NP_083930	autophagy-related protein 2 homolog B	Atg2b	N/A	N/A
FFHVSGGVDGDTASS*DDFDWPR	839_S*	NP_083930	autophagy-related protein 2 homolog B	Atg2b	0.669	0.692
KDS*LSMGVSSEK	379_S*	NP_083930	autophagy-related protein 2 homolog B	Atg2b	0.8	0.768
SAS*VDESRPEFICR	496_S*	NP_083930	autophagy-related protein 2 homolog B	Atg2b	0.653	0.709
VFNSSHSFLEDLTGLTLLHQETQAAEIWDMS?DEETV	693_S?	NP_083111	ubiquitin-like modifier-activating enzyme ATG7 isoform 2	Atg7	N/A	N/A
DRNS*WGGFSEK	10_S*	NP_848743	atlastin-1	Atl1	1	0.852
SS?DWS*SEEEEPVRK	19_S?	NP_848743	atlastin-1	Atl1	1	0.914
SS?DWS*SEEEEPVRK	22_S*	NP_848743	atlastin-1	Atl1	1	0.914
QT?SDSSVGVNHVSSTTSLGEDYEDDDLVNSDEVMK	23_T?	XP_006524718	PREDICTED: atlastin-2 isoform X3	Atl2	N/A	N/A
QTS?DSSVGVNHVSSTTSLGEDYEDDDLVNSDEVMK	24_S?	XP_006524718	PREDICTED: atlastin-2 isoform X3	Atl2	N/A	N/A
QTSDS?SVGVNHVSSTTSLGEDYEDDDLVNSDEVMK	26_S?	XP_006524718	PREDICTED: atlastin-2 isoform X3	Atl2	N/A	N/A
QTSDSS?VGVNHVSSTTSLGEDYEDDDLVNSDEVMK	27_S?	XP_006524718	PREDICTED: atlastin-2 isoform X3	Atl2	N/A	N/A
QTSDSSVGVNHVS?STTSLGEDYEDDDLVNSDEVMK	34_S?	XP_006524718	PREDICTED: atlastin-2 isoform X3	Atl2	N/A	N/A
QTSDSSVGVNHVSS?TTSLGEDYEDDDLVNSDEVMK	35_S?	XP_006524718	PREDICTED: atlastin-2 isoform X3	Atl2	N/A	N/A
QTSDSSVGVNHVSST?TSLGEDYEDDDLVNSDEVMK	36_T?	XP_006524718	PREDICTED: atlastin-2 isoform X3	Atl2	N/A	N/A
QTSDSSVGVNHVSSTT?SLGEDYEDDDLVNSDEVMK	37_T?	XP_006524718	PREDICTED: atlastin-2 isoform X3	Atl2	N/A	N/A
QTSDSSVGVNHVSSTTS?LGEDYEDDDLVNSDEVMK	38_S?	XP_006524718	PREDICTED: atlastin-2 isoform X3	Atl2	N/A	N/A
QTSDSSVGVNHVSSTTSLGEDY?EDDDLVNSDEVMK	43_Y?	XP_006524718	PREDICTED: atlastin-2 isoform X3	Atl2	N/A	N/A
AYGLPEDRELQWTLIMLTALNNT?LVEDSVK	1727_T?	XP_006510020	PREDICTED: serine-protein kinase ATM isoform X2	Atm	N/A	N/A
SEEIS*ESESEETSAPKK	77_S*	NP_031907	atrophin-1	Atn1	0.952	0.932
SEEISES?ESEETSAPKK	79_S?	NP_031907	atrophin-1	Atn1	N/A	N/A
SEEISESES?EETSAPKK	81_S?	NP_031907	atrophin-1	Atn1	N/A	N/A
SEEISESESEET?S?APKK	84_T?	NP_031907	atrophin-1	Atn1	N/A	N/A
SEEISESESEET?S?APKK	85_S?	NP_031907	atrophin-1	Atn1	N/A	N/A
TATPPGYKPGS*PPSFR	646_S*	NP_031907	atrophin-1	Atn1	0.845	0.866
ALNITEDLGQIQYIFSDKT*GTLTENK	407_T*	XP_006533597	PREDICTED: probable phospholipid-transporting ATPase VB isoform X2	Atp10b	1	0.972
ALNITEDLGQIQYLFSDKT*GTLTENK	18_T*	XP_006533597	PREDICTED: probable phospholipid-transporting ATPase VB isoform X2	Atp10b	N/A	N/A
LAHDS*LEDLEVTR	813_S*	NP_001121566	probable cation-transporting ATPase 13A3 isoform 2	Atp13a3	0.507	0.561
EVSMDDHKLS*LDELHRK	47_S*	NP_659149	sodium/potassium-transporting ATPase subunit alpha-1 precursor	Atp1a1	1	1
AFTGREFDELSPS*AQR	663_S*	NP_033852	sarcoplasmic/endoplasmic reticulum calcium ATPase 2 isoform a	Atp2a2	0.697	0.943
IEDS*EPHIPLIDDTDAEDDAPTK	1120_S*	XP_006514079	PREDICTED: plasma membrane calcium ATPase 1 isoform X2	Atp2b1	0.919	0.925
S?SIHNFMTHPEFR	1104_S?	XP_006514079	PREDICTED: plasma membrane calcium ATPase 1 isoform X2	Atp2b1	N/A	N/A
SAT?SSSPGSPIHSLETSL	2_T?	NP_080758	plasma membrane calcium-transporting ATPase 1	Atp2b1	N/A	N/A
SAT?SSSPGSPLHSLETSL	1205_T?	NP_080758	plasma membrane calcium-transporting ATPase 1	Atp2b1	N/A	N/A
SATS?SSPGSPIHSLETSL	3_S?	XP_006514079	PREDICTED: plasma membrane calcium ATPase 1 isoform X2	Atp2b1	N/A	N/A
SATS?SSPGSPLHSLETSL	1171_S?	XP_006514079	PREDICTED: plasma membrane calcium ATPase 1 isoform X2	Atp2b1	N/A	N/A
SATSSSPGS*PIHSLETSL	8_S*	NP_080758	plasma membrane calcium-transporting ATPase 1	Atp2b1	0.733	0.707
SATSSSPGS*PLHSLETSL	1211_S*	NP_080758	plasma membrane calcium-transporting ATPase 1	Atp2b1	0.819	0.879
SATSSSPGSPIHSLETS*L	16_S*	XP_006514079	PREDICTED: plasma membrane calcium ATPase 1 isoform X2	Atp2b1	0.811	0.707
SATSSSPGSPLHSLETS*L	1184_S*	XP_006514079	PREDICTED: plasma membrane calcium ATPase 1 isoform X2	Atp2b1	0.819	0.886
SS?IHNFMTHPEFR	1105_S?	XP_006514079	PREDICTED: plasma membrane calcium ATPase 1 isoform X2	Atp2b1	N/A	N/A
SSIHNFMT?HPEFR	1111_T?	XP_006514079	PREDICTED: plasma membrane calcium ATPase 1 isoform X2	Atp2b1	N/A	N/A
TGTAEMS?SILEER	52_S?	NP_031531	ATP synthase subunit alpha, mitochondrial precursor	Atp5a1	N/A	N/A
TGTAEMSS*ILEER	53_S*	NP_031531	ATP synthase subunit alpha, mitochondrial precursor	Atp5a1	0.671	0.817
KDS*EEEVSLLGNQDIEEGNSR	695_S*	NP_035726	V-type proton ATPase 116 kDa subunit a isoform 2	Atp6v0a2	1	0.965
KDSEEEVS?LLGNQDIEEGNSR	700_S?	NP_035726	V-type proton ATPase 116 kDa subunit a isoform 2	Atp6v0a2	N/A	N/A
VS*IASEVESTASSPSSSSLQK	346_S*	NP_033856	copper-transporting ATPase 1 isoform 2	Atp7a	0.771	0.804
VSIASEVESTAS?SPSSSSLQK	356_S?	NP_033856	copper-transporting ATPase 1 isoform 2	Atp7a	N/A	N/A
VSIASEVESTASS*PSSSSLQK	357_S*	NP_033856	copper-transporting ATPase 1 isoform 2	Atp7a	0.85	0.804
SGNSVPQTMGDIAGSVQKMAPDT*R	465_T*	NP_031537	copper-transporting ATPase 2	Atp7b	0.49	0.573
KQS*GGLEPFPGLSR	14_S*	XP_006512137	PREDICTED: ATR-interacting protein isoform X5	Atrip	0.819	0.76
RLDGLPNS*PIRK	97_S*	XP_006512137	PREDICTED: ATR-interacting protein isoform X5	Atrip	0.367	0.777
AAT*ENSENDITMQSLPK	123_T*	XP_006528023	PREDICTED: transcriptional regulator ATRX isoform X13	Atrx	0.569	0.708
AATENS?ENDITMQSLPK	56_S?	XP_006528022	PREDICTED: transcriptional regulator ATRX isoform X12	Atrx	N/A	N/A
AKQPVIGDQNS*DS*DEMLAVLK	732_S*	XP_006528023	PREDICTED: transcriptional regulator ATRX isoform X13	Atrx	0.888	0.795
AKQPVIGDQNS*DS*DEMLAVLK	734_S*	XP_006528023	PREDICTED: transcriptional regulator ATRX isoform X13	Atrx	0.888	0.795
AKQPVIGDQNS*DSDEMLAVLK	624_S*	XP_006528022	PREDICTED: transcriptional regulator ATRX isoform X12	Atrx	0.888	0.795
EEISDHENNVTILLEDSDLRRS*PR	659_S*	XP_006528023	PREDICTED: transcriptional regulator ATRX isoform X13	Atrx	0.888	0.864
HKLT?LSDGES*GEEKPTKPK	1240_T?	XP_006528022	PREDICTED: transcriptional regulator ATRX isoform X12	Atrx	0.888	0.805
HKLT?LSDGES*GEEKPTKPK	1246_S*	XP_006528022	PREDICTED: transcriptional regulator ATRX isoform X12	Atrx	0.888	0.805
IGKQSEES*PADDGELRR	1305_S*	XP_006528023	PREDICTED: transcriptional regulator ATRX isoform X13	Atrx	0.579	0.675
LREVIEIEDAS*PTK	1419_S*	XP_006528022	PREDICTED: transcriptional regulator ATRX isoform X12	Atrx	0.875	0.775
LREVIEIEDAS*PTK	1527_S*	XP_006528023	PREDICTED: transcriptional regulator ATRX isoform X13	Atrx	0.875	0.775
LTLS*DGES*GEEKPTKPK	1350_S*	XP_006528023	PREDICTED: transcriptional regulator ATRX isoform X13	Atrx	0.888	0.805
LTLS*DGES*GEEKPTKPK	1354_S*	XP_006528023	PREDICTED: transcriptional regulator ATRX isoform X13	Atrx	0.888	0.805
LTPVSLS?NSPIK	603_S?	XP_006528023	PREDICTED: transcriptional regulator ATRX isoform X13	Atrx	N/A	N/A
LTPVSLSNS?PIKGVDCQEVSQEK	605_S?	XP_006528023	PREDICTED: transcriptional regulator ATRX isoform X13	Atrx	N/A	N/A
T?TSTSNPSS*PAPDWYK	1878_T?	XP_006528022	PREDICTED: transcriptional regulator ATRX isoform X12	Atrx	0.746	0.784
T?TSTSNPSS*PAPDWYK	1886_S*	XP_006528022	PREDICTED: transcriptional regulator ATRX isoform X12	Atrx	0.746	0.784
TT?ST?SNPSSPAPDWYK	1879_T?	XP_006528022	PREDICTED: transcriptional regulator ATRX isoform X12	Atrx	N/A	N/A
TT?ST?SNPSSPAPDWYK	1881_T?	XP_006528022	PREDICTED: transcriptional regulator ATRX isoform X12	Atrx	N/A	N/A
TTS*TS?NPSSPAPDWYK	1880_S*	XP_006528022	PREDICTED: transcriptional regulator ATRX isoform X12	Atrx	0.805	0.667
TTS*TS?NPSSPAPDWYK	1882_S?	XP_006528022	PREDICTED: transcriptional regulator ATRX isoform X12	Atrx	0.805	0.667
TTSTS?NPS?SPAPDWYK	1885_S?	XP_006528022	PREDICTED: transcriptional regulator ATRX isoform X12	Atrx	N/A	N/A
YVES*DDEKPTDENVNEK	107_S*	XP_006528023	PREDICTED: transcriptional regulator ATRX isoform X13	Atrx	0.646	0.7
ALS?AGLDYSPPSAPR	81_S?	NP_001186233	ataxin-1 isoform b	Atxn1	N/A	N/A
ALSAGLDY?SPPSAPR	86_Y?	NP_001186233	ataxin-1 isoform b	Atxn1	N/A	N/A
ALSAGLDYS*PPSAPR	87_S*	NP_001186233	ataxin-1 isoform b	Atxn1	0.911	0.859
MPPS?RLSGIMVPAPIQDLEALR	9_S?	NP_058539	ataxin-10	Atxn10	N/A	N/A
MPPSRLS?GIMVPAPIQDLEALR	12_S?	NP_058539	ataxin-10	Atxn10	N/A	N/A
KDEPS*PLNLSHHNLDHQGEGR	359_S*	NP_001074399	ataxin-1-like	Atxn1l	0.856	0.932
VEVAAPAHRGT*PDTDLEVQR	328_T*	NP_001074399	ataxin-1-like	Atxn1l	1	0.915
ALT*PSIEAK	485_T*	XP_006530291	PREDICTED: ataxin-2 isoform X1	Atxn2	0.765	0.776
TNS?PSISPSMLSNAEHK	607_S?	XP_006530291	PREDICTED: ataxin-2 isoform X1	Atxn2	N/A	N/A
TNSPS?ISPSMLSNAEHK	609_S?	XP_006530291	PREDICTED: ataxin-2 isoform X1	Atxn2	N/A	N/A
TNSPSIS*PSMLSNAEHK	611_S*	XP_006530291	PREDICTED: ataxin-2 isoform X1	Atxn2	0.752	0.727
TNSPSIS?PS?MLSNAEHK	613_S?	XP_006530291	PREDICTED: ataxin-2 isoform X1	Atxn2	N/A	N/A
TSPAGGTWSSVVSGVPRLS*PK	653_S*	NP_033151	ataxin-2	Atxn2	0.777	0.785
EDKVPMAGVGGTEGPEQLPAPCPS?QTGSPPVGLIKGDEK	627_S?	XP_006507788	PREDICTED: ataxin-2-like protein isoform X5	Atxn2l	N/A	N/A
EDKVPMAGVGGTEGPEQLPAPCPSQT?GSPPVGLIKGDEK	629_T?	XP_006507788	PREDICTED: ataxin-2-like protein isoform X5	Atxn2l	N/A	N/A
EDKVPMAGVGGTEGPEQLPAPCPSQTGS?PPVGLIKGDEK	631_S?	XP_006507788	PREDICTED: ataxin-2-like protein isoform X5	Atxn2l	N/A	N/A
EKEVDGLLTSDPMGS*PVSSK	591_S*	XP_006507788	PREDICTED: ataxin-2-like protein isoform X5	Atxn2l	0.629	0.731
EVDGLLT?SDPMGSPVSSK	591_T?	XP_006507787	PREDICTED: ataxin-2-like protein isoform X4	Atxn2l	N/A	N/A
EVDGLLT?SDPMGSPVSSKTESILDK	585_T?	XP_006507788	PREDICTED: ataxin-2-like protein isoform X5	Atxn2l	N/A	N/A
EVDGLLTS?DPMGSPVSSK	592_S?	XP_006507787	PREDICTED: ataxin-2-like protein isoform X4	Atxn2l	N/A	N/A
EVDGLLTS?DPMGSPVSSKTESILDK	586_S?	XP_006507788	PREDICTED: ataxin-2-like protein isoform X5	Atxn2l	N/A	N/A
EVDGLLTSDPMGS*PVSSK	597_S*	XP_006507787	PREDICTED: ataxin-2-like protein isoform X4	Atxn2l	0.629	0.731
GQT?TGKGPPQSPVFEGVYNNSR	101_T?	XP_006507787	PREDICTED: ataxin-2-like protein isoform X4	Atxn2l	N/A	N/A
GQTT?GKGPPQSPVFEGVYNNSR	102_T?	XP_006507787	PREDICTED: ataxin-2-like protein isoform X4	Atxn2l	N/A	N/A
GQTT?GKGPPQSPVFEGVYNNSR	102_T?	XP_006507788	PREDICTED: ataxin-2-like protein isoform X5	Atxn2l	N/A	N/A
GQTTGKGPPQS?PVFEGVYNNSR	109_S?	XP_006507787	PREDICTED: ataxin-2-like protein isoform X4	Atxn2l	N/A	N/A
LQPS?SSPETGLDPFPSR	560_S?	XP_006507787	PREDICTED: ataxin-2-like protein isoform X4	Atxn2l	N/A	N/A
LQPSS?SPETGLDPFPSR	561_S?	XP_006507787	PREDICTED: ataxin-2-like protein isoform X4	Atxn2l	N/A	N/A
LQPSSS*PETGLDPFPSR	562_S*	XP_006507787	PREDICTED: ataxin-2-like protein isoform X4	Atxn2l	0.919	0.861
LQPSSSPET?GLDPFPSR	559_T?	XP_006507788	PREDICTED: ataxin-2-like protein isoform X5	Atxn2l	N/A	N/A
LSLT*PTDVK	499_T*	XP_006507788	PREDICTED: ataxin-2-like protein isoform X5	Atxn2l	0.654	0.754
QGSGRES?PSLVSR	337_S?	XP_006507788	PREDICTED: ataxin-2-like protein isoform X5	Atxn2l	N/A	N/A
TLS?SPSNRPSGEASVPPTSAVGR	421_S?	XP_006507788	PREDICTED: ataxin-2-like protein isoform X5	Atxn2l	N/A	N/A
TLSS?PSNRPSGEASVPPTSAVGR	422_S?	XP_006507788	PREDICTED: ataxin-2-like protein isoform X5	Atxn2l	N/A	N/A
TLSSPS?NRPSGEASVPPTSAVGR	424_S?	XP_006507788	PREDICTED: ataxin-2-like protein isoform X5	Atxn2l	N/A	N/A
SMCENSPQTSS*PDLSSEELRR	94_S*	XP_006515472	PREDICTED: ataxin-3 isoform X4	Atxn3	0.537	0.728
LQWDGSSDLS*PSDSGSSK	181_S*	XP_006533111	PREDICTED: ataxin-7-like protein 3 isoform X3	Atxn7l3	0.919	0.899
VNHSEEAGALS?PTSAEVR	195_S?	XP_006502692	PREDICTED: expressed sequence AU040320 isoform X6	AU040320	N/A	N/A
VNHSEEAGALSPT?SAEVR	197_T?	XP_006502692	PREDICTED: expressed sequence AU040320 isoform X6	AU040320	N/A	N/A
VEEDS*DSETYGEENDEQGNFSR	82_S*	NP_083120	cell death regulator Aven isoform 1	Aven	0.672	0.812
MLARMLNT?TLSACFLSLLAFSSACYFQNCPR	8_T?	NP_033862	vasopressin-neurophysin 2-copeptin preproprotein	Avp	N/A	N/A
MLARMLNTT?LSACFLSLLAFSSACYFQNCPR	9_T?	NP_033862	vasopressin-neurophysin 2-copeptin preproprotein	Avp	N/A	N/A
MLARMLNTTLS?ACFLSLLAFSSACYFQNCPR	11_S?	NP_033862	vasopressin-neurophysin 2-copeptin preproprotein	Avp	N/A	N/A
MLARMLNTTLSACFLS?LLAFSSACYFQNCPR	16_S?	NP_033862	vasopressin-neurophysin 2-copeptin preproprotein	Avp	N/A	N/A
MLARMLNTTLSACFLSLLAFS?SACYFQNCPR	21_S?	NP_033862	vasopressin-neurophysin 2-copeptin preproprotein	Avp	N/A	N/A
MLARMLNTTLSACFLSLLAFSS?ACYFQNCPR	22_S?	NP_033862	vasopressin-neurophysin 2-copeptin preproprotein	Avp	N/A	N/A
T?GSPSEGAHVSAAMAK	42_T?	NP_001263228	vasopressin V2 receptor isoform c	Avpr2	N/A	N/A
TGS*PSEGAHVSAAMAK	44_S*	NP_001263228	vasopressin V2 receptor isoform c	Avpr2	0.697	0.798
RSDLDLGYEPEGS?ASPTPPYLR	80_S?	NP_001153070	axin-1 isoform 1	Axin1	N/A	N/A
RSDLDLGYEPEGSAS*PTPPYLR	82_S*	NP_001153070	axin-1 isoform 1	Axin1	0.842	0.839
RSDLDLGYEPEGSASPT?PPYLR	84_T?	NP_001153070	axin-1 isoform 1	Axin1	N/A	N/A
VVHGLQETSGEVKPPS*E	187_S*	NP_851795	UPF0461 protein C5orf24 homolog	B230219D22Rik	0.627	0.727
EDRPFAIDMAGFAVS*LQVILSNPK	251_S*	NP_742122	galactosylgalactosylxylosylprotein 3-beta-glucuronosyltransferase 2 precursor	B3gat2	0.748	0.878
RMS*DEFEGSFK	113_S*	NP_001272382	bcl2-associated agonist of cell death isoform 2	Bad	1	0.925
S?RHSSYPAGTEEDEGMEEELSPFR	66_S?	NP_001272382	bcl2-associated agonist of cell death isoform 2	Bad	N/A	N/A
S?RSAPPNLWAAQR	92_S?	NP_001272382	bcl2-associated agonist of cell death isoform 2	Bad	N/A	N/A
SRHS?SYPAGTEEDEGMEEELSPFR	69_S?	NP_001272382	bcl2-associated agonist of cell death isoform 2	Bad	N/A	N/A
SRHSS?YPAGTEEDEGMEEELSPFR	70_S?	NP_001272382	bcl2-associated agonist of cell death isoform 2	Bad	N/A	N/A
SRHSSY?PAGTEEDEGMEEELSPFR	71_Y?	NP_001272382	bcl2-associated agonist of cell death isoform 2	Bad	N/A	N/A
SRS*APPNLWAAQR	94_S*	NP_001272382	bcl2-associated agonist of cell death isoform 2	Bad	1	0.971
S?QSPLRGGMTEAAQTDK	136_S?	NP_038891	BAG family molecular chaperone regulator 3	Bag3	N/A	N/A
SQS*PLRGGMTEAAQTDK	138_S*	NP_038891	BAG family molecular chaperone regulator 3	Bag3	1	0.843
SQSPLRGGMT?EAAQTDK	145_T?	NP_038891	BAG family molecular chaperone regulator 3	Bag3	N/A	N/A
VSSAPIPCPSPSPAPSAVPS?PPKNVAAEQK	390_S?	NP_038891	BAG family molecular chaperone regulator 3	Bag3	N/A	N/A
AAGARPLT?SPESLSR	1084_T?	NP_001239397	large proline-rich protein BAG6 isoform 2	Bag6	N/A	N/A
AAGARPLTS?PESLSR	1085_S?	NP_001239397	large proline-rich protein BAG6 isoform 2	Bag6	N/A	N/A
KT*MQGEGPQLLLSEAVSR	1057_T*	NP_001239397	large proline-rich protein BAG6 isoform 2	Bag6	0.814	0.942
RLQEDPNYS*PQRFPNAHR	1121_S*	NP_001239397	large proline-rich protein BAG6 isoform 2	Bag6	0.814	0.949
VGDPPQTLPEEPMEVQGAERTS?PEPQRENAS*PAPGTTAEEAMSR	968_S?	NP_001239397	large proline-rich protein BAG6 isoform 2	Bag6	1	0.914
VGDPPQTLPEEPMEVQGAERTS?PEPQRENAS*PAPGTTAEEAMSR	977_S*	NP_001239397	large proline-rich protein BAG6 isoform 2	Bag6	1	0.914
LGDLGEGS?RDLSPELAPDEGAR	178_S?	NP_001038988	bromo adjacent homology domain-containing 1 protein	Bahd1	N/A	N/A
LGDLGEGSRDLS*PELAPDEGAR	182_S*	NP_001038988	bromo adjacent homology domain-containing 1 protein	Bahd1	0.845	0.789
SADEADELPPDLPKPPS?PTSSSEDAGLVQPR	101_S?	NP_001038988	bromo adjacent homology domain-containing 1 protein	Bahd1	N/A	N/A
SADEADELPPDLPKPPSPT?SSSEDAGLVQPR	103_T?	NP_001038988	bromo adjacent homology domain-containing 1 protein	Bahd1	N/A	N/A
SADEADELPPDLPKPPSPTS?SSEDAGLVQPR	104_S?	NP_001038988	bromo adjacent homology domain-containing 1 protein	Bahd1	N/A	N/A
SADEADELPPDLPKPPSPTSS?SEDAGLVQPR	105_S?	NP_001038988	bromo adjacent homology domain-containing 1 protein	Bahd1	N/A	N/A
SADEADELPPDLPKPPSPTSSS?EDAGLVQPR	106_S?	NP_001038988	bromo adjacent homology domain-containing 1 protein	Bahd1	N/A	N/A
AIFSHAAGDNS?TLLSFKEGDLITLLVPEAR	392_S?	XP_006532031	PREDICTED: brain-specific angiogenesis inhibitor 1-associated protein 2 isoform X1	Baiap2	N/A	N/A
AIFSHAAGDNSTLLS?FKEGDLITLLVPEAR	396_S?	XP_006532031	PREDICTED: brain-specific angiogenesis inhibitor 1-associated protein 2 isoform X1	Baiap2	N/A	N/A
AIFSHAAGDNSTLLSFKEGDLIT?LLVPEAR	404_T?	XP_006532031	PREDICTED: brain-specific angiogenesis inhibitor 1-associated protein 2 isoform X1	Baiap2	N/A	N/A
AVQLMQQMANSNGSILPS?ALSASK	257_S?	XP_006532031	PREDICTED: brain-specific angiogenesis inhibitor 1-associated protein 2 isoform X1	Baiap2	N/A	N/A
AVQLMQQMANSNGSILPSALS?ASK	260_S?	XP_006532031	PREDICTED: brain-specific angiogenesis inhibitor 1-associated protein 2 isoform X1	Baiap2	N/A	N/A
AVQLMQQMANSNGSILPSALSAS*K	262_S*	NP_001032843	brain-specific angiogenesis inhibitor 1-associated protein 2 isoform c	Baiap2	1	0.942
LSDS*YSNTLPVRK	297_S*	NP_001032843	brain-specific angiogenesis inhibitor 1-associated protein 2 isoform c	Baiap2	1	0.976
LSDSY?SNTLPVRK	298_Y?	NP_001032843	brain-specific angiogenesis inhibitor 1-associated protein 2 isoform c	Baiap2	N/A	N/A
LSDSYSNT*LPVRK	301_T*	NP_001032843	brain-specific angiogenesis inhibitor 1-associated protein 2 isoform c	Baiap2	1	0.988
LSDSYSNT*LPVRK	341_T*	XP_006532031	PREDICTED: brain-specific angiogenesis inhibitor 1-associated protein 2 isoform X1	Baiap2	1	0.988
NSYATTENKT*LPR	361_T*	XP_006532031	PREDICTED: brain-specific angiogenesis inhibitor 1-associated protein 2 isoform X1	Baiap2	1	0.965
S?SSTGNLLDKDDLALPPPDYGTSSR	413_S?	NP_001032843	brain-specific angiogenesis inhibitor 1-associated protein 2 isoform c	Baiap2	N/A	N/A
S?SSTGNLLDKDDLALPPPDYGTSSR	453_S?	XP_006532031	PREDICTED: brain-specific angiogenesis inhibitor 1-associated protein 2 isoform X1	Baiap2	N/A	N/A
SS?STGNLLDKDDLALPPPDYGTSSR	414_S?	NP_001032843	brain-specific angiogenesis inhibitor 1-associated protein 2 isoform c	Baiap2	N/A	N/A
SS?STGNLLDKDDLALPPPDYGTSSR	454_S?	XP_006532031	PREDICTED: brain-specific angiogenesis inhibitor 1-associated protein 2 isoform X1	Baiap2	N/A	N/A
SSS?TGNLLDKDDLALPPPDYGTSSR	415_S?	NP_001032843	brain-specific angiogenesis inhibitor 1-associated protein 2 isoform c	Baiap2	N/A	N/A
SSS?TGNLLDKDDLALPPPDYGTSSR	455_S?	XP_006532031	PREDICTED: brain-specific angiogenesis inhibitor 1-associated protein 2 isoform X1	Baiap2	N/A	N/A
SSST?GNLLDKDDLALPPPDYGTSSR	456_T?	XP_006532031	PREDICTED: brain-specific angiogenesis inhibitor 1-associated protein 2 isoform X1	Baiap2	N/A	N/A
SVS?SADVEVARF	512_S?	XP_006532031	PREDICTED: brain-specific angiogenesis inhibitor 1-associated protein 2 isoform X1	Baiap2	N/A	N/A
SVSS*ADVEVARF	513_S*	XP_006532031	PREDICTED: brain-specific angiogenesis inhibitor 1-associated protein 2 isoform X1	Baiap2	N/A	N/A
DYDTLSKYS*PK	281_S*	NP_080109	brain-specific angiogenesis inhibitor 1-associated protein 2-like protein 1	Baiap2l1	0.697	0.864
IMNMIEEIKT?PISTPVSGTPQPSPMIER	248_T?	NP_080109	brain-specific angiogenesis inhibitor 1-associated protein 2-like protein 1	Baiap2l1	N/A	N/A
IMNMIEEIKTPIS?TPVSGTPQPSPMIER	251_S?	NP_080109	brain-specific angiogenesis inhibitor 1-associated protein 2-like protein 1	Baiap2l1	N/A	N/A
IMNMIEEIKTPIST?PVSGTPQPSPMIER	252_T?	NP_080109	brain-specific angiogenesis inhibitor 1-associated protein 2-like protein 1	Baiap2l1	N/A	N/A
IMNMIEEIKTPISTPVS?GTPQPSPMIER	255_S?	NP_080109	brain-specific angiogenesis inhibitor 1-associated protein 2-like protein 1	Baiap2l1	N/A	N/A
LLEENEAMSVPTPS*PAPVR	413_S*	NP_080109	brain-specific angiogenesis inhibitor 1-associated protein 2-like protein 1	Baiap2l1	1	0.862
MIGKDYDT*LSK	276_T*	NP_080109	brain-specific angiogenesis inhibitor 1-associated protein 2-like protein 1	Baiap2l1	0.795	0.802
SIS*TVDLTEK	421_S*	NP_080109	brain-specific angiogenesis inhibitor 1-associated protein 2-like protein 1	Baiap2l1	1	0.916
SVS*VATGLNMMKK	332_S*	NP_080109	brain-specific angiogenesis inhibitor 1-associated protein 2-like protein 1	Baiap2l1	1	0.94
TPISTPVSGT?PQPSPMIER	257_T?	NP_080109	brain-specific angiogenesis inhibitor 1-associated protein 2-like protein 1	Baiap2l1	N/A	N/A
TPISTPVSGTPQPS*PMIER	261_S*	NP_080109	brain-specific angiogenesis inhibitor 1-associated protein 2-like protein 1	Baiap2l1	1	0.946
MTT?SQKHRDFVAEPMGEKPVGSLAGIGDVLSK	3_T?	NP_001273537	barrier-to-autointegration factor	Banf1	N/A	N/A
MTTS?QKHRDFVAEPMGEKPVGSLAGIGDVLSK	4_S?	NP_001273537	barrier-to-autointegration factor	Banf1	N/A	N/A
DLGPVISTGLLHLAEDGVLSPLALT?EGGKGSSPSTR	575_T?	NP_081364	ubiquitin carboxyl-terminal hydrolase BAP1	Bap1	N/A	N/A
DLGPVISTGLLHLAEDGVLSPLALTEGGKGS?SPSTR	581_S?	NP_081364	ubiquitin carboxyl-terminal hydrolase BAP1	Bap1	N/A	N/A
DLGPVISTGLLHLAEDGVLSPLALTEGGKGSS?PSTR	582_S?	NP_081364	ubiquitin carboxyl-terminal hydrolase BAP1	Bap1	N/A	N/A
SANPT?RPSSPVTSHISK	516_T?	NP_081364	ubiquitin carboxyl-terminal hydrolase BAP1	Bap1	N/A	N/A
SANPTRPS?SPVTSHISK	519_S?	NP_081364	ubiquitin carboxyl-terminal hydrolase BAP1	Bap1	N/A	N/A
SANPTRPSS?PVTSHISK	520_S?	NP_081364	ubiquitin carboxyl-terminal hydrolase BAP1	Bap1	N/A	N/A
AEGAGT?EEEGTPKESEPQAAADATEVK	31_T?	NP_081671	brain acid soluble protein 1	Basp1	N/A	N/A
AEGAGTEEEGTPKES?EPQAAADATEVK	40_S?	NP_081671	brain acid soluble protein 1	Basp1	N/A	N/A
AEPEKS*EGAAEEQPEPAPAPEQEAAAPGPAAGGEAPK	92_S*	NP_081671	brain acid soluble protein 1	Basp1	0.775	0.895
KAEGAGTEEEGT*PKESEPQAAADATEVK	36_T*	NP_081671	brain acid soluble protein 1	Basp1	0.856	0.872
SDAAPAAS?DSKPSSAEPAPSSK	167_S?	NP_081671	brain acid soluble protein 1	Basp1	N/A	N/A
SDAAPAASDS?KPSSAEPAPSSK	169_S?	NP_081671	brain acid soluble protein 1	Basp1	N/A	N/A
SDAAPAASDSKPS?SAEPAPSSK	172_S?	NP_081671	brain acid soluble protein 1	Basp1	N/A	N/A
SDAAPAASDSKPSS?AEPAPSSK	173_S?	NP_081671	brain acid soluble protein 1	Basp1	N/A	N/A
DLDPDVVT*EDEDDPGSHK	729_T*	NP_038843	bromodomain adjacent to zinc finger domain protein 1A	Baz1a	0.867	0.822
HSPSALQDVFVELLS*PHSK	1349_S*	NP_038843	bromodomain adjacent to zinc finger domain protein 1A	Baz1a	0.815	0.8
RIS*FGQEDSIASK	284_S*	NP_038843	bromodomain adjacent to zinc finger domain protein 1A	Baz1a	0.496	0.712
STRHSPS?ALQDVFVELLSPHSK	1338_S?	NP_038843	bromodomain adjacent to zinc finger domain protein 1A	Baz1a	N/A	N/A
FPDRLADDEGDS*DSESVGQSR	1464_S*	NP_035844	tyrosine-protein kinase BAZ1B	Baz1b	0.904	0.837
KFPDRLADDEGDSDS?ES*VGQSR	1466_S?	NP_035844	tyrosine-protein kinase BAZ1B	Baz1b	0.59	0.883
KFPDRLADDEGDSDS?ES*VGQSR	1468_S*	NP_035844	tyrosine-protein kinase BAZ1B	Baz1b	0.59	0.883
NSKS*PEEHLEGVMK	361_S*	NP_035844	tyrosine-protein kinase BAZ1B	Baz1b	0.718	0.91
IMEET?SGIEEEEEEENTTAVHGR	496_T?	XP_006513181	PREDICTED: bromodomain adjacent to zinc finger domain protein 2A isoform X15	Baz2a	N/A	N/A
IMEETS?GIEEEEEEENTTAVHGR	497_S?	XP_006513181	PREDICTED: bromodomain adjacent to zinc finger domain protein 2A isoform X15	Baz2a	N/A	N/A
IMEETSGIEEEEEEENT?TAVHGR	508_T?	XP_006513181	PREDICTED: bromodomain adjacent to zinc finger domain protein 2A isoform X15	Baz2a	N/A	N/A
KS?SFPLTFPEGDSR	1200_S?	XP_006513181	PREDICTED: bromodomain adjacent to zinc finger domain protein 2A isoform X15	Baz2a	N/A	N/A
KSS?FPLTFPEGDSR	1201_S?	XP_006513181	PREDICTED: bromodomain adjacent to zinc finger domain protein 2A isoform X15	Baz2a	N/A	N/A
RLSGDSEEMSQS*PTGLGQPK	838_S*	XP_006513181	PREDICTED: bromodomain adjacent to zinc finger domain protein 2A isoform X15	Baz2a	1	0.879
DASGGIDLGEEQHPLGT*PTPGR	1175_T*	XP_006499935	PREDICTED: bromodomain adjacent to zinc finger domain, 2B isoform X20	Baz2b	0.885	0.823
KGNVAGDT*EDEDSASTSSSLK	1944_T*	XP_006499935	PREDICTED: bromodomain adjacent to zinc finger domain, 2B isoform X20	Baz2b	0.955	0.821
QKS*PLFQFAEISSR	242_S*	XP_006522626	PREDICTED: HMG box transcription factor BBX isoform X5	Bbx	1	0.876
S?STPDMPAVSAFFSLAALAEVAAMENVHR	831_S?	XP_006522626	PREDICTED: HMG box transcription factor BBX isoform X5	Bbx	N/A	N/A
SS?TPDMPAVSAFFSLAALAEVAAMENVHR	832_S?	XP_006522626	PREDICTED: HMG box transcription factor BBX isoform X5	Bbx	N/A	N/A
SST?PDMPAVSAFFSLAALAEVAAMENVHR	833_T?	XP_006522626	PREDICTED: HMG box transcription factor BBX isoform X5	Bbx	N/A	N/A
SSTPDMPAVS?AFFSLAALAEVAAMENVHR	840_S?	XP_006522626	PREDICTED: HMG box transcription factor BBX isoform X5	Bbx	N/A	N/A
SSTPDMPAVSAFFS?LAALAEVAAMENVHR	844_S?	XP_006522626	PREDICTED: HMG box transcription factor BBX isoform X5	Bbx	N/A	N/A
TADGRVS*PAGGTLDDKPK	791_S*	XP_006522626	PREDICTED: HMG box transcription factor BBX isoform X5	Bbx	1	0.971
RADS*ES*EEDEQESEEVR	15_S*	NP_659134	uncharacterized protein C9orf78 homolog	BC005624	0.669	0.734
RADS*ES*EEDEQESEEVR	17_S*	NP_659134	uncharacterized protein C9orf78 homolog	BC005624	0.669	0.734
VGDTEKPEPERS*PPNR	215_S*	XP_006498006	PREDICTED: uncharacterized protein C9orf78 homolog isoform X1	BC005624	0.709	0.706
VGDTEKPEPERS*PPNR	261_S*	NP_659134	uncharacterized protein C9orf78 homolog	BC005624	0.709	0.706
IVS*SPLQFCAATPK	1417_S*	XP_006517294	PREDICTED: uncharacterized protein LOC218333 isoform X1	BC018507	0.831	0.909
IVSS*PLQFCAATPK	1418_S*	XP_006517294	PREDICTED: uncharacterized protein LOC218333 isoform X1	BC018507	1	0.889
DGHRIS*LPSDFQHK	106_S*	XP_006531034	PREDICTED: mitogen-activated protein kinase kinase kinase MLK4 isoform X1	BC021891	1	0.983
VRPLS*DGNSPWSSLLIK	206_S*	XP_006531034	PREDICTED: mitogen-activated protein kinase kinase kinase MLK4 isoform X1	BC021891	1	0.947
VRPLSDGNS?PWSSLLIK	210_S?	XP_006531034	PREDICTED: mitogen-activated protein kinase kinase kinase MLK4 isoform X1	BC021891	N/A	N/A
LFS*VEEDFEDEDFLSALENAENHVVSALPR	10_S*	NP_705772	uncharacterized protein C17orf53 homolog	BC030867	0.693	0.918
ALS*VEDVGAPSLAR	661_S*	XP_006530099	PREDICTED: uncharacterized protein KIAA1614 homolog isoform X8	BC034090	1	0.898
MLAS?HMMYAASYVTYGTSK	4_S?	NP_001028657	uncharacterized protein LOC407789	BC048644	N/A	N/A
MKGDDSIST?LGMILGVGLSLLLVS?ILGYS?LAK	24_S?	XP_006510540	PREDICTED: uncharacterized protein LOC408059 isoform X5	BC049352	N/A	N/A
MKGDDSIST?LGMILGVGLSLLLVSILGY?S?LAK	28_Y?	XP_006510540	PREDICTED: uncharacterized protein LOC408059 isoform X5	BC049352	N/A	N/A
MKGDDSIST?LGMILGVGLSLLLVSILGY?S?LAK	29_S?	XP_006510540	PREDICTED: uncharacterized protein LOC408059 isoform X5	BC049352	N/A	N/A
MKGDDSIST?LGMILGVGLSLLLVSILGY?S?LAK	9_T?	XP_006510540	PREDICTED: uncharacterized protein LOC408059 isoform X5	BC049352	N/A	N/A
S*IKLFDGMICELTSEAR	81_S*	NP_958752	uncharacterized protein C1orf112 homolog	BC055324	0.81	0.878
HLLAPGPQDIY*DVPPVR	253_Y*	NP_001185768	breast cancer anti-estrogen resistance protein 1 isoform A	Bcar1	0.736	0.762
RLS*LTTGSSIQAR	199_S*	XP_006501621	PREDICTED: breast cancer anti-estrogen resistance protein 3 isoform X1	Bcar3	1	0.82
TGS*EPTLSPALVR	16_S*	XP_006501622	PREDICTED: breast cancer anti-estrogen resistance protein 3 isoform X2	Bcar3	1	0.968
TGSEPT?LSPALVR	19_T?	XP_006501622	PREDICTED: breast cancer anti-estrogen resistance protein 3 isoform X2	Bcar3	N/A	N/A
TGSEPTLS*PALVR	21_S*	XP_006501622	PREDICTED: breast cancer anti-estrogen resistance protein 3 isoform X2	Bcar3	1	0.918
LADAMAES*PSRDVVGSGTELQR	854_S*	NP_001160115	breast carcinoma-amplified sequence 3 homolog isoform b	Bcas3	0.961	0.839
LADAMAES?PSRDVVGSGTDTALDVAVK	882_S?	XP_006532600	PREDICTED: breast carcinoma-amplified sequence 3 homolog isoform X4	Bcas3	N/A	N/A
LADAMAESPS?RDVVGSGTDTALDVAVK	884_S?	XP_006532600	PREDICTED: breast carcinoma-amplified sequence 3 homolog isoform X4	Bcas3	N/A	N/A
T?T?LPMFDKEELLK	103_T?	XP_006536088	PREDICTED: branched-chain-amino-acid aminotransferase, cytosolic isoform X3	Bcat1	N/A	N/A
T?T?LPMFDKEELLK	104_T?	XP_006536088	PREDICTED: branched-chain-amino-acid aminotransferase, cytosolic isoform X3	Bcat1	N/A	N/A
LGGRWS*FDDVPMTPLR	283_S*	NP_079668	BRCA2 and CDKN1A-interacting protein	Bccip	0.555	0.618
INPLFGHLDMHS?GGQSGPMHGFGFGLPTSR	356_S?	NP_033869	[3-methyl-2-oxobutanoate dehydrogenase [lipoamide]] kinase, mitochondrial precursor	Bckdk	N/A	N/A
INPLFGHLDMHSGGQS?GPMHGFGFGLPTSR	360_S?	NP_033869	[3-methyl-2-oxobutanoate dehydrogenase [lipoamide]] kinase, mitochondrial precursor	Bckdk	N/A	N/A
S?TSATDTHHVELAR	31_S?	NP_033869	[3-methyl-2-oxobutanoate dehydrogenase [lipoamide]] kinase, mitochondrial precursor	Bckdk	N/A	N/A
ST?SATDTHHVELAR	32_T?	NP_033869	[3-methyl-2-oxobutanoate dehydrogenase [lipoamide]] kinase, mitochondrial precursor	Bckdk	N/A	N/A
STS?ATDTHHVELAR	33_S?	NP_033869	[3-methyl-2-oxobutanoate dehydrogenase [lipoamide]] kinase, mitochondrial precursor	Bckdk	N/A	N/A
STSAT?DTHHVELAR	35_T?	NP_033869	[3-methyl-2-oxobutanoate dehydrogenase [lipoamide]] kinase, mitochondrial precursor	Bckdk	N/A	N/A
STSATDT?HHVELAR	37_T?	NP_033869	[3-methyl-2-oxobutanoate dehydrogenase [lipoamide]] kinase, mitochondrial precursor	Bckdk	N/A	N/A
AEKT?SPTPSVFVELGEEELEAVTARPEAVER	306_T?	XP_006507197	PREDICTED: bcl-2-like protein 13 isoform X2	Bcl2l13	N/A	N/A
AEKTS*PTPSVFVELGEEELEAVTARPEAVER	307_S*	XP_006507197	PREDICTED: bcl-2-like protein 13 isoform X2	Bcl2l13	0.788	0.722
AEKTSPTPS?VFVELGEEELEAVTARPEAVER	311_S?	XP_006507197	PREDICTED: bcl-2-like protein 13 isoform X2	Bcl2l13	N/A	N/A
TSPT?PSVFVELGEEELEAVTARPEAVER	309_T?	XP_006507197	PREDICTED: bcl-2-like protein 13 isoform X2	Bcl2l13	N/A	N/A
FIVLNSLNQNAKPEGS?EQAELGRLSPR	396_S?	NP_033874	B-cell lymphoma 6 protein homolog	Bcl6	N/A	N/A
FIVLNSLNQNAKPEGSEQAELGRLS?PR	405_S?	NP_033874	B-cell lymphoma 6 protein homolog	Bcl6	N/A	N/A
GGGPLILLDLNDENS?NQSFHSEGSLQK	97_S?	NP_033876	B-cell CLL/lymphoma 7 protein family member C	Bcl7c	N/A	N/A
GGGPLILLDLNDENSNQS?FHSEGSLQK	100_S?	NP_033876	B-cell CLL/lymphoma 7 protein family member C	Bcl7c	N/A	N/A
IPVEGPLS*PSRGDFPK	612_S*	XP_006502355	PREDICTED: B-cell CLL/lymphoma 9 protein isoform X3	Bcl9	0.957	0.915
IPVEGPLSPS?RGDFPK	614_S?	XP_006502355	PREDICTED: B-cell CLL/lymphoma 9 protein isoform X3	Bcl9	N/A	N/A
SPQVLSSSLGVRS?PTGS?PSR	947_S?	XP_006510768	PREDICTED: B-cell CLL/lymphoma 9-like protein isoform X3	Bcl9l	N/A	N/A
SPQVLSSSLGVRS?PTGS?PSR	951_S?	XP_006510768	PREDICTED: B-cell CLL/lymphoma 9-like protein isoform X3	Bcl9l	N/A	N/A
SVS*VDSGEQREAGTPSLDSEAK	81_S*	XP_006510768	PREDICTED: B-cell CLL/lymphoma 9-like protein isoform X3	Bcl9l	1	0.97
ADGDWDDQEVLDYFS*DKESAK	381_S*	NP_722482	bcl-2-associated transcription factor 1 isoform 2	Bclaf1	0.831	0.945
EEEWDPEYT*PK	837_T*	NP_722482	bcl-2-associated transcription factor 1 isoform 2	Bclaf1	N/A	N/A
FHDS*EGDDT*EETEDYRQFR	398_T*	XP_006512928	PREDICTED: bcl-2-associated transcription factor 1 isoform X1	Bclaf1	1	0.993
FHDSEGDDT?EETEDYRQFRK	398_T?	NP_722482	bcl-2-associated transcription factor 1 isoform 2	Bclaf1	N/A	N/A
FHDSEGDDTEET?EDYR	401_T?	XP_006512928	PREDICTED: bcl-2-associated transcription factor 1 isoform X1	Bclaf1	N/A	N/A
GRADGDWDDQEVLDY?FSDKESAK	379_Y?	NP_722482	bcl-2-associated transcription factor 1 isoform 2	Bclaf1	N/A	N/A
GRADGDWDDQEVLDYFS*DK	381_S*	XP_006512928	PREDICTED: bcl-2-associated transcription factor 1 isoform X1	Bclaf1	0.831	0.945
GRADGDWDDQEVLDYFSDKES?AK	385_S?	XP_006512928	PREDICTED: bcl-2-associated transcription factor 1 isoform X1	Bclaf1	N/A	N/A
KAEGEPQEES*PLK	175_S*	XP_006512928	PREDICTED: bcl-2-associated transcription factor 1 isoform X1	Bclaf1	1	0.935
LKELFDY?SPPLHK	507_Y?	XP_006512928	PREDICTED: bcl-2-associated transcription factor 1 isoform X1	Bclaf1	N/A	N/A
LKELFDYS*PPLHK	508_S*	XP_006512928	PREDICTED: bcl-2-associated transcription factor 1 isoform X1	Bclaf1	1	0.97
LRCDS*ADLRHDIDR	686_S*	XP_006512928	PREDICTED: bcl-2-associated transcription factor 1 isoform X1	Bclaf1	1	1
NTPSQHSHSIQHS*PER	265_S*	NP_722482	bcl-2-associated transcription factor 1 isoform 2	Bclaf1	1	1
QKFHDS*EGDDTEETEDYR	393_S*	NP_722482	bcl-2-associated transcription factor 1 isoform 2	Bclaf1	1	0.961
QKFHDS*EGDDTEETEDYRQFR	393_S*	XP_006512928	PREDICTED: bcl-2-associated transcription factor 1 isoform X1	Bclaf1	1	0.961
RIDIS*PSALRK	654_S*	XP_006512928	PREDICTED: bcl-2-associated transcription factor 1 isoform X1	Bclaf1	1	0.981
RIDIS*PSALRK	654_S*	NP_722482	bcl-2-associated transcription factor 1 isoform 2	Bclaf1	1	0.981
RIDISPS?ALR	656_S?	XP_006512928	PREDICTED: bcl-2-associated transcription factor 1 isoform X1	Bclaf1	N/A	N/A
SIFREES*PLRIK	527_S*	XP_006512928	PREDICTED: bcl-2-associated transcription factor 1 isoform X1	Bclaf1	1	0.981
SIFREES*PLRIK	527_S*	NP_722482	bcl-2-associated transcription factor 1 isoform 2	Bclaf1	1	0.981
SKS*QEEPKDTFEHDPSESIDEFNK	181_S*	NP_722482	bcl-2-associated transcription factor 1 isoform 2	Bclaf1	1	0.961
ASAPRPPPAPADGADPAPVEESEARPDGEGS*PSK	122_S*	XP_006513123	PREDICTED: breakpoint cluster region protein isoform X1	Bcr	0.952	0.742
GRGS*LASGALDPTK	475_S*	XP_006513123	PREDICTED: breakpoint cluster region protein isoform X1	Bcr	1	0.882
HQDGLPYIDDS?PS?SSPHLSSK	461_S?	XP_006513123	PREDICTED: breakpoint cluster region protein isoform X1	Bcr	N/A	N/A
HQDGLPYIDDSPS?S?SPHLSSK	463_S?	XP_006513123	PREDICTED: breakpoint cluster region protein isoform X1	Bcr	N/A	N/A
HQDGLPYIDDSPS?S?SPHLSSK	464_S?	XP_006513123	PREDICTED: breakpoint cluster region protein isoform X1	Bcr	N/A	N/A
HQDGLPYIDDSPSS?S?PHLSSK	465_S?	XP_006513123	PREDICTED: breakpoint cluster region protein isoform X1	Bcr	N/A	N/A
SLS*IEIGHEVK	50_S*	NP_033878	BET1 homolog	Bet1	1	0.939
S?SSREHLASGSESDNWRDR	803_S?	XP_006514404	PREDICTED: protein bicaudal C homolog 1 isoform X1	Bicc1	N/A	N/A
SS?SREHLASGSESDNWRDR	804_S?	XP_006514404	PREDICTED: protein bicaudal C homolog 1 isoform X1	Bicc1	N/A	N/A
SSS?REHLASGSESDNWRDR	805_S?	XP_006514404	PREDICTED: protein bicaudal C homolog 1 isoform X1	Bicc1	N/A	N/A
VLSSNHGDPSMQTAGPEQAS*PK	614_S*	XP_006514404	PREDICTED: protein bicaudal C homolog 1 isoform X1	Bicc1	0.538	0.638
GRRS*PVLLPK	504_S*	NP_001034269	protein bicaudal D homolog 2 isoform 3	Bicd2	1	0.871
GNKSPS?PPPDGS?PAATPEIR	267_S?	XP_006526058	PREDICTED: myc box-dependent-interacting protein 1 isoform X18	Bin1	N/A	N/A
GNKSPS?PPPDGS?PAATPEIR	273_S?	XP_006526058	PREDICTED: myc box-dependent-interacting protein 1 isoform X18	Bin1	N/A	N/A
S?PSPPPDGSPAATPEIR	265_S?	XP_006526058	PREDICTED: myc box-dependent-interacting protein 1 isoform X18	Bin1	N/A	N/A
SPSPPPDGS*PAAT*PEIR	277_T*	XP_006526058	PREDICTED: myc box-dependent-interacting protein 1 isoform X18	Bin1	0.697	0.7
VNHEPEPAS?GASPGATIPK	290_S?	XP_006526058	PREDICTED: myc box-dependent-interacting protein 1 isoform X18	Bin1	N/A	N/A
VNHEPEPASGAS*PGATIPK	293_S*	XP_006526058	PREDICTED: myc box-dependent-interacting protein 1 isoform X18	Bin1	0.559	0.798
VNHEPEPASGASPGAT?IPK	297_T?	XP_006526058	PREDICTED: myc box-dependent-interacting protein 1 isoform X18	Bin1	N/A	N/A
AS*T*VHMMLQPILTYMACGYMGR	3098_S*	XP_006523591	PREDICTED: baculoviral IAP repeat-containing protein 6 isoform X10	Birc6	0.695	0.846
AS*T*VHMMLQPILTYMACGYMGR	3099_T*	XP_006523591	PREDICTED: baculoviral IAP repeat-containing protein 6 isoform X10	Birc6	0.695	0.846
HQEQHNIPFPCLLAGGLLT?YKSPATSPISSNSHRSLDGLSR	634_T?	XP_006523591	PREDICTED: baculoviral IAP repeat-containing protein 6 isoform X10	Birc6	N/A	N/A
LPSVIVLS*AGR	81_S*	XP_006523592	PREDICTED: baculoviral IAP repeat-containing protein 6 isoform X12	Birc6	N/A	N/A
LSY?LLPSARPELGVGPGR	321_Y?	XP_006523591	PREDICTED: baculoviral IAP repeat-containing protein 6 isoform X10	Birc6	N/A	N/A
GAPEDT*EEEEEEAPVSSHYFANQTR	1311_T*	NP_001035992	Bloom syndrome protein homolog isoform 2	Blm	0.563	0.719
ES?SPPPAEKAPMVNR	195_S?	NP_032554	B-cell linker protein	Blnk	N/A	N/A
ESS?PPPAEKAPMVNR	196_S?	NP_032554	B-cell linker protein	Blnk	N/A	N/A
SSLPAAPS*PLPR	244_S*	NP_032554	B-cell linker protein	Blnk	0.952	0.884
AAS?GYASSLLPSAGPRPEVEALDASLEELLAK	65_S?	NP_598485	biogenesis of lysosome-related organelles complex 1 subunit 4	Bloc1s4	N/A	N/A
AASGY?ASSLLPSAGPRPEVEALDASLEELLAK	67_Y?	NP_598485	biogenesis of lysosome-related organelles complex 1 subunit 4	Bloc1s4	N/A	N/A
LLHT?ISVPALFR	175_T?	NP_598485	biogenesis of lysosome-related organelles complex 1 subunit 4	Bloc1s4	N/A	N/A
LLHTIS*VPALFR	177_S*	NP_598485	biogenesis of lysosome-related organelles complex 1 subunit 4	Bloc1s4	0.614	0.845
KRDS*LGTPGAAHLIIK	23_S*	XP_006516636	PREDICTED: biogenesis of lysosome-related organelles complex 1 subunit 5 isoform X2	Bloc1s5	0.919	0.843
HIS*IHFK	229_S*	NP_080954	biliverdin reductase A precursor	Blvra	0.694	0.814
SPADALT*PSQEFDVFGAVPFFAAPAPQSLQHR	833_T*	NP_542439	BMP-2-inducible protein kinase	Bmp2k	0.81	0.763
SVDIFGSTPFQPFS?VSASKSESKEDVFGLVPFEEITGSQQQQK	921_S?	NP_542439	BMP-2-inducible protein kinase	Bmp2k	N/A	N/A
SVDIFGSTPFQPFSVSASKS?ESKEDVFGLVPFEEITGSQQQQK	927_S?	NP_542439	BMP-2-inducible protein kinase	Bmp2k	N/A	N/A
SVDIFGSTPFQPFSVSASKSES?KEDVFGLVPFEEITGSQQQQK	929_S?	NP_542439	BMP-2-inducible protein kinase	Bmp2k	N/A	N/A
DSGQKPASESLVDET?SDIESLLK	641_T?	NP_919320	ribosome biogenesis protein BMS1 homolog	Bms1	N/A	N/A
DSGQKPASESLVDETS*DIESLLK	642_S*	NP_919320	ribosome biogenesis protein BMS1 homolog	Bms1	0.807	0.799
GKPGPDTQS?EDIEEEEVK	805_S?	NP_919320	ribosome biogenesis protein BMS1 homolog	Bms1	N/A	N/A
KGS*ITEYTATEEK	114_S*	NP_001008239	BCL2/adenovirus E1B 19 kDa protein-interacting protein 2 isoform alpha	Bnip2	1	0.958
KGSIT?EYTATEEK	116_T?	NP_001008239	BCL2/adenovirus E1B 19 kDa protein-interacting protein 2 isoform alpha	Bnip2	N/A	N/A
NST?LSEEDYIER	86_T?	NP_033890	BCL2/adenovirus E1B 19 kDa protein-interacting protein 3	Bnip3	N/A	N/A
NSTLS*EEDYIER	88_S*	NP_033890	BCL2/adenovirus E1B 19 kDa protein-interacting protein 3	Bnip3	1	0.921
DHSS?QSEEEVVEGEK	78_S?	XP_006518534	PREDICTED: BCL2/adenovirus E1B 19 kDa protein-interacting protein 3-like isoform X2	Bnip3l	N/A	N/A
DHSSQS*EEEVVEGEK	80_S*	XP_006518534	PREDICTED: BCL2/adenovirus E1B 19 kDa protein-interacting protein 3-like isoform X2	Bnip3l	N/A	N/A
GSDDVLVSGEVPECEVGHMS*PR	2001_S*	XP_006504118	PREDICTED: biorientation of chromosomes in cell division protein 1-like 1 isoform X6	Bod1l	0.831	0.761
KLS?SQPSTDVSTDK	236_S?	XP_006504118	PREDICTED: biorientation of chromosomes in cell division protein 1-like 1 isoform X6	Bod1l	N/A	N/A
KLSS?QPSTDVSTDK	237_S?	XP_006504118	PREDICTED: biorientation of chromosomes in cell division protein 1-like 1 isoform X6	Bod1l	N/A	N/A
KLSSQPS?TDVSTDK	240_S?	XP_006504118	PREDICTED: biorientation of chromosomes in cell division protein 1-like 1 isoform X6	Bod1l	N/A	N/A
KLSSQPST?DVSTDK	241_T?	XP_006504118	PREDICTED: biorientation of chromosomes in cell division protein 1-like 1 isoform X6	Bod1l	N/A	N/A
LGIPET?ISPR	2702_T?	XP_006504118	PREDICTED: biorientation of chromosomes in cell division protein 1-like 1 isoform X6	Bod1l	N/A	N/A
LGIPETIS*PR	2775_S*	XP_006504116	PREDICTED: biorientation of chromosomes in cell division protein 1-like 1 isoform X4	Bod1l	0.852	0.824
QRVLS*AVCHVAPCASEQEGGLPTK	2327_S*	XP_006504116	PREDICTED: biorientation of chromosomes in cell division protein 1-like 1 isoform X4	Bod1l	N/A	N/A
RLS*ESLHSADENKTESK	632_S*	XP_006504118	PREDICTED: biorientation of chromosomes in cell division protein 1-like 1 isoform X6	Bod1l	1	0.915
RLS*VLGR	795_S*	XP_006504118	PREDICTED: biorientation of chromosomes in cell division protein 1-like 1 isoform X6	Bod1l	1	0.932
SKEDSKTETDITT?VEQSSPSGK	2572_T?	XP_006504118	PREDICTED: biorientation of chromosomes in cell division protein 1-like 1 isoform X6	Bod1l	N/A	N/A
SKEDSKTETDITTVEQS?SPSGK	2576_S?	XP_006504118	PREDICTED: biorientation of chromosomes in cell division protein 1-like 1 isoform X6	Bod1l	N/A	N/A
SKEDSKTETDITTVEQSS*PSGK	2577_S*	XP_006504118	PREDICTED: biorientation of chromosomes in cell division protein 1-like 1 isoform X6	Bod1l	0.606	0.816
YYS*DS*DDELTVEQRR	480_S*	XP_006504118	PREDICTED: biorientation of chromosomes in cell division protein 1-like 1 isoform X6	Bod1l	1	0.98
YYS*DS*DDELTVEQRR	482_S*	XP_006504118	PREDICTED: biorientation of chromosomes in cell division protein 1-like 1 isoform X6	Bod1l	1	0.98
RS?SVFAAEIMDAFDRSPTDK	7_S?	NP_058058	bcl-2-related ovarian killer protein	Bok	N/A	N/A
RSS?VFAAEIMDAFDR	8_S?	NP_058058	bcl-2-related ovarian killer protein	Bok	N/A	N/A
VVSLY?SVAAGLAVDCVR	128_Y?	NP_058058	bcl-2-related ovarian killer protein	Bok	N/A	N/A
VVSLYS?VAAGLAVDCVR	129_S?	NP_058058	bcl-2-related ovarian killer protein	Bok	N/A	N/A
VAVVSSRFEGMS?PLQR	81_S?	NP_081251	bolA-like protein 1	Bola1	N/A	N/A
LS?TPSPDTGVDTISVK	1648_S?	XP_006532754	PREDICTED: nucleosome-remodeling factor subunit BPTF isoform X18	Bptf	N/A	N/A
LST?PSPDTGVDTISVK	1649_T?	XP_006532754	PREDICTED: nucleosome-remodeling factor subunit BPTF isoform X18	Bptf	N/A	N/A
LSTPS*PDTGVDTISVK	1651_S*	XP_006532754	PREDICTED: nucleosome-remodeling factor subunit BPTF isoform X18	Bptf	0.606	0.642
STLPASVPKS*PR	1273_S*	XP_006532754	PREDICTED: nucleosome-remodeling factor subunit BPTF isoform X18	Bptf	0.756	0.581
VHRPRS*PILEEK	228_S*	XP_006532754	PREDICTED: nucleosome-remodeling factor subunit BPTF isoform X18	Bptf	1	0.829
RDS?SDDWEIPDGQITVGQR	541_S?	XP_006505422	PREDICTED: serine/threonine-protein kinase B-raf isoform X10	Braf	N/A	N/A
RDSS*DDWEIPDGQITVGQR	542_S*	XP_006505422	PREDICTED: serine/threonine-protein kinase B-raf isoform X10	Braf	0.732	0.811
S?SSAPNVHINTIEPVNIDDLIR	456_S?	XP_006505422	PREDICTED: serine/threonine-protein kinase B-raf isoform X10	Braf	N/A	N/A
SS?SAPNVHINTIEPVNIDDLIR	457_S?	XP_006505422	PREDICTED: serine/threonine-protein kinase B-raf isoform X10	Braf	N/A	N/A
SSS*APNVHINTIEPVNIDDLIR	458_S*	XP_006505422	PREDICTED: serine/threonine-protein kinase B-raf isoform X10	Braf	N/A	N/A
SREQSESVNTAPES*PSK	86_S*	NP_001276473	BRCA1-associated protein isoform 3	Brap	0.571	0.728
AS?SPRPHPEFLQTLCR	684_S?	NP_851411	BRCA1-associated ATM activator 1 isoform 2	Brat1	N/A	N/A
ASS?PRPHPEFLQTLCR	685_S?	NP_851411	BRCA1-associated ATM activator 1 isoform 2	Brat1	N/A	N/A
EAGDS*PNSASVEAALQR	743_S*	NP_851411	BRCA1-associated ATM activator 1 isoform 2	Brat1	0.661	0.725
S?TSLQPEDFIK	502_S?	XP_006532129	PREDICTED: breast cancer type 1 susceptibility protein homolog isoform X3	Brca1	N/A	N/A
ST?SLQPEDFIK	503_T?	XP_006532129	PREDICTED: breast cancer type 1 susceptibility protein homolog isoform X3	Brca1	N/A	N/A
IVEYS*PPSAPR	128_S*	XP_006520899	PREDICTED: bromodomain-containing protein 1 isoform X3	Brd1	0.856	0.922
VHGEPASDLS*DID	1020_S*	XP_006520899	PREDICTED: bromodomain-containing protein 1 isoform X3	Brd1	1	0.912
KADTTTPTPTAILAPGS*PAS*PPGSLEPK	178_S*	XP_006537315	PREDICTED: bromodomain-containing protein 2 isoform X2	Brd2	0.856	0.84
KADTTTPTPTAILAPGS*PAS*PPGSLEPK	181_S*	XP_006537315	PREDICTED: bromodomain-containing protein 2 isoform X2	Brd2	0.856	0.84
KADTTTPTPTAILAPGSPAS?PPGS?LEPK	300_S?	NP_001191902	bromodomain-containing protein 2	Brd2	N/A	N/A
KADTTTPTPTAILAPGSPAS?PPGS?LEPK	304_S?	NP_001191902	bromodomain-containing protein 2	Brd2	N/A	N/A
MLQNVT*PHKLPGEGNAGLLGLGPEAAAPGKR	6_T*	NP_001191902	bromodomain-containing protein 2	Brd2	0.911	0.846
RKADTTTPTPTAILAPGS*PAS?PPGSLEPK	297_S*	NP_001191902	bromodomain-containing protein 2	Brd2	0.856	0.84
TAPPVLPTGY?DSEEEEESRPMSYDEK	304_Y?	XP_006525366	PREDICTED: bromodomain-containing protein 2 isoform X2	Brd2	N/A	N/A
TAPPVLPTGY?DSEEEEESRPMSYDEK	629_Y?	NP_001191902	bromodomain-containing protein 2	Brd2	N/A	N/A
TAPPVLPTGYDS?EEEEESRPMSYDEK	631_S?	NP_001191902	bromodomain-containing protein 2	Brd2	N/A	N/A
ADTT*TPTTSAITASRSESPPPLSEPK	248_T*	NP_075825	bromodomain-containing protein 3 isoform 2	Brd3	0.678	0.863
ADTTTPTTSAITASRS?ESPPPLSEPK	260_S?	NP_075825	bromodomain-containing protein 3 isoform 2	Brd3	N/A	N/A
QAS*ASYDSEEEEEGLPMSYDEK	559_S*	NP_075825	bromodomain-containing protein 3 isoform 2	Brd3	0.601	0.708
SES*PPPLSEPK	262_S*	NP_075825	bromodomain-containing protein 3 isoform 2	Brd3	0.648	0.764
EAPSPLMIHS*PQMPQFQS?LTHQSPPQQNVQPK	925_S*	XP_006524756	PREDICTED: bromodomain-containing protein 4 isoform X6	Brd4	0.887	0.86
EAPSPLMIHS*PQMPQFQS?LTHQSPPQQNVQPK	933_S?	XP_006524756	PREDICTED: bromodomain-containing protein 4 isoform X6	Brd4	0.887	0.86
MPDEPEEPVVT*VSSPAVPPPTK	468_T*	XP_006524759	PREDICTED: bromodomain-containing protein 4 isoform X14	Brd4	0.555	0.908
MPDEPEEPVVTVS?SPAVPPPTK	470_S?	XP_006524759	PREDICTED: bromodomain-containing protein 4 isoform X14	Brd4	N/A	N/A
MPDEPEEPVVTVSS?PAVPPPTK	471_S?	XP_006524759	PREDICTED: bromodomain-containing protein 4 isoform X14	Brd4	N/A	N/A
TKPPPTY?ESEEEDK	600_Y?	XP_006524759	PREDICTED: bromodomain-containing protein 4 isoform X14	Brd4	N/A	N/A
TKPPPTYES*EEEDK	602_S*	XP_006524759	PREDICTED: bromodomain-containing protein 4 isoform X14	Brd4	0.944	0.897
KGSLLPT?SPR	283_T?	XP_006526424	PREDICTED: bromodomain-containing protein 8 isoform X9	Brd8	N/A	N/A
KGSLLPTS?PR	284_S?	XP_006526424	PREDICTED: bromodomain-containing protein 8 isoform X9	Brd8	N/A	N/A
MLGQKAT*PPPSPLLSELLK	264_T*	XP_006526424	PREDICTED: bromodomain-containing protein 8 isoform X9	Brd8	0.857	0.853
DLLPDTELS*PGTEEAK	720_S*	XP_006533304	PREDICTED: Fanconi anemia group J protein homolog isoform X2	Brip1	0.802	0.758
GLGPNMS?STPAHEVGR	877_S?	NP_001269056	peregrin isoform 3	Brpf1	N/A	N/A
GLGPNMSS*T*PAHEVGR	878_S*	NP_001269056	peregrin isoform 3	Brpf1	0.964	0.789
GLGPNMSS*T*PAHEVGR	879_T*	NP_001269056	peregrin isoform 3	Brpf1	0.964	0.789
RLPALS*HS*EGEEEEDEEEDEGK	459_S*	XP_006506852	PREDICTED: peregrin isoform X8	Brpf1	0.874	0.869
RLPALS*HS*EGEEEEDEEEDEGK	461_S*	XP_006506852	PREDICTED: peregrin isoform X8	Brpf1	0.874	0.869
VNCY?TAFHVTCAQR	345_Y?	XP_006536832	PREDICTED: bromodomain and PHD finger-containing protein 3 isoform X10	Brpf3	N/A	N/A
VNCYT?AFHVTCAQR	346_T?	XP_006536832	PREDICTED: bromodomain and PHD finger-containing protein 3 isoform X10	Brpf3	N/A	N/A
LRADSIS?EEADS*EPESSVLCK	1281_S?	XP_006536962	PREDICTED: bromodomain and WD repeat-containing protein 1 isoform X5	Brwd1	0.904	0.735
LRADSIS?EEADS*EPESSVLCK	1286_S*	XP_006536962	PREDICTED: bromodomain and WD repeat-containing protein 1 isoform X5	Brwd1	0.904	0.735
RGPEVEGS*PVSEALR	1327_S*	XP_006536962	PREDICTED: bromodomain and WD repeat-containing protein 1 isoform X5	Brwd1	0.512	0.697
RLS*LDIQSPPNIGLR	194_S*	XP_006536962	PREDICTED: bromodomain and WD repeat-containing protein 1 isoform X5	Brwd1	0.646	0.74
QDHS*LDGPLT*NVDGR	1551_S*	NP_001074946	bromodomain and WD repeat-containing protein 3	Brwd3	1	0.961
QDHS*LDGPLT*NVDGR	1557_T*	NP_001074946	bromodomain and WD repeat-containing protein 3	Brwd3	1	0.961
RRKPDQT*LDEDDPGAAPLK	242_T*	NP_001070652	basigin isoform 2 precursor	Bsg	0.686	0.895
YIVDADDRS*GEYSCIFLPEPVGR	82_S*	NP_001070652	basigin isoform 2 precursor	Bsg	0.642	0.789
EAPVAPAPGPAPAPPPGQKPAGEAVAGSGS?GVLSRPASEK	2354_S?	NP_031593	protein bassoon	Bsn	N/A	N/A
ALS*LLETGLSEVK	79_S*	NP_536706	barttin	Bsnd	0.629	0.855
S?ALQRIS*VALVICEWAALQK	519_S?	XP_006526624	PREDICTED: TATA-binding protein-associated factor 172 isoform X1	Btaf1	0.604	0.693
S?ALQRIS*VALVICEWAALQK	525_S*	XP_006526624	PREDICTED: TATA-binding protein-associated factor 172 isoform X1	Btaf1	0.604	0.693
KLS*PIIEESR	659_S*	NP_033903	mitotic checkpoint serine/threonine-protein kinase BUB1 beta	Bub1b	0.904	0.861
AHHES*PDLELHK	297_S*	NP_666112	BUD13 homolog	Bud13	0.911	0.745
ARHDT*PDPS*PPRK	144_T*	NP_666112	BUD13 homolog	Bud13	0.851	0.723
ARHDT*PDPS*PPRK	148_S*	NP_666112	BUD13 homolog	Bud13	0.851	0.723
RGHHGSLGTS*SPR	263_S*	NP_666112	BUD13 homolog	Bud13	1	0.731
RGHHGSLGTSS?PR	264_S?	NP_666112	BUD13 homolog	Bud13	N/A	N/A
VRHDT*PDLS*PPRR	196_T*	NP_666112	BUD13 homolog	Bud13	0.83	0.766
VRHDT*PDLS*PPRR	200_S*	NP_666112	BUD13 homolog	Bud13	0.83	0.766
VRHDT*PDPS*PPR	222_T*	NP_666112	BUD13 homolog	Bud13	0.687	0.66
VRHDT*PDPS*PPR	226_S*	NP_666112	BUD13 homolog	Bud13	0.687	0.66
LGPGLPQDGS*DEEDEEWPTLEK	97_S*	NP_058555	bystin	Bysl	0.676	0.665
S?ISLSQSAENVPPGK	899_S?	XP_006527052	PREDICTED: protein RIC1 homolog isoform X1	C030046E11Rik	N/A	N/A
SIS?LSQSAENVPPGK	901_S?	XP_006527052	PREDICTED: protein RIC1 homolog isoform X1	C030046E11Rik	N/A	N/A
GEPGKPGPPGLPGS?GGS?GAIS?TATYTTVPR	113_S?	NP_035925	C1q-related factor precursor	C1ql1	N/A	N/A
GEPGKPGPPGLPGS?GGS?GAIS?TATYTTVPR	116_S?	NP_035925	C1q-related factor precursor	C1ql1	N/A	N/A
GEPGKPGPPGLPGSGGSGAIS?T?AT?YTTVPR	120_S?	NP_035925	C1q-related factor precursor	C1ql1	N/A	N/A
GEPGKPGPPGLPGSGGSGAIS?T?AT?YTTVPR	121_T?	NP_035925	C1q-related factor precursor	C1ql1	N/A	N/A
GEPGKPGPPGLPGSGGSGAIS?T?AT?YTTVPR	123_T?	NP_035925	C1q-related factor precursor	C1ql1	N/A	N/A
GEPGKPGPPGLPGSGGSGAISTAT?YT?T?VPR	125_T?	NP_035925	C1q-related factor precursor	C1ql1	N/A	N/A
GEPGKPGPPGLPGSGGSGAISTAT?YT?T?VPR	126_T?	NP_035925	C1q-related factor precursor	C1ql1	N/A	N/A
DPGLS?QSHNDLVFLQQPEGR	647_S?	NP_777272	C2 domain-containing protein 2	C2cd2	N/A	N/A
DPGLSQS*HNDLVFLQQPEGR	649_S*	NP_777272	C2 domain-containing protein 2	C2cd2	1	0.959
ENDLDS*WELEK	581_S*	NP_777272	C2 domain-containing protein 2	C2cd2	0.845	0.838
KKS?TIIISGISK	506_S?	NP_777272	C2 domain-containing protein 2	C2cd2	N/A	N/A
KKST?IIISGISK	507_T?	NP_777272	C2 domain-containing protein 2	C2cd2	N/A	N/A
EAGLS?QSHDDLSNTTATPSVRK	660_S?	NP_082185	C2 domain-containing protein 2-like	C2cd2l	N/A	N/A
EAGLSQS?HDDLSNTTATPSVRK	662_S?	NP_082185	C2 domain-containing protein 2-like	C2cd2l	N/A	N/A
EAGLSQSHDDLS?NTTATPS*VR	674_S*	NP_082185	C2 domain-containing protein 2-like	C2cd2l	0.81	0.865
EAGLSQSHDDLS?NTTATPSVRK	667_S?	NP_082185	C2 domain-containing protein 2-like	C2cd2l	N/A	N/A
EAGLSQSHDDLSNT?TATPSVRK	669_T?	NP_082185	C2 domain-containing protein 2-like	C2cd2l	N/A	N/A
EAGLSQSHDDLSNTT?ATPSVRK	670_T?	NP_082185	C2 domain-containing protein 2-like	C2cd2l	N/A	N/A
NLGTPT?SSTPRPSITPTK	419_T?	NP_082185	C2 domain-containing protein 2-like	C2cd2l	N/A	N/A
NLGTPTS?STPRPSITPTK	420_S?	NP_082185	C2 domain-containing protein 2-like	C2cd2l	N/A	N/A
NLGTPTSS?TPRPSITPTK	421_S?	NP_082185	C2 domain-containing protein 2-like	C2cd2l	N/A	N/A
NLGTPTSST?PRPSITPTK	422_T?	NP_082185	C2 domain-containing protein 2-like	C2cd2l	N/A	N/A
SDVGT?SELPSEDDGVEPSR	448_T?	XP_006507972	PREDICTED: C2 domain-containing protein 3 isoform X2	C2cd3	N/A	N/A
SDVGTS?ELPSEDDGVEPSR	449_S?	XP_006507972	PREDICTED: C2 domain-containing protein 3 isoform X2	C2cd3	N/A	N/A
SDVGTSELPS*EDDGVEPSR	453_S*	XP_006507972	PREDICTED: C2 domain-containing protein 3 isoform X2	C2cd3	0.952	0.769
AT?SVDYSSFADR	854_T?	XP_006507068	PREDICTED: C2 domain-containing protein 5 isoform X9	C2cd5	N/A	N/A
ATS*VDYSSFADR	855_S*	XP_006507068	PREDICTED: C2 domain-containing protein 5 isoform X9	C2cd5	N/A	N/A
LSSPAAFLPACS*SPSR	259_S*	XP_006507068	PREDICTED: C2 domain-containing protein 5 isoform X9	C2cd5	0.664	0.823
LSSPAAFLPACSS?PSR	260_S?	XP_006507068	PREDICTED: C2 domain-containing protein 5 isoform X9	C2cd5	N/A	N/A
GTQMGLENGMLT*EALVR	141_T*	XP_003945491	PREDICTED: nestin	C430049E01Rik	N/A	N/A
MKY*EGLGDGCLGAR	3_Y*	NP_795886	C5a anaphylatoxin chemotactic receptor 2 isoform 1	C5ar2	N/A	N/A
ALS*GRAS*PVTAPSSGLHAAVR	725_S*	NP_001272796	uncharacterized protein KIAA1522 isoform d	C77080	0.718	0.864
ALS*GRAS*PVTAPSSGLHAAVR	729_S*	NP_001272796	uncharacterized protein KIAA1522 isoform d	C77080	0.718	0.864
ALS*GRAS*PVTAPSSGLHAAVR	895_S*	NP_001028361	uncharacterized protein KIAA1522 isoform a	C77080	0.718	0.864
ALS*GRAS*PVTAPSSGLHAAVR	899_S*	NP_001028361	uncharacterized protein KIAA1522 isoform a	C77080	0.718	0.864
ALSGRASPVT?APSSGLHAAVR	732_T?	NP_001272796	uncharacterized protein KIAA1522 isoform d	C77080	N/A	N/A
APPAAPAADEPGS*PGGPPRR	17_S*	NP_001028361	uncharacterized protein KIAA1522 isoform a	C77080	0.48	0.761
ASSLAASESPASALPTGIPEAEPRS*PQSPASK	940_S*	NP_001028361	uncharacterized protein KIAA1522 isoform a	C77080	0.7	0.847
CSLLS?ASPASVR	380_S?	NP_001028361	uncharacterized protein KIAA1522 isoform a	C77080	N/A	N/A
CSLLSAS*PASVR	382_S*	NP_001028361	uncharacterized protein KIAA1522 isoform a	C77080	1	0.92
DES*PPPS*PPPSYHPPPPPTK	724_S*	NP_001028361	uncharacterized protein KIAA1522 isoform a	C77080	0.957	0.933
DES*PPPS*PPPSYHPPPPPTK	728_S*	NP_001028361	uncharacterized protein KIAA1522 isoform a	C77080	0.957	0.933
ERRS?TVLGLPQHVQK	216_S?	NP_001028361	uncharacterized protein KIAA1522 isoform a	C77080	N/A	N/A
ERRST?VLGLPQHVQK	217_T?	NP_001028361	uncharacterized protein KIAA1522 isoform a	C77080	N/A	N/A
GGWDHGDTQSIQSSQTGPDEDTIS*IYS?QK	163_S*	NP_001028361	uncharacterized protein KIAA1522 isoform a	C77080	0.957	0.777
GGWDHGDTQSIQSSQTGPDEDTIS*IYS?QK	166_S?	NP_001028361	uncharacterized protein KIAA1522 isoform a	C77080	0.957	0.777
GLAVAPAS*PGKAQPPKPDR	600_S*	NP_001028361	uncharacterized protein KIAA1522 isoform a	C77080	0.718	0.807
KLQLERPVS*PEAQADLQR	796_S*	NP_001272796	uncharacterized protein KIAA1522 isoform d	C77080	1	0.89
KPS*VGVPPPSPSLPR	1009_S*	NP_001028361	uncharacterized protein KIAA1522 isoform a	C77080	0.856	0.87
KPSVGVPPPS*PSLPR	1016_S*	NP_001028361	uncharacterized protein KIAA1522 isoform a	C77080	0.856	0.763
NNREAPGT*PQPPGSR	240_T*	NP_001028361	uncharacterized protein KIAA1522 isoform a	C77080	0.718	0.807
RGS*TFRPHDSFPK	193_S*	NP_001028361	uncharacterized protein KIAA1522 isoform a	C77080	1	0.93
RGS?TFRPHDSFPK	23_S?	NP_001272796	uncharacterized protein KIAA1522 isoform d	C77080	N/A	N/A
RGST?FRPHDSFPK	194_T?	NP_001028361	uncharacterized protein KIAA1522 isoform a	C77080	N/A	N/A
RGST?FRPHDSFPK	24_T?	NP_001272796	uncharacterized protein KIAA1522 isoform d	C77080	N/A	N/A
RS*TVLGLPQHVQK	46_S*	NP_001272796	uncharacterized protein KIAA1522 isoform d	C77080	0.927	0.955
RST?VLGLPQHVQK	47_T?	NP_001272796	uncharacterized protein KIAA1522 isoform d	C77080	N/A	N/A
T?LSPSSGYSSQSGT?PTLPPK	573_T?	NP_001028361	uncharacterized protein KIAA1522 isoform a	C77080	N/A	N/A
TLS?PSSGYSSQSGTPTLPPK	575_S?	NP_001028361	uncharacterized protein KIAA1522 isoform a	C77080	N/A	N/A
TLSPS?SGYSSQSGTPTLPPK	577_S?	NP_001028361	uncharacterized protein KIAA1522 isoform a	C77080	N/A	N/A
TLSPSS?GYSSQSGTPTLPPK	578_S?	NP_001028361	uncharacterized protein KIAA1522 isoform a	C77080	N/A	N/A
TLSPSSGY?SSQSGTPTLPPK	580_Y?	NP_001028361	uncharacterized protein KIAA1522 isoform a	C77080	N/A	N/A
TLSPSSGYS?SQSGTPTLPPK	581_S?	NP_001028361	uncharacterized protein KIAA1522 isoform a	C77080	N/A	N/A
TLSPSSGYSS?QSGTPTLPPK	582_S?	NP_001028361	uncharacterized protein KIAA1522 isoform a	C77080	N/A	N/A
TLSPSSGYSSQS?GTPTLPPK	584_S?	NP_001028361	uncharacterized protein KIAA1522 isoform a	C77080	N/A	N/A
TLSPSSGYSSQSGT?PT?LPPK	588_T?	NP_001028361	uncharacterized protein KIAA1522 isoform a	C77080	N/A	N/A
TLSPSSGYSSQSGT?PTLPPK	586_T?	NP_001028361	uncharacterized protein KIAA1522 isoform a	C77080	N/A	N/A
VT?SLRSPGASVSSSLTSLCSSSSDPTPLDR	613_T?	NP_001028361	uncharacterized protein KIAA1522 isoform a	C77080	N/A	N/A
VTS?LRSPGASVSSSLTSLCSSSSDPTPLDR	614_S?	NP_001028361	uncharacterized protein KIAA1522 isoform a	C77080	N/A	N/A
ELFLAEHS*DLEEGGLDLNVSLKPVSFYISDKK	100_S*	NP_080644	caspase activity and apoptosis inhibitor 1	Caap1	0.957	0.838
ILEGDNGLDS*DMEEEADDGCK	183_S*	NP_080644	caspase activity and apoptosis inhibitor 1	Caap1	0.919	0.848
SVNEILGLAES?SPKEPK	306_S?	NP_080644	caspase activity and apoptosis inhibitor 1	Caap1	N/A	N/A
SVNEILGLAESS*PKEPK	307_S*	NP_080644	caspase activity and apoptosis inhibitor 1	Caap1	0.856	0.902
GKTEES*LESTEAFR	361_S*	XP_006513085	PREDICTED: calcineurin-binding protein cabin-1 isoform X4	Cabin1	0.697	0.794
VVEQS?VQKPVADS?SASAYIPSKPPASTPPLWDGK	374_S?	XP_006513085	PREDICTED: calcineurin-binding protein cabin-1 isoform X4	Cabin1	N/A	N/A
VVEQSVQKPVADS?S?ASAYIPSKPPASTPPLWDGK	382_S?	XP_006513085	PREDICTED: calcineurin-binding protein cabin-1 isoform X4	Cabin1	N/A	N/A
VVEQSVQKPVADS?S?ASAYIPSKPPASTPPLWDGK	383_S?	XP_006513085	PREDICTED: calcineurin-binding protein cabin-1 isoform X4	Cabin1	N/A	N/A
VVEQSVQKPVADSSAS?AYIPS?KPPASTPPLWDGK	385_S?	XP_006513085	PREDICTED: calcineurin-binding protein cabin-1 isoform X4	Cabin1	N/A	N/A
VVEQSVQKPVADSSAS?AYIPS?KPPASTPPLWDGK	390_S?	XP_006513085	PREDICTED: calcineurin-binding protein cabin-1 isoform X4	Cabin1	N/A	N/A
VVEQSVQKPVADSSASAY?IPSKPPAST?PPLWDGK	387_Y?	XP_006513085	PREDICTED: calcineurin-binding protein cabin-1 isoform X4	Cabin1	N/A	N/A
VVEQSVQKPVADSSASAY?IPSKPPAST?PPLWDGK	396_T?	XP_006513085	PREDICTED: calcineurin-binding protein cabin-1 isoform X4	Cabin1	N/A	N/A
VVEQSVQKPVADSSASAYIPS?KPPAS?TPPLWDGK	395_S?	XP_006513085	PREDICTED: calcineurin-binding protein cabin-1 isoform X4	Cabin1	N/A	N/A
S?SLETLEDIEENAPLRR	251_S?	NP_071304	CDK5 and ABL1 enzyme substrate 1 isoform 2	Cables1	N/A	N/A
SS?LETLEDIEENAPLRR	252_S?	NP_071304	CDK5 and ABL1 enzyme substrate 1 isoform 2	Cables1	N/A	N/A
LALQKAKEVAEVSPMSAANIS*IAAFVK	754_S*	XP_006497703	PREDICTED: voltage-dependent N-type calcium channel subunit alpha-1B isoform X14	Cacna1b	N/A	N/A
QAKLMGSAGNAT*ISTVSSTQR	102_T*	XP_006505512	PREDICTED: voltage-dependent L-type calcium channel subunit alpha-1C isoform X37	Cacna1c	0.731	0.851
NRVT*VADLLR	110_T*	XP_006518544	PREDICTED: voltage-dependent L-type calcium channel subunit alpha-1D isoform X10	Cacna1d	N/A	N/A
GSGGAGVGGDTES?HLCRHCYS?PAQETLWLDSVSLIIK	1764_S?	NP_001037773	voltage-dependent T-type calcium channel subunit alpha-1I	Cacna1i	N/A	N/A
GSGGAGVGGDTES?HLCRHCYS?PAQETLWLDSVSLIIK	1772_S?	NP_001037773	voltage-dependent T-type calcium channel subunit alpha-1I	Cacna1i	N/A	N/A
GVGVVS*QALIEAFEILK	381_S*	XP_006506315	PREDICTED: voltage-dependent calcium channel subunit alpha-2/delta-4 isoform X2	Cacna2d4	0.512	0.78
IHRAS*DPGLPAEEPK	1859_S*	NP_001276451	CAD protein isoform 2	Cad	0.548	0.634
IHRAS*DPGLPALYLRPGAGISWGSR	1938_S*	XP_006504154	PREDICTED: CAD protein isoform X1	Cad	N/A	N/A
QAS*PQNLGSSGLLHPQMSPLLHSLVGQHILSVK	1900_S*	NP_001276451	CAD protein isoform 2	Cad	0.601	0.573
RLS*SFVTK	1406_S*	NP_001276451	CAD protein isoform 2	Cad	0.707	0.704
AENGAMIDPTLLHY?SFAFCASHVHGNRPDGIGTVTVEEK	753_Y?	XP_006518109	PREDICTED: calcium-dependent secretion activator 1 isoform X23	Cadps	N/A	N/A
AENGAMIDPTLLHYS?FAFCASHVHGNRPDGIGTVTVEEK	754_S?	XP_006518109	PREDICTED: calcium-dependent secretion activator 1 isoform X23	Cadps	N/A	N/A
T?SEGSAGSAGMGGSGAGAGVGAGGGGGSGASSGGGAGGLQPS?SR	38_T?	XP_006518110	PREDICTED: calcium-dependent secretion activator 1 isoform X21	Cadps	N/A	N/A
T?SEGSAGSAGMGGSGAGAGVGAGGGGGSGASSGGGAGGLQPS?SR	79_S?	XP_006518110	PREDICTED: calcium-dependent secretion activator 1 isoform X21	Cadps	N/A	N/A
T?SEGSAGSAGMGGSGAGAGVGAGGGGGSGASSGGGAGGLQPSS?R	80_S?	XP_006518110	PREDICTED: calcium-dependent secretion activator 1 isoform X21	Cadps	N/A	N/A
S?ILES?S?PGMATLSEEEVR	30_S?	NP_001276373	calcitonin gene-related peptide 1 isoform Cgrp preproprotein	Calca	N/A	N/A
S?ILES?S?PGMATLSEEEVR	34_S?	NP_001276373	calcitonin gene-related peptide 1 isoform Cgrp preproprotein	Calca	N/A	N/A
S?ILES?S?PGMATLSEEEVR	35_S?	NP_001276373	calcitonin gene-related peptide 1 isoform Cgrp preproprotein	Calca	N/A	N/A
S?ILESSPGMAT?LS?EEEVR	40_T?	NP_001276373	calcitonin gene-related peptide 1 isoform Cgrp preproprotein	Calca	N/A	N/A
S?ILESSPGMAT?LS?EEEVR	42_S?	NP_001276373	calcitonin gene-related peptide 1 isoform Cgrp preproprotein	Calca	N/A	N/A
INEWLTKS*PDGNK	732_S*	XP_006505412	PREDICTED: caldesmon isoform X4	Cald1	0.912	0.911
QSVDKVTS?PTKV	526_S?	NP_663550	caldesmon	Cald1	N/A	N/A
S?LGQNPTEAELQGMVNEIDKDGNGTVDFPEFLTMMSR	39_S?	NP_081692	calmodulin-like protein 3	Calml3	N/A	N/A
FVLS*S*GKFY*GDLEK	52_S*	NP_031617	calreticulin precursor	Calr	0.961	0.827
FVLS*S*GKFY*GDLEK	53_S*	NP_031617	calreticulin precursor	Calr	0.961	0.827
FVLS*S*GKFY*GDLEK	57_Y*	NP_031617	calreticulin precursor	Calr	0.961	0.827
VHNDAQNFDY*DHDAFLGAEEAK	47_Y*	NP_031620	calumenin isoform 1 precursor	Calu	0.958	0.823
FT?DEYQLFEELGK	11_T?	NP_076302	calcium/calmodulin-dependent protein kinase type II subunit delta isoform 3	Camk2d	N/A	N/A
FTDEY?QLFEELGK	14_Y?	NP_076302	calcium/calmodulin-dependent protein kinase type II subunit delta isoform 3	Camk2d	N/A	N/A
KPDGVKES?TESSNTTIEDEDVK	330_S?	NP_076302	calcium/calmodulin-dependent protein kinase type II subunit delta isoform 3	Camk2d	N/A	N/A
KPDGVKEST?ESSNTTIEDEDVK	331_T?	XP_006500902	PREDICTED: calcium/calmodulin-dependent protein kinase type II subunit delta isoform X19	Camk2d	N/A	N/A
KPDGVKEST?ESSNTTIEDEDVK	331_T?	NP_076302	calcium/calmodulin-dependent protein kinase type II subunit delta isoform 3	Camk2d	N/A	N/A
KPDGVKESTES?SNTTIEDEDVK	333_S?	NP_076302	calcium/calmodulin-dependent protein kinase type II subunit delta isoform 3	Camk2d	N/A	N/A
KPDGVKESTESS?NTTIEDEDVK	334_S?	NP_076302	calcium/calmodulin-dependent protein kinase type II subunit delta isoform 3	Camk2d	N/A	N/A
KPDGVKESTESSNT?TIEDEDVK	336_T?	XP_006500902	PREDICTED: calcium/calmodulin-dependent protein kinase type II subunit delta isoform X19	Camk2d	N/A	N/A
KPDGVKESTESSNT?TIEDEDVK	336_T?	NP_076302	calcium/calmodulin-dependent protein kinase type II subunit delta isoform 3	Camk2d	N/A	N/A
KPDGVKESTESSNTT?IEDEDVK	337_T?	NP_076302	calcium/calmodulin-dependent protein kinase type II subunit delta isoform 3	Camk2d	N/A	N/A
S*LLKKPDGVK	319_S*	XP_006500902	PREDICTED: calcium/calmodulin-dependent protein kinase type II subunit delta isoform X19	Camk2d	0.882	0.878
STVAS?MMHRQETVDCLK	280_S?	NP_076302	calcium/calmodulin-dependent protein kinase type II subunit delta isoform 3	Camk2d	N/A	N/A
STVASMMHRQET*VDCLK	287_T*	NP_076302	calcium/calmodulin-dependent protein kinase type II subunit delta isoform 3	Camk2d	1	0.968
LKGAILTTMLVS?RNFS*VGR	89_S?	XP_006518564	PREDICTED: calcium/calmodulin-dependent protein kinase type II subunit gamma isoform X14	Camk2g	N/A	N/A
LKGAILTTMLVS?RNFS*VGR	93_S*	XP_006518564	PREDICTED: calcium/calmodulin-dependent protein kinase type II subunit gamma isoform X14	Camk2g	N/A	N/A
KRS*FGNPFEPQAR	458_S*	NP_061371	calcium/calmodulin-dependent protein kinase kinase 1	Camkk1	0.708	0.845
SMS*APGSLLMK	475_S*	NP_061371	calcium/calmodulin-dependent protein kinase kinase 1	Camkk1	0.746	0.747
DQPPEADGQELPLEASDPES*RSPLSGR	89_S*	XP_006530298	PREDICTED: calcium/calmodulin-dependent protein kinase kinase 2 isoform X5	Camkk2	0.538	0.684
DQPPEADGQELPLEASDPESRS*PLSGR	91_S*	XP_006530298	PREDICTED: calcium/calmodulin-dependent protein kinase kinase 2 isoform X5	Camkk2	0.626	0.658
KMSLQEPS?QGGPASSSNSLDMNGR	104_S?	XP_006530298	PREDICTED: calcium/calmodulin-dependent protein kinase kinase 2 isoform X5	Camkk2	N/A	N/A
KMSLQEPSQGGPAS?SSNSLDMNGR	110_S?	XP_006530298	PREDICTED: calcium/calmodulin-dependent protein kinase kinase 2 isoform X5	Camkk2	N/A	N/A
KRS*FGNPFEGSR	452_S*	XP_006530298	PREDICTED: calcium/calmodulin-dependent protein kinase kinase 2 isoform X5	Camkk2	0.964	0.909
SLS*APGNLLTK	468_S*	XP_006530298	PREDICTED: calcium/calmodulin-dependent protein kinase kinase 2 isoform X5	Camkk2	0.964	0.861
RVVLGDS*VDGGGADQLGGVAEVR	88_S*	NP_031622	calcium signal-modulating cyclophilin ligand	Caml	1	0.925
APVHFVEPLS*PTGVPGHR	792_S*	XP_006497964	PREDICTED: calmodulin-regulated spectrin-associated protein 1 isoform X5	Camsap1	0.957	0.87
T?SPQAPGLVASIR	282_T?	XP_006497964	PREDICTED: calmodulin-regulated spectrin-associated protein 1 isoform X5	Camsap1	N/A	N/A
TS*PQAPGLVASIR	283_S*	XP_006497964	PREDICTED: calmodulin-regulated spectrin-associated protein 1 isoform X5	Camsap1	0.746	0.689
SES*VEGFLSPSR	1285_S*	XP_006529898	PREDICTED: calmodulin-regulated spectrin-associated protein 2 isoform X4	Camsap2	0.961	0.92
SESVEGFLS*PSR	1291_S*	XP_006529898	PREDICTED: calmodulin-regulated spectrin-associated protein 2 isoform X4	Camsap2	0.961	0.915
APS*PSGLMSPSRLPGSR	972_S*	XP_006508944	PREDICTED: calmodulin-regulated spectrin-associated protein 3 isoform X8	Camsap3	1	0.986
DLPDGHAVS*PR	334_S*	NP_081447	calmodulin-regulated spectrin-associated protein 3 isoform 2	Camsap3	N/A	N/A
DLPDGHVAVS*PR	229_S*	XP_006508944	PREDICTED: calmodulin-regulated spectrin-associated protein 3 isoform X8	Camsap3	1	0.903
HPLLS*PGGPQSPLR	257_S*	XP_006508944	PREDICTED: calmodulin-regulated spectrin-associated protein 3 isoform X8	Camsap3	1	0.986
HPLLSPGGPQS?PLRGSTGSLK	263_S?	XP_006508944	PREDICTED: calmodulin-regulated spectrin-associated protein 3 isoform X8	Camsap3	N/A	N/A
KFS*PSQVPVQTR	707_S*	XP_006508944	PREDICTED: calmodulin-regulated spectrin-associated protein 3 isoform X8	Camsap3	1	1
NTET?VPSQNNSGSSSPVFNFR	340_T?	NP_081447	calmodulin-regulated spectrin-associated protein 3 isoform 2	Camsap3	N/A	N/A
NTETVPS?QNNSGSSSPVFNFR	343_S?	NP_081447	calmodulin-regulated spectrin-associated protein 3 isoform 2	Camsap3	N/A	N/A
NTETVPSQNNS?GSSSPVFNFR	347_S?	NP_081447	calmodulin-regulated spectrin-associated protein 3 isoform 2	Camsap3	N/A	N/A
NTETVPSQNNSGS?SSPVFNFR	349_S?	NP_081447	calmodulin-regulated spectrin-associated protein 3 isoform 2	Camsap3	N/A	N/A
NTETVPSQNNSGSS?SPVFNFR	350_S?	NP_081447	calmodulin-regulated spectrin-associated protein 3 isoform 2	Camsap3	N/A	N/A
NTETVPSQNNSGSSS*PVFNFR	351_S*	NP_081447	calmodulin-regulated spectrin-associated protein 3 isoform 2	Camsap3	1	0.952
QLS?RPLSQAVSFSTPFGLDSDVDVVMGDPVLLR	293_S?	XP_006508944	PREDICTED: calmodulin-regulated spectrin-associated protein 3 isoform X8	Camsap3	N/A	N/A
QLSRPLS?QAVSFSTPFGLDSDVDVVMGDPVLLR	297_S?	XP_006508944	PREDICTED: calmodulin-regulated spectrin-associated protein 3 isoform X8	Camsap3	N/A	N/A
QLSRPLSQAVS?FSTPFGLDSDVDVVMGDPVLLR	301_S?	XP_006508944	PREDICTED: calmodulin-regulated spectrin-associated protein 3 isoform X8	Camsap3	N/A	N/A
QLSRPLSQAVSFS?TPFGLDSDVDVVMGDPVLLR	303_S?	XP_006508944	PREDICTED: calmodulin-regulated spectrin-associated protein 3 isoform X8	Camsap3	N/A	N/A
QLSRPLSQAVSFST?PFGLDSDVDVVMGDPVLLR	304_T?	XP_006508944	PREDICTED: calmodulin-regulated spectrin-associated protein 3 isoform X8	Camsap3	N/A	N/A
QLSRPLSQAVSFSTPFGLDS?DVDVVMGDPVLLR	310_S?	XP_006508944	PREDICTED: calmodulin-regulated spectrin-associated protein 3 isoform X8	Camsap3	N/A	N/A
QLSRPLSQAVSFSTPFGLDS?DVDVVMGDPVLLR	415_S?	NP_081447	calmodulin-regulated spectrin-associated protein 3 isoform 2	Camsap3	N/A	N/A
RSPGPGPSPTPRS*PK	673_S*	XP_006508944	PREDICTED: calmodulin-regulated spectrin-associated protein 3 isoform X8	Camsap3	1	0.949
SVS*SDSLGPPRPVSTSSR	326_S*	XP_006508944	PREDICTED: calmodulin-regulated spectrin-associated protein 3 isoform X8	Camsap3	1	1
SVSS?DSLGPPRPVSTSSR	327_S?	XP_006508944	PREDICTED: calmodulin-regulated spectrin-associated protein 3 isoform X8	Camsap3	N/A	N/A
VY?SQSTLSLSTVANEAPNNLGVK	943_Y?	XP_006508944	PREDICTED: calmodulin-regulated spectrin-associated protein 3 isoform X8	Camsap3	N/A	N/A
VYS?QSTLSLSTVANEAPNNLGVK	944_S?	XP_006508944	PREDICTED: calmodulin-regulated spectrin-associated protein 3 isoform X8	Camsap3	N/A	N/A
VYSQS?TLSLSTVANEAPNNLGVK	946_S?	XP_006508944	PREDICTED: calmodulin-regulated spectrin-associated protein 3 isoform X8	Camsap3	N/A	N/A
VYSQST?LSLSTVANEAPNNLGVK	947_T?	XP_006508944	PREDICTED: calmodulin-regulated spectrin-associated protein 3 isoform X8	Camsap3	N/A	N/A
VYSQSTLS?LSTVANEAPNNLGVK	949_S?	XP_006508944	PREDICTED: calmodulin-regulated spectrin-associated protein 3 isoform X8	Camsap3	N/A	N/A
VYSQSTLSLS?TVANEAPNNLGVK	951_S?	XP_006508944	PREDICTED: calmodulin-regulated spectrin-associated protein 3 isoform X8	Camsap3	N/A	N/A
VYSQSTLSLST?VANEAPNNLGVK	952_T?	XP_006508944	PREDICTED: calmodulin-regulated spectrin-associated protein 3 isoform X8	Camsap3	N/A	N/A
AEEDEILNRS*PR	582_S*	NP_001103970	calnexin precursor	Canx	0.795	0.757
S*DAEEDGVTGS*QDEEDSKPK	553_S*	NP_001103970	calnexin precursor	Canx	0.471	0.644
S*DAEEDGVTGS*QDEEDSKPK	563_S*	NP_001103970	calnexin precursor	Canx	0.471	0.644
SDAEEDGVT?GSQDEEDSKPK	561_T?	NP_001103970	calnexin precursor	Canx	N/A	N/A
SGPKPFSAPKPQTSPS*PKPATK	309_S*	NP_001287996	adenylyl cyclase-associated protein 1	Cap1	0.409	0.578
MRY?SPNTQVEILPQGR	323_Y?	NP_001258344	macrophage-capping protein	Capg	N/A	N/A
MRYSPNTQVEILPQGRES*PIFK	338_S*	NP_001258344	macrophage-capping protein	Capg	0.948	0.976
RLS*VLEEEVPESSPAR	311_S*	NP_056645	calpain-15	Capn15	0.856	0.908
LFVQLAGEDAEISAFELQT?ILR	555_T?	NP_033924	calpain-2 catalytic subunit	Capn2	N/A	N/A
DRS*PS*PLRGNVVPSPLPTR	31_S*	NP_080097	calcium-regulated heat stable protein 1	Carhsp1	N/A	N/A
DRS*PS*PLRGNVVPSPLPTR	33_S*	NP_080097	calcium-regulated heat stable protein 1	Carhsp1	N/A	N/A
GNVVPS*PLPTRR	42_S*	NP_080097	calcium-regulated heat stable protein 1	Carhsp1	N/A	N/A
TRTFS*ATVR	53_S*	NP_080097	calcium-regulated heat stable protein 1	Carhsp1	N/A	N/A
ALQEGEGDLS?ISADRLSEK	213_S?	XP_006508693	PREDICTED: cysteine--tRNA ligase, cytoplasmic isoform X5	Cars	N/A	N/A
ALQEGEGDLSIS*ADRLSEK	215_S*	XP_006508693	PREDICTED: cysteine--tRNA ligase, cytoplasmic isoform X5	Cars	0.542	0.808
FGS?SPQRDPNWIGDR	262_S?	NP_619601	protein CASC3	Casc3	N/A	N/A
FGSS*PQRDPNWIGDR	263_S*	NP_619601	protein CASC3	Casc3	0.608	0.822
GT*VTGERQSGDGQESTEPVENKVGK	138_T*	NP_619601	protein CASC3	Casc3	0.604	0.801
GTVT?GERQSGDGQESTEPVENK	140_T?	NP_619601	protein CASC3	Casc3	N/A	N/A
GTVTGERQS*GDGQESTEPVENKVGK	145_S*	NP_619601	protein CASC3	Casc3	0.964	0.892
FFDENES*PVDPQHGSK	246_S*	NP_001192300	protein CASC4 isoform 5	Casc4	0.772	0.798
IIS*PSDITPGDLDK	794_S*	NP_083893	protein CASC5	Casc5	0.831	0.781
RVS*FADTIK	60_S*	NP_083893	protein CASC5	Casc5	0.945	0.913
S?HSLSRPGPAEGEAEGEAEGPVGSALGSYATLTR	665_S?	XP_006532245	PREDICTED: caskin-2 isoform X3	Caskin2	N/A	N/A
SHS?LSRPGPAEGEAEGEAEGPVGSALGSYATLTR	667_S?	XP_006532245	PREDICTED: caskin-2 isoform X3	Caskin2	N/A	N/A
SHSLS?RPGPAEGEAEGEAEGPVGSALGSYATLTR	669_S?	XP_006532245	PREDICTED: caskin-2 isoform X3	Caskin2	N/A	N/A
SHSLSRPGPAEGEAEGEAEGPVGS?ALGSYATLTR	688_S?	XP_006532245	PREDICTED: caskin-2 isoform X3	Caskin2	N/A	N/A
VGLSPDSPAGDRNS*VGSEGSVGSIR	271_S*	XP_006532245	PREDICTED: caskin-2 isoform X3	Caskin2	1	0.95
VGLSPDSPAGDRNSVGS?EGSVGSIR	274_S?	XP_006532245	PREDICTED: caskin-2 isoform X3	Caskin2	N/A	N/A
VGLSPDSPAGDRNSVGSEGSVGS*IR	280_S*	XP_006532245	PREDICTED: caskin-2 isoform X3	Caskin2	1	0.967
MS*LEGREELPPSVLDEMSLK	188_S*	NP_001073595	caspase-8 isoform 1 precursor	Casp8	0.586	0.647
SICDQVNKS*LLGK	170_S*	NP_001073595	caspase-8 isoform 1 precursor	Casp8	0.856	0.769
ALS?RSNEQMVSEKPSESK	129_S?	NP_033947	calpastatin isoform 2	Cast	N/A	N/A
ALSRS?NEQMVSEKPSESK	131_S?	NP_033947	calpastatin isoform 2	Cast	N/A	N/A
EQKPFT?PASPVQSTPSKPSDK	182_T?	NP_033947	calpastatin isoform 2	Cast	N/A	N/A
EQKPFTPAS*PVQSTPSKPSDK	185_S*	NP_033947	calpastatin isoform 2	Cast	0.629	0.763
EQKPFTPAS?PVQSTPSKPSDK	117_S?	NP_001288086	calpastatin isoform 5	Cast	N/A	N/A
EQKPFTPASPVQS?TPSKPSDK	121_S?	NP_001288086	calpastatin isoform 5	Cast	N/A	N/A
EQKPFTPASPVQST?PSKPSDK	122_T?	NP_001288086	calpastatin isoform 5	Cast	N/A	N/A
KS?NDTSQTPPGETVPR	439_S?	NP_033947	calpastatin isoform 2	Cast	N/A	N/A
KSNDT?SQTPPGETVPR	442_T?	NP_033947	calpastatin isoform 2	Cast	N/A	N/A
KSNDTS?QTPPGETVPR	443_S?	NP_033947	calpastatin isoform 2	Cast	N/A	N/A
KSNDTSQT*PPGETVPR	445_T*	NP_033947	calpastatin isoform 2	Cast	0.565	0.662
NEGITQPLPDS?PKPMGTDQAIDALSSDFTCSSPTGK	201_S?	NP_001288086	calpastatin isoform 5	Cast	N/A	N/A
NEGITQPLPDSPKPMGT?DQAIDALSSDFTCSSPTGK	207_T?	NP_001288086	calpastatin isoform 5	Cast	N/A	N/A
NEGITQPLPDSPKPMGTDQAIDALS?SDFTCSSPTGK	215_S?	NP_001288086	calpastatin isoform 5	Cast	N/A	N/A
NEGITQPLPDSPKPMGTDQAIDALSS?DFTCSSPTGK	216_S?	NP_001288086	calpastatin isoform 5	Cast	N/A	N/A
NEGITQPLPDSPKPMGTDQAIDALSSDFT?CSSPTGK	219_T?	NP_001288086	calpastatin isoform 5	Cast	N/A	N/A
NEGITQPLPDSPKPMGTDQAIDALSSDFTCS?SPTGK	221_S?	NP_001288086	calpastatin isoform 5	Cast	N/A	N/A
NEGITQPLPDSPKPMGTDQAIDALSSDFTCSS?PTGK	222_S?	NP_001288086	calpastatin isoform 5	Cast	N/A	N/A
VTAS?SAATSKSPSMSTTETK	59_S?	NP_033947	calpastatin isoform 2	Cast	N/A	N/A
VTASS?AATSKSPSMSTTETK	60_S?	NP_033947	calpastatin isoform 2	Cast	N/A	N/A
VTASSAAT?SKSPSMSTTETK	63_T?	NP_033947	calpastatin isoform 2	Cast	N/A	N/A
VTASSAATS?KSPSMSTTETK	64_S?	NP_033947	calpastatin isoform 2	Cast	N/A	N/A
VTASSAATSKS*PSMSTTETK	66_S*	NP_033947	calpastatin isoform 2	Cast	0.751	0.711
VTASSAATSKSPS?MSTTETK	68_S?	NP_033947	calpastatin isoform 2	Cast	N/A	N/A
VTASSAATSKSPSMS?TTETK	70_S?	NP_033947	calpastatin isoform 2	Cast	N/A	N/A
VTASSAATSKSPSMST?TETK	71_T?	NP_033947	calpastatin isoform 2	Cast	N/A	N/A
VTASSAATSKSPSMSTT?ETK	72_T?	NP_033947	calpastatin isoform 2	Cast	N/A	N/A
GAEAGSQAEGS*PLRPR	81_S*	XP_006536036	PREDICTED: zinc finger protein castor homolog 1 isoform X3	Casz1	N/A	N/A
MGCS?NNHTNS?MDR	10_S?	XP_006531771	PREDICTED: cation channel sperm-associated protein 1 isoform X1	Catsper1	N/A	N/A
MGCS?NNHTNS?MDR	4_S?	XP_006531771	PREDICTED: cation channel sperm-associated protein 1 isoform X1	Catsper1	N/A	N/A
MGCSNNHT?NS?MDR	8_T?	XP_006531771	PREDICTED: cation channel sperm-associated protein 1 isoform X1	Catsper1	N/A	N/A
ADVQLFMADDAY?SHHSGVDYADPEK	19_Y?	NP_001264685	caveolin-2 isoform 2	Cav2	N/A	N/A
ADVQLFMADDAYS?HHSGVDYADPEK	20_S?	NP_001264685	caveolin-2 isoform 2	Cav2	N/A	N/A
ADVQLFMADDAYSHHS?GVDYADPEK	23_S?	NP_001264685	caveolin-2 isoform 2	Cav2	N/A	N/A
SFS*SVSMQLSHD	153_S*	NP_058596	caveolin-2 isoform 1	Cav2	0.845	0.867
RVPAMPGS*PVEVK	24_S*	XP_006498705	PREDICTED: protein CBFA2T2 isoform X3	Cbfa2t2	1	0.994
RQQDPS*PGSNLGGGDDLK	119_S*	XP_006530685	PREDICTED: core-binding factor subunit beta isoform X1	Cbfb	0.669	0.73
VERPS?SPFSMAPQASLPPVPPR	377_S?	XP_006510027	PREDICTED: E3 ubiquitin-protein ligase CBL isoform X2	Cbl	N/A	N/A
VERPSS?PFSMAPQASLPPVPPR	378_S?	XP_006510027	PREDICTED: E3 ubiquitin-protein ligase CBL isoform X2	Cbl	N/A	N/A
VERPSSPFS?MAPQASLPPVPPR	381_S?	XP_006510027	PREDICTED: E3 ubiquitin-protein ligase CBL isoform X2	Cbl	N/A	N/A
APPAELSMAPPPPRSFTEDQGTLS?PPFTQPGGMS?PGIWPAPR	281_S?	NP_001240777	E3 ubiquitin-protein ligase Hakai isoform 3	Cbll1	N/A	N/A
APPAELSMAPPPPRSFTEDQGTLS?PPFTQPGGMS?PGIWPAPR	291_S?	NP_001240777	E3 ubiquitin-protein ligase Hakai isoform 3	Cbll1	N/A	N/A
WKGFSDEDNT?WEPEENLDCPDLIAEFLQSQK	51_T?	XP_006532165	PREDICTED: chromobox protein homolog 1 isoform X5	Cbx1	N/A	N/A
LT?WHSCPEDEAQ	173_T?	NP_031650	chromobox protein homolog 3	Cbx3	N/A	N/A
LTWHS*CPEDEAQ	176_S*	NP_031650	chromobox protein homolog 3	Cbx3	N/A	N/A
WKGFT?DADNTWEPEENLDCPELIEAFLNSQK	55_T?	NP_031650	chromobox protein homolog 3	Cbx3	N/A	N/A
WKGFTDADNT?WEPEENLDCPELIEAFLNSQK	60_T?	NP_031650	chromobox protein homolog 3	Cbx3	N/A	N/A
RKS?SFSNSADDIK	92_S?	NP_001103686	chromobox protein homolog 5	Cbx5	N/A	N/A
RKSS?FSNSADDIK	93_S?	NP_001103686	chromobox protein homolog 5	Cbx5	N/A	N/A
ISDVHFSVKPS*ASASSPK	102_S*	NP_083039	chromobox protein homolog 6	Cbx6	N/A	N/A
ISDVHFSVKPSAS?ASSPK	104_S?	NP_083039	chromobox protein homolog 6	Cbx6	N/A	N/A
ISDVHFSVKPSASAS?SPK	106_S?	NP_083039	chromobox protein homolog 6	Cbx6	N/A	N/A
ISDVHFSVKPSASASS*PK	107_S*	NP_083039	chromobox protein homolog 6	Cbx6	N/A	N/A
LCFSLARPLGS?GSPMGVVK	57_S?	XP_006536465	PREDICTED: chromobox protein homolog 7 isoform X2	Cbx7	N/A	N/A
LCFSLARPLGSGS?PMGVVK	59_S?	XP_006536465	PREDICTED: chromobox protein homolog 7 isoform X2	Cbx7	N/A	N/A
HSSGT?PASVGSLYR	286_T?	NP_038954	chromobox protein homolog 8	Cbx8	N/A	N/A
VRHS?SGTPASVGSLYR	283_S?	NP_038954	chromobox protein homolog 8	Cbx8	N/A	N/A
VRHSS?GTPASVGSLYR	284_S?	NP_038954	chromobox protein homolog 8	Cbx8	N/A	N/A
SAS*LSNLHSLDR	20_S*	NP_082910	protein chibby homolog 1	Cby1	1	0.954
LANHDEGS*DDEEEETPKK	435_S*	XP_006530873	PREDICTED: coiled-coil and C2 domain-containing protein 1A isoform X1	Cc2d1a	0.737	0.942
KGS*EQDSVAATLATAQK	205_S*	XP_006503217	PREDICTED: coiled-coil and C2 domain-containing protein 1B isoform X3	Cc2d1b	0.68	0.666
KGS*EQDSVAATLATAQK	455_S*	XP_006503216	PREDICTED: coiled-coil and C2 domain-containing protein 1B isoform X2	Cc2d1b	0.68	0.666
KGSEQDS?VAATLATAQK	209_S?	XP_006503217	PREDICTED: coiled-coil and C2 domain-containing protein 1B isoform X3	Cc2d1b	N/A	N/A
KGSEQDSVAAT?LATAQK	213_T?	XP_006503217	PREDICTED: coiled-coil and C2 domain-containing protein 1B isoform X3	Cc2d1b	N/A	N/A
LASEDAALVDDDEES*DTPAQAPLAK	234_S*	XP_006503217	PREDICTED: coiled-coil and C2 domain-containing protein 1B isoform X3	Cc2d1b	0.454	0.774
EAAPDTGAEPS*PEDSDPTYSSK	298_S*	XP_006518960	PREDICTED: cell cycle and apoptosis regulator protein 2 isoform X2	Ccar2	0.548	0.924
VSKDEVQNEGT?AAESDSPLKEDGLLPK	606_T?	XP_006518960	PREDICTED: cell cycle and apoptosis regulator protein 2 isoform X2	Ccar2	N/A	N/A
VSKDEVQNEGTAAES*DSPLKEDGLLPK	610_S*	XP_006518960	PREDICTED: cell cycle and apoptosis regulator protein 2 isoform X2	Ccar2	0.753	0.898
VSKDEVQNEGTAAESDS?PLKEDGLLPK	612_S?	XP_006518960	PREDICTED: cell cycle and apoptosis regulator protein 2 isoform X2	Ccar2	N/A	N/A
LKGQEDSLASAVDATTGQEACDS*D	165_S*	NP_082588	coiled-coil domain-containing protein 12	Ccdc12	0.87	0.721
FLEQSRS?PSVSPSK	494_S?	NP_001161222	coiled-coil domain-containing protein 132 isoform 2	Ccdc132	N/A	N/A
SAY?QDYDSDSDVPEELKR	554_Y?	NP_001161222	coiled-coil domain-containing protein 132 isoform 2	Ccdc132	N/A	N/A
SAYQDY?DSDSDVPEELKR	557_Y?	NP_001161222	coiled-coil domain-containing protein 132 isoform 2	Ccdc132	N/A	N/A
SAYQDYDS*DS*DVPEELKR	559_S*	NP_001161222	coiled-coil domain-containing protein 132 isoform 2	Ccdc132	0.689	0.779
SAYQDYDSDS?DVPEELKR	561_S?	NP_001161222	coiled-coil domain-containing protein 132 isoform 2	Ccdc132	N/A	N/A
ENRPS?ISSEARGKNVNK	925_S?	NP_663549	coiled-coil domain-containing protein 136 isoform 1	Ccdc136	N/A	N/A
ENRPSIS?SEARGKNVNK	927_S?	NP_663549	coiled-coil domain-containing protein 136 isoform 1	Ccdc136	N/A	N/A
ENRPSISS?EARGKNVNK	928_S?	NP_663549	coiled-coil domain-containing protein 136 isoform 1	Ccdc136	N/A	N/A
KQVDY*IMQEFNDS*VQR	150_Y*	XP_006512970	PREDICTED: coiled-coil domain containing 162 isoform X8	Ccdc162	0.674	0.98
KQVDY*IMQEFNDS*VQR	158_S*	XP_006512970	PREDICTED: coiled-coil domain containing 162 isoform X8	Ccdc162	0.674	0.98
TVPMASNHPS?RPPAQPLHPR	421_S?	XP_006512970	PREDICTED: coiled-coil domain containing 162 isoform X8	Ccdc162	N/A	N/A
AHHEAVVQLNT*AGRNVFK	226_T*	NP_082653	basal body-orientation factor 1	Ccdc176	0.587	0.891
LENEMT?KKCSQLLILEK	575_T?	XP_006535316	PREDICTED: coiled-coil domain-containing protein 18 isoform X2	Ccdc18	N/A	N/A
LENEMTKKCS?QLLILEK	579_S?	XP_006535316	PREDICTED: coiled-coil domain-containing protein 18 isoform X2	Ccdc18	N/A	N/A
SIS*ASDLSFK	1310_S*	XP_006535316	PREDICTED: coiled-coil domain-containing protein 18 isoform X2	Ccdc18	0.748	0.769
Y*IMEKIIEANK	126_Y*	NP_083391	coiled-coil domain-containing protein 181	Ccdc181	1	0.912
VENMS?SNQDGNDSDEFM	196_S?	NP_666056	coiled-coil domain-containing protein 25	Ccdc25	N/A	N/A
VENMSS?NQDGNDSDEFM	197_S?	NP_666056	coiled-coil domain-containing protein 25	Ccdc25	N/A	N/A
VENMSSNQDGNDS?DEFM	204_S?	NP_666056	coiled-coil domain-containing protein 25	Ccdc25	N/A	N/A
AALLAQYADVT*DEEDEADKK	137_T*	NP_080194	coiled-coil domain-containing protein 43	Ccdc43	0.834	0.839
VLQKPS?VFGSDSDDDETSVSESLQR	27_S?	NP_001012309	nuclear speckle splicing regulatory protein 1	Ccdc55	N/A	N/A
VLQKPSVFGS*DS*DDDETSVSESLQR	31_S*	NP_001012309	nuclear speckle splicing regulatory protein 1	Ccdc55	0.637	0.774
VLQKPSVFGS*DS*DDDETSVSESLQR	33_S*	NP_001012309	nuclear speckle splicing regulatory protein 1	Ccdc55	0.637	0.774
SGGIVIS*PFRLEELTNR	45_S*	XP_006514339	PREDICTED: coiled-coil domain-containing protein 6 isoform X1	Ccdc6	0.904	0.819
TVS?S?PIPYTPSPSSSRPISPGLSYASHTVGFTPPTSLTR	344_S?	XP_006514339	PREDICTED: coiled-coil domain-containing protein 6 isoform X1	Ccdc6	N/A	N/A
TVS?S?PIPYTPSPSSSRPISPGLSYASHTVGFTPPTSLTR	345_S?	XP_006514339	PREDICTED: coiled-coil domain-containing protein 6 isoform X1	Ccdc6	N/A	N/A
TVSS?PIPYTPS?PSSSRPISPGLSYASHTVGFTPPTSLTR	352_S?	XP_006514339	PREDICTED: coiled-coil domain-containing protein 6 isoform X1	Ccdc6	N/A	N/A
RAS*LSPVEILEEK	306_S*	XP_006524048	PREDICTED: bicaudal D-related protein 2 isoform X1	Ccdc64b	0.845	0.836
LHPFSVSHRPPATAEVTTARGPSVSEQLY*PLPR	416_Y*	NP_080715	coiled-coil domain-containing protein 80 precursor	Ccdc80	1	0.818
AALAAAGGAGGGGGGAGS?RSSIDSQASLSGPLAGSAAGSGAR	177_S?	XP_006516224	PREDICTED: coiled-coil domain-containing protein 85C isoform X4	Ccdc85c	N/A	N/A
AALAAAGGAGGGGGGAGSRS?SIDSQASLSGPLAGSAAGSGAR	179_S?	XP_006516224	PREDICTED: coiled-coil domain-containing protein 85C isoform X4	Ccdc85c	N/A	N/A
AALAAAGGAGGGGGGAGSRSS?IDSQASLSGPLAGSAAGSGAR	180_S?	XP_006516224	PREDICTED: coiled-coil domain-containing protein 85C isoform X4	Ccdc85c	N/A	N/A
AALAAAGGAGGGGGGAGSRSSIDS?QASLSGPLAGSAAGSGAR	183_S?	XP_006516224	PREDICTED: coiled-coil domain-containing protein 85C isoform X4	Ccdc85c	N/A	N/A
AALAAAGGAGGGGGGAGSRSSIDSQAS?LSGPLAGSAAGSGAR	186_S?	XP_006516224	PREDICTED: coiled-coil domain-containing protein 85C isoform X4	Ccdc85c	N/A	N/A
S*LDDLSAPPHHR	247_S*	XP_006516224	PREDICTED: coiled-coil domain-containing protein 85C isoform X4	Ccdc85c	0.845	0.823
SLDDLS?APPHHR	252_S?	XP_006516224	PREDICTED: coiled-coil domain-containing protein 85C isoform X4	Ccdc85c	N/A	N/A
RLEGLKPLS*PENLPVPEVSR	18_S*	NP_076220	coiled-coil domain-containing protein 86	Ccdc86	0.874	0.806
RTS*IHDFLSK	1794_S*	NP_789811	girdin	Ccdc88a	1	0.989
S?SSQENLLDEVMK	1674_S?	NP_789811	girdin	Ccdc88a	N/A	N/A
SLSVS*SDFLGK	1691_S*	NP_789811	girdin	Ccdc88a	1	0.958
SS?SQENLLDEVMK	1675_S?	NP_789811	girdin	Ccdc88a	N/A	N/A
SSS*QENLLDEVMK	1676_S*	NP_789811	girdin	Ccdc88a	1	0.913
SVS*GKTPGDFYDRR	1710_S*	NP_789811	girdin	Ccdc88a	1	0.916
AFS*LASADLLR	1711_S*	XP_006516251	PREDICTED: protein Daple isoform X3	Ccdc88c	1	0.988
FSSPDSTPS*PTSSLSSEDK	152_S*	XP_006516251	PREDICTED: protein Daple isoform X3	Ccdc88c	0.845	0.865
QSMKESAHLGWELEQLS?KNADLSDASR	353_S?	XP_006516251	PREDICTED: protein Daple isoform X3	Ccdc88c	N/A	N/A
SLS*APLHPEFEEVYR	194_S*	NP_659068	coiled-coil domain-containing protein 92	Ccdc92	1	0.95
LLEDS*ES*EDEAPPSRPR	171_S*	XP_006525045	PREDICTED: coiled-coil domain-containing protein 94 isoform X1	Ccdc94	0.521	0.643
LLEDS*ES*EDEAPPSRPR	173_S*	XP_006525045	PREDICTED: coiled-coil domain-containing protein 94 isoform X1	Ccdc94	0.521	0.643
GIITDS*FGR	329_S*	NP_001177273	malcavernin isoform 3	Ccm2	1	0.972
TALGDIGNKVS*EELQAR	53_S*	NP_758505	G2/mitotic-specific cyclin-B1	Ccnb1	N/A	N/A
S?SLSDSPLMAGPEAAR	267_S?	NP_001277351	cyclin-C isoform 2	Ccnc	N/A	N/A
SS?LSDSPLMAGPEAAR	268_S?	NP_001277351	cyclin-C isoform 2	Ccnc	N/A	N/A
SSLS?DSPLMAGPEAAR	270_S?	NP_001277351	cyclin-C isoform 2	Ccnc	N/A	N/A
SSLSDS*PLMAGPEAAR	272_S*	NP_001277351	cyclin-C isoform 2	Ccnc	N/A	N/A
EVKAEEKS*PVSINVK	125_S*	XP_006501833	PREDICTED: cyclin-L1 isoform X6	Ccnl1	0.662	0.694
GLNLDGT?PALSTLGGFSPASKPSS?PR	115_S?	XP_006501833	PREDICTED: cyclin-L1 isoform X6	Ccnl1	N/A	N/A
GLNLDGT?PALSTLGGFSPASKPSS?PR	98_T?	XP_006501833	PREDICTED: cyclin-L1 isoform X6	Ccnl1	N/A	N/A
GLNLDGTPALSTLGGFSPAS?KPS?SPR	111_S?	XP_006501833	PREDICTED: cyclin-L1 isoform X6	Ccnl1	N/A	N/A
GLNLDGTPALSTLGGFSPAS?KPS?SPR	114_S?	XP_006501833	PREDICTED: cyclin-L1 isoform X6	Ccnl1	N/A	N/A
HGPAQAVT?GTSVTSPIK	471_T?	NP_082675	cyclin-T2	Ccnt2	N/A	N/A
HGPAQAVTGT?SVTSPIK	473_T?	NP_082675	cyclin-T2	Ccnt2	N/A	N/A
HGPAQAVTGTS?VTSPIK	474_S?	NP_082675	cyclin-T2	Ccnt2	N/A	N/A
HGPAQAVTGTSVT?SPIK	476_T?	NP_082675	cyclin-T2	Ccnt2	N/A	N/A
HGPAQAVTGTSVTS*PIK	477_S*	NP_082675	cyclin-T2	Ccnt2	1	0.887
RS?ASADNLILPR	185_S?	XP_006526264	PREDICTED: cyclin-Y isoform X4	Ccny	N/A	N/A
RSAS*ADNLILPR	187_S*	XP_006526264	PREDICTED: cyclin-Y isoform X4	Ccny	1	0.833
S*LFINHHPPGQTSR	41_S*	XP_006526262	PREDICTED: cyclin-Y isoform X1	Ccny	0.766	0.792
S?LSADNFIGIQR	274_S?	NP_001091113	cyclin-Y-like protein 1	Ccnyl1	N/A	N/A
SLS*ADNFIGIQR	276_S*	NP_001091113	cyclin-Y-like protein 1	Ccnyl1	0.937	0.883
KDS*AQPPAHL	267_S*	NP_058588	copper chaperone for superoxide dismutase	Ccs	0.687	0.741
GES*PLAHAGEPALR	375_S*	XP_006506019	PREDICTED: serine-rich coiled-coil domain-containing protein 1 isoform X3	Ccser1	0.384	0.647
S?QSFSHSIQNVFLPPSSITR	220_S?	NP_081321	serine-rich coiled-coil domain-containing protein 2 isoform 1	Ccser2	N/A	N/A
SQS?FSHSIQNVFLPPSSITR	222_S?	NP_081321	serine-rich coiled-coil domain-containing protein 2 isoform 1	Ccser2	N/A	N/A
SQSFS?HSIQNVFLPPSSITR	224_S?	NP_081321	serine-rich coiled-coil domain-containing protein 2 isoform 1	Ccser2	N/A	N/A
SQSFSHS?IQNVFLPPSSITR	226_S?	NP_081321	serine-rich coiled-coil domain-containing protein 2 isoform 1	Ccser2	N/A	N/A
KGES*QTDIEITR	252_S*	NP_033966	T-complex protein 1 subunit gamma	Cct3	0.915	0.943
KGESQT?DIEITR	254_T?	NP_033966	T-complex protein 1 subunit gamma	Cct3	N/A	N/A
LDLT*CT*LWHKKDEAEGLILFWCK	46_T*	NP_001156969	CD160 antigen isoform b precursor	Cd160	0.714	0.854
LDLT*CT*LWHKKDEAEGLILFWCK	48_T*	NP_001156969	CD160 antigen isoform b precursor	Cd160	0.714	0.854
AS?NLLRSPGAVYPK	399_S?	NP_033977	CD2-associated protein	Cd2ap	N/A	N/A
ASNLLRS*PGAVYPK	404_S*	NP_033977	CD2-associated protein	Cd2ap	0.718	0.813
ELESTEDGETHNAQEES?EVPLTGPTSPLPSPGNGSEPAPGSVAQPK	180_S?	NP_033977	CD2-associated protein	Cd2ap	N/A	N/A
GIGFGDIFKEGS*VKLR	224_S*	NP_033977	CD2-associated protein	Cd2ap	1	0.955
LDPEQLPVRPKS*VDLDAFVAR	458_S*	NP_033977	CD2-associated protein	Cd2ap	0.952	0.874
GTGRPNS*PQRLDR	196_S*	NP_001272836	CD2 antigen cytoplasmic tail-binding protein 2	Cd2bp2	0.645	0.646
HS?LDSDEEDDDEEGSSKYDILASEDVEGQEAATLPSEGGVR	46_S?	NP_001272836	CD2 antigen cytoplasmic tail-binding protein 2	Cd2bp2	N/A	N/A
HSLDS*DEEDDDEEGSSKYDILASEDVEGQEAATLPSEGGVR	49_S*	NP_001272836	CD2 antigen cytoplasmic tail-binding protein 2	Cd2bp2	1	0.894
HSLDSDEEDDDEEGS?SKYDILASEDVEGQEAATLPSEGGVR	59_S?	NP_001272836	CD2 antigen cytoplasmic tail-binding protein 2	Cd2bp2	N/A	N/A
HSLDSDEEDDDEEGSS?KYDILASEDVEGQEAATLPSEGGVR	60_S?	NP_001272836	CD2 antigen cytoplasmic tail-binding protein 2	Cd2bp2	N/A	N/A
HSLDSDEEDDDEEGSSKY?DILASEDVEGQEAATLPSEGGVR	62_Y?	NP_001272836	CD2 antigen cytoplasmic tail-binding protein 2	Cd2bp2	N/A	N/A
HSLDSDEEDDDEEGSSKYDILAS?EDVEGQEAATLPSEGGVR	67_S?	NP_001272836	CD2 antigen cytoplasmic tail-binding protein 2	Cd2bp2	N/A	N/A
FSAFGGSPPVTGPGSASALRS*PTSGK	170_S*	NP_665821	DNA-directed RNA polymerase I subunit RPA34	Cd3eap	0.718	0.826
VLPQGPS?TPAKTPVASAALPAR	69_S?	NP_081167	codanin-1	Cdan1	N/A	N/A
VLPQGPST?PAKTPVASAALPAR	70_T?	NP_081167	codanin-1	Cdan1	N/A	N/A
NIIS*PPWDFRDFEVEK	466_S*	XP_006508946	PREDICTED: cell division cycle protein 16 homolog isoform X1	Cdc16	0.52	0.566
SAS*QMEVASFLLSK	86_S*	NP_075712	cell division cycle protein 20 homolog	Cdc20	0.446	0.734
VQTT?PSKPGGDRFIPQR	70_T?	NP_075712	cell division cycle protein 20 homolog	Cdc20	N/A	N/A
RVS*PLNLSSVTP	588_S*	NP_848124	cell division cycle protein 23 homolog	Cdc23	0.672	0.799
QKEDVEGVGT?SDGEGAAGLSSDPK	41_T?	NP_647452	anaphase-promoting complex subunit CDC26	Cdc26	N/A	N/A
QKEDVEGVGTS?DGEGAAGLSSDPK	42_S?	NP_647452	anaphase-promoting complex subunit CDC26	Cdc26	N/A	N/A
MVDYS?VWDHIEVSDDEDETHPNIDTASLFR	5_S?	NP_058022	hsp90 co-chaperone Cdc37	Cdc37	N/A	N/A
MVDYSVWDHIEVS*DDEDETHPNIDTASLFR	13_S*	NP_058022	hsp90 co-chaperone Cdc37	Cdc37	0.975	0.867
MVDYSVWDHIEVSDDEDET?HPNIDTASLFR	19_T?	NP_058022	hsp90 co-chaperone Cdc37	Cdc37	N/A	N/A
RYS*FRVPEEER	1561_S*	XP_006496878	PREDICTED: serine/threonine-protein kinase MRCK alpha isoform X16	Cdc42bpa	0.958	0.848
GPGAAS*EHQQEIS*KIR	677_S*	NP_898837	serine/threonine-protein kinase MRCK beta	Cdc42bpb	0.952	0.95
GPGAAS*EHQQEIS*KIR	684_S*	NP_898837	serine/threonine-protein kinase MRCK beta	Cdc42bpb	0.952	0.95
HST?PSNSSNPSGPPSPNS*PHR	1680_T?	NP_898837	serine/threonine-protein kinase MRCK beta	Cdc42bpb	N/A	N/A
HSTPSNSSNPS?GPPSPNSPHR	1688_S?	NP_898837	serine/threonine-protein kinase MRCK beta	Cdc42bpb	N/A	N/A
HSTPSNSSNPSGPPS*PNS*PHR	1692_S*	NP_898837	serine/threonine-protein kinase MRCK beta	Cdc42bpb	0.904	0.866
HSTPSNSSNPSGPPS*PNS*PHR	1695_S*	NP_898837	serine/threonine-protein kinase MRCK beta	Cdc42bpb	0.904	0.866
S?KPYVSWPSSGGSEPGVPVPLR	1637_S?	NP_898837	serine/threonine-protein kinase MRCK beta	Cdc42bpb	N/A	N/A
SKPY?VSWPSSGGSEPGVPVPLR	1640_Y?	NP_898837	serine/threonine-protein kinase MRCK beta	Cdc42bpb	N/A	N/A
SKPYVS?WPSSGGSEPGVPVPLR	1642_S?	NP_898837	serine/threonine-protein kinase MRCK beta	Cdc42bpb	N/A	N/A
SKPYVSWPSSGGS?EPGVPVPLR	1649_S?	NP_898837	serine/threonine-protein kinase MRCK beta	Cdc42bpb	N/A	N/A
SSGPQRPHS*FSEAFR	1481_S*	XP_006531806	PREDICTED: serine/threonine-protein kinase MRCK gamma isoform X1	Cdc42bpg	0.887	0.902
NAIS*LPQLNQATYDSLVMGK	121_S*	NP_081495	cdc42 effector protein 1	Cdc42ep1	1	0.982
RLT*ADMISPPLGDFR	34_T*	NP_081495	cdc42 effector protein 1	Cdc42ep1	1	0.936
RSDS*LLSFR	207_S*	NP_081495	cdc42 effector protein 1	Cdc42ep1	1	0.946
AREADDES*LDEQASASK	64_S*	NP_001156818	cdc42 effector protein 4	Cdc42ep4	0.945	0.869
DMLGS?LRDSALFVK	103_S?	NP_001156818	cdc42 effector protein 4	Cdc42ep4	N/A	N/A
DMLGSLRDS?ALFVK	107_S?	NP_001156818	cdc42 effector protein 4	Cdc42ep4	N/A	N/A
NAMS*LPQLNEK	116_S*	NP_001156818	cdc42 effector protein 4	Cdc42ep4	1	0.993
S?RADLTAEMISAPLGDFR	18_S?	NP_001156818	cdc42 effector protein 4	Cdc42ep4	N/A	N/A
SRADLT?AEMISAPLGDFR	23_T?	NP_001156818	cdc42 effector protein 4	Cdc42ep4	N/A	N/A
GALS*ISAPLGDFR	22_S*	NP_067429	cdc42 effector protein 5	Cdc42ep5	1	0.954
VLGRS*PLTILQDDNS*PGTLTLR	207_S*	NP_038566	cell division cycle-associated protein 3	Cdca3	1	0.899
VLGRS*PLTILQDDNSPGTLTLR	197_S*	NP_038566	cell division cycle-associated protein 3	Cdca3	1	0.934
TLPGIS*PPVVK	222_S*	NP_080686	sororin	Cdca5	1	0.883
S*MDSYMNDDDVPR	204_S*	XP_006500116	PREDICTED: cell division cycle-associated protein 7 isoform X1	Cdca7	0.737	0.802
RLS*HDFVTPAMSR	175_S*	NP_080836	borealin	Cdca8	0.952	0.744
VSEY*FLT*ALIVDK	114_Y*	NP_033998	cadherin-5 precursor	Cdh5	1	0.832
VSEY*FLT*ALIVDK	117_T*	NP_033998	cadherin-5 precursor	Cdh5	1	0.832
IGEGT*Y*GVVYKGR	14_T*	NP_031685	cyclin-dependent kinase 1	Cdk1	1	1
IGEGT*Y*GVVYKGR	15_Y*	NP_031685	cyclin-dependent kinase 1	Cdk1	1	1
VY?THEVVTLWYR	160_Y?	NP_031685	cyclin-dependent kinase 1	Cdk1	N/A	N/A
VYT*HEVVTLWYR	161_T*	NP_031685	cyclin-dependent kinase 1	Cdk1	1	0.964
AYGVPVKPMT*PK	53_T*	XP_006531025	PREDICTED: cyclin-dependent kinase 10 isoform X5	Cdk10	1	0.881
AYT*PVVVTLWYR	367_T*	XP_006538576	PREDICTED: cyclin-dependent kinase 11B isoform X4	Cdk11b	0.97	0.819
DLLSDLQDIS*DSER	236_S*	XP_006538574	PREDICTED: cyclin-dependent kinase 11B isoform X3	Cdk11b	0.7	0.646
GT?SPRPPEGGLGYSQLGDDDLK	706_T?	XP_006538574	PREDICTED: cyclin-dependent kinase 11B isoform X3	Cdk11b	N/A	N/A
GTS?PRPPEGGLGYSQLGDDDLK	707_S?	XP_006538574	PREDICTED: cyclin-dependent kinase 11B isoform X3	Cdk11b	N/A	N/A
MEITIRNS*PYRR	31_S*	XP_006538574	PREDICTED: cyclin-dependent kinase 11B isoform X3	Cdk11b	0.795	0.779
RDS*LEEGELRDHR	13_S*	XP_006538574	PREDICTED: cyclin-dependent kinase 11B isoform X3	Cdk11b	0.713	0.83
VGHWSRS?PLRPPR	17_S?	XP_006538576	PREDICTED: cyclin-dependent kinase 11B isoform X4	Cdk11b	N/A	N/A
HLLTDLPLPPELPGGDPS*PPDS*PEPK	677_S*	NP_081228	cyclin-dependent kinase 12 isoform 3	Cdk12	1	0.926
HLLTDLPLPPELPGGDPS*PPDS*PEPK	681_S*	NP_081228	cyclin-dependent kinase 12 isoform 3	Cdk12	1	0.926
HSS*IS*PVRLPLNSSLGAELSR	382_S*	NP_081228	cyclin-dependent kinase 12 isoform 3	Cdk12	1	0.931
HSS*IS*PVRLPLNSSLGAELSR	384_S*	NP_081228	cyclin-dependent kinase 12 isoform 3	Cdk12	1	0.931
LYNSEESRPYT*NK	889_T*	NP_081228	cyclin-dependent kinase 12 isoform 3	Cdk12	1	1
SGSYSGRS*PS*PYGR	322_S*	NP_081228	cyclin-dependent kinase 12 isoform 3	Cdk12	1	0.938
SGSYSGRS*PS*PYGR	324_S*	NP_081228	cyclin-dependent kinase 12 isoform 3	Cdk12	1	0.938
SSGPALTESLVQT*PVK	1356_T*	NP_001103098	cyclin-dependent kinase 12 isoform 2	Cdk12	1	0.877
ASNAS?TPTKGNTETGASVSQTNHVK	494_S?	NP_081394	cyclin-dependent kinase 13 isoform 2	Cdk13	N/A	N/A
ASNAST?PTKGNTETGASVSQTNHVK	495_T?	NP_081394	cyclin-dependent kinase 13 isoform 2	Cdk13	N/A	N/A
ASNASTPT?KGNTETGASVSQTNHVK	497_T?	NP_081394	cyclin-dependent kinase 13 isoform 2	Cdk13	N/A	N/A
ASNASTPTKGNT?ETGASVSQTNHVK	501_T?	NP_081394	cyclin-dependent kinase 13 isoform 2	Cdk13	N/A	N/A
ASNASTPTKGNTET?GASVSQTNHVK	503_T?	NP_081394	cyclin-dependent kinase 13 isoform 2	Cdk13	N/A	N/A
DLSLGLDDS?RTNTPQGVLPPAQLK	1054_S?	NP_081394	cyclin-dependent kinase 13 isoform 2	Cdk13	N/A	N/A
DLSLGLDDSRT?NTPQGVLPPAQLK	1056_T?	NP_081394	cyclin-dependent kinase 13 isoform 2	Cdk13	N/A	N/A
DLSLGLDDSRTNT?PQGVLPPAQLK	1058_T?	NP_081394	cyclin-dependent kinase 13 isoform 2	Cdk13	N/A	N/A
GGDVS*PSPYSSSSWR	384_S*	NP_081394	cyclin-dependent kinase 13 isoform 2	Cdk13	0.674	0.793
HSS*IS*PSTLTLK	438_S*	NP_081394	cyclin-dependent kinase 13 isoform 2	Cdk13	0.736	0.732
HSS*IS*PSTLTLK	440_S*	NP_081394	cyclin-dependent kinase 13 isoform 2	Cdk13	0.736	0.732
ILELT*PEPDRPR	1185_T*	NP_081394	cyclin-dependent kinase 13 isoform 2	Cdk13	0.867	0.765
LT?LNSPIFDKPLSR	135_T?	NP_035179	cyclin-dependent kinase 16	Cdk16	N/A	N/A
LTLNS*PIFDKPLSR	138_S*	NP_035179	cyclin-dependent kinase 16	Cdk16	1	0.974
RLS*LPADIRLPEGYLEK	119_S*	NP_035179	cyclin-dependent kinase 16	Cdk16	1	1
RVS*LSEIGFGK	153_S*	NP_035179	cyclin-dependent kinase 16	Cdk16	1	1
LQIS?SPPFDQPMSR	164_S?	NP_666351	cyclin-dependent kinase 17	Cdk17	N/A	N/A
LQISS?PPFDQPMSR	165_S?	NP_666351	cyclin-dependent kinase 17	Cdk17	N/A	N/A
RAS*LSEIGFGK	180_S*	NP_666351	cyclin-dependent kinase 17	Cdk17	1	0.984
RIS*MEDLNK	137_S*	NP_666351	cyclin-dependent kinase 17	Cdk17	1	0.919
RLS*LPADIRIPDGYLEK	146_S*	NP_666351	cyclin-dependent kinase 17	Cdk17	1	0.979
RLS*LTLR	9_S*	NP_666351	cyclin-dependent kinase 17	Cdk17	1	0.951
RAS*LSDIGFGK	109_S*	NP_032821	cyclin-dependent kinase 18	Cdk18	1	1
RASLS?DIGFGKLETYVK	111_S?	NP_032821	cyclin-dependent kinase 18	Cdk18	N/A	N/A
RFS*MEDLNKR	66_S*	NP_032821	cyclin-dependent kinase 18	Cdk18	1	0.908
RLS*LPMDIR	75_S*	NP_032821	cyclin-dependent kinase 18	Cdk18	1	0.956
[truncated: 10,340 more rows]

## Sheet: phos_sites_increased_with_dDAVP
Phosphorylation sites in mpkDCT cells that were increased after dDAVP stimulation.
Peptide Sequence	Phospho. sites	Protein Accession	Protein Name	Gene Symbol	Mean (log2)	p (-log10)
GSRGS*LNEQIALVLIR	323_S*	XP_006498450	PREDICTED: acyl-CoA-binding domain-containing protein 5 isoform X4	Acbd5	1.09005	2.80877
APKIS*MPDIDLNLK	2566_S*	NP_033773	neuroblast differentiation-associated protein AHNAK isoform 1	Ahnak	1.47051	4.02419
APKVS*LPDVDLDLK	1067_S*	NP_033773	neuroblast differentiation-associated protein AHNAK isoform 1	Ahnak	2.1232	4.10047
GDLKS?S?KAS?LGSLEGEVEAEASSPK	5522_S?	NP_033773	neuroblast differentiation-associated protein AHNAK isoform 1	Ahnak	0.41326	4.19809
GDLKS?S?KAS?LGSLEGEVEAEASSPK	5519_S?	NP_033773	neuroblast differentiation-associated protein AHNAK isoform 1	Ahnak	0.41326	4.19809
HRS?NSFSDEREFSAPSTPTGTLEFAGGDAK	5553_S?	NP_033773	neuroblast differentiation-associated protein AHNAK isoform 1	Ahnak	0.329205	3.6041
HRSNS?FS?DEREFS?APSTPTGTLEFAGGDAK	5555_S?	NP_033773	neuroblast differentiation-associated protein AHNAK isoform 1	Ahnak	0.377141	4.78786
SSKAS?LGS?LEGEVEAEAS?SPK	5525_S?	NP_033773	neuroblast differentiation-associated protein AHNAK isoform 1	Ahnak	0.330248	2.73773
TLS*MIEEEIR	740_S*	NP_033779	A-kinase anchor protein 2 isoform 3	Akap2	0.499236	3.17199
RGS*FSSENYWRK	362_S*	NP_766531	RNA demethylase ALKBH5	Alkbh5	0.700697	3.09208
KES*APQVLLPEEEK	560_S*	NP_059098	rho guanine nucleotide exchange factor 7 isoform c	Arhgef7	3.12593	2.94524
S*VSSIPVPQDIMDTHPASGK	287_S*	NP_084122	autophagy-related protein 16-1 isoform 2	Atg16l1	1.23599	3.35602
S?SIHNFMTHPEFR	1104_S?	XP_006514079	PREDICTED: plasma membrane calcium ATPase 1 isoform X2	Atp2b1	0.362126	3.0757
SS?IHNFMTHPEFR	1105_S?	XP_006514079	PREDICTED: plasma membrane calcium ATPase 1 isoform X2	Atp2b1	0.362126	3.0757
SRHSS?YPAGTEEDEGMEEELSPFR	70_S?	NP_001272382	bcl2-associated agonist of cell death isoform 2	Bad	0.678168	2.65431
KRS*FGNPFEGSR	452_S*	XP_006530298	PREDICTED: calcium/calmodulin-dependent protein kinase kinase 2 isoform X5	Camkk2	1.64503	2.7782
RLS*LPMDIR	75_S*	NP_032821	cyclin-dependent kinase 18	Cdk18	1.25415	3.22415
RKVS*LVLEQMQPLGALAGQAELTR	327_S*	NP_001280656	cingulin isoform 2	Cgn	0.590243	2.67864
S?RLSAIEIDIPVVSHST	228_S?	NP_001180590	claudin-12	Cldn12	0.893726	4.08483
SRLS*AIEIDIPVVSHST	231_S*	NP_001180590	claudin-12	Cldn12	0.859687	2.6632
RQSS?LTFQSSDPEHVR	1145_S?	NP_081501	cordon-bleu protein-like 1 isoform 2	Cobll1	0.20799	2.8863
RTS*MGGTQQQFVEGVR	552_S*	NP_001159374	catenin beta-1	Ctnnb1	0.931333	2.74711
RTSMGGT?QQQFVEGVR	556_T?	NP_001159374	catenin beta-1	Ctnnb1	1.13371	2.94294
S?QS?SHSYDDSTLPLIDR	754_S?	NP_001078918	catenin delta-1 isoform 3	Ctnnd1	2.52929	4.10375
SQSS?HS*YDDSTLPLIDR	755_S?	NP_001078918	catenin delta-1 isoform 3	Ctnnd1	2.98577	3.68061
SQSS?HS*YDDSTLPLIDR	757_S*	NP_001078918	catenin delta-1 isoform 3	Ctnnd1	2.98577	3.68061
SQSSHSY?DDST?LPLIDR	758_Y?	NP_001078918	catenin delta-1 isoform 3	Ctnnd1	2.58062	4.61456
SQSSHSY?DDST?LPLIDR	762_T?	NP_001078918	catenin delta-1 isoform 3	Ctnnd1	2.58062	4.61456
SQSSHSYDDS?T?LPLIDR	761_S?	NP_001078918	catenin delta-1 isoform 3	Ctnnd1	2.58062	4.61456
KSS?LDLNSSEMAIMMGADAK	153_S?	XP_006538088	PREDICTED: DENN domain-containing protein 4C isoform X3	Dennd4c	0.288539	2.87961
AGTFIAPPVYSNITPYQSHLRS*PVR	628_S*	NP_001156974	ELM2 and SANT domain-containing protein 1	Elmsan1	0.714542	3.29047
RRVS*QEANLLTLAQK	456_S*	NP_001156974	ELM2 and SANT domain-containing protein 1	Elmsan1	0.791333	3.39686
RFS*VQEQDWETTPPKK	16_S*	NP_038564	ribosomal RNA small subunit methyltransferase NEP1	Emg1	1.52814	2.88392
RAS*ALIDRPAPYFER	492_S*	XP_006523688	PREDICTED: erythrocyte protein band 4.1-like 3 isoform X23	Epb4.1l3	1.6085	3.83111
ISYT*PPESPVASHR	18_T*	NP_031987	transcription factor ETV6 isoform 1	Etv6	0.15906	2.92264
RVS*AILPGAPDNELPS*NEVFQEPEEK	601_S*	NP_071301	protein Niban	Fam129a	0.739155	2.66331
S*LESCLLDLR	778_S*	NP_598848	protein FAM83H	Fam83h	2.10648	5.16743
KRVS*VELTNSLFK	665_S*	XP_006532380	PREDICTED: junction plakoglobin isoform X3	Jup	0.632759	3.47254
FVTSSSGSYGGVRGGS?FSGTLAVSDGLLSGNEK	67_S?	NP_032497	keratin, type I cytoskeletal 19	Krt19	0.735185	3.30425
ANQEGGDVPGTRRDS?TPSLK	198_S?	NP_663529	low density lipoprotein receptor adapter protein 1	Ldlrap1	0.663408	2.66007
ANQEGGDVPGTRRDST*PSLK	199_T*	NP_663529	low density lipoprotein receptor adapter protein 1	Ldlrap1	0.66787	2.72298
RSS*GLISELPSEEGR	968_S*	XP_006516810	PREDICTED: leucine-rich repeat-containing protein 16A isoform X11	Lrrc16a	0.370568	2.65171
RMS*ADMSEIEAR	259_S*	XP_006538011	PREDICTED: mitogen-activated protein kinase kinase kinase 7 isoform X1	Map3k7	0.848857	2.6664
S*IQDLTVTGTEPGQVSSR	309_S*	XP_006538011	PREDICTED: mitogen-activated protein kinase kinase kinase 7 isoform X1	Map3k7	0.456157	2.92411
RY*SDHAGPAIPSVVAYPK	269_Y*	XP_006515582	PREDICTED: MAP/microtubule affinity-regulating kinase 3 isoform X9	Mark3	1.31044	2.83994
YS?DHAGPAIPSVVAYPK	270_S?	XP_006515582	PREDICTED: MAP/microtubule affinity-regulating kinase 3 isoform X9	Mark3	1.30916	2.79818
RDS*FDDRGPSLNPVLDYDHGSR	188_S*	NP_034901	matrin-3	Matr3	1.57854	4.10922
RIS*DPLTSSPGR	21_S*	NP_032590	DNA replication licensing factor MCM2	Mcm2	2.02131	2.9589
S*LYESFVSSSDRLR	131_S*	NP_001039329	negative elongation factor E	Nelfe	2.51081	3.55672
RKFS*EEPEVAANFTK	554_S*	NP_077155	nucleolar protein 56	Nop56	1.97869	2.92045
RGLS*LGSAVNSPVLFSPAGR	37_S*	NP_758492	nuclear pore complex protein Nup133	Nup133	2.91424	3.78345
RGLSLGS?AVNSPVLFSPAGR	40_S?	NP_758492	nuclear pore complex protein Nup133	Nup133	2.92284	3.78834
RNS*FTPLSSSNTIR	447_S*	NP_001155888	6-phosphofructo-2-kinase/fructose-2,6-bisphosphatase 2 isoform 3	Pfkfb2	0.40346	3.06805
TLS*IDKGF	775_S*	NP_032852	ATP-dependent 6-phosphofructokinase, liver type	Pfkl	1.49712	4.51673
KYS*GSSLSNMGAYSR	286_S*	XP_006521992	PREDICTED: pleckstrin homology-like domain family B member 2 isoform X11	Phldb2	0.339781	3.20192
KGS*FGLHAQPEFLR	867_S*	XP_006533629	PREDICTED: membrane-associated phosphatidylinositol transfer protein 3 isoform X5	Pitpnm3	0.872909	3.07587
SLS*LSLADSGHLPDVR	207_S*	XP_006536278	PREDICTED: plakophilin-3 isoform X1	Pkp3	0.380631	2.78686
HAGS*AGALLDFGQPAHAQK	493_S*	XP_006515940	PREDICTED: pleckstrin homology domain-containing family G member 3 isoform X8	Plekhg3	2.2822	3.30508
SRS*LPENIVEPPMSGK	1192_S*	XP_006515940	PREDICTED: pleckstrin homology domain-containing family G member 3 isoform X8	Plekhg3	2.3846	3.15928
RKS*ELPQDVYTIK	565_S*	NP_033384	serine/threonine-protein phosphatase 2A 56 kDa regulatory subunit delta isoform	Ppp2r5d	0.822317	3.36172
RKQS*SSEISLAVER	444_S*	XP_006525477	PREDICTED: protein PRRC2A isoform X2	Prrc2a	2.43762	3.17113
ALS*LSSADSTDAKR	415_S*	NP_766249	protein PRRC2B isoform 2	Prrc2b	0.588396	2.60854
S*FTPDHVVYAR	302_S*	NP_033012	polymerase I and transcript release factor	Ptrf	1.51288	4.33885
RLS*ESQLSFR	618_S*	NP_063922	RNA-binding protein 14	Rbm14	3.21569	3.09664
ARAS*LSDLSSLEEVEGMSVR	185_S*	XP_006530575	PREDICTED: E3 ubiquitin-protein ligase RNF34 isoform X1	Rnf34	0.466252	2.79286
AYSFCGT?VEYMAPEVVNR	202_T?	XP_006528751	PREDICTED: ribosomal protein S6 kinase alpha-3 isoform X2	Rps6ka3	0.116032	2.83665
RVS*LVGADDLR	1361_S*	XP_006520304	PREDICTED: protein scribble homolog isoform X4	Scrib	1.07552	3.90435
RNLGS*INTELQDVQR	137_S*	NP_035472	vesicle-trafficking protein SEC22b precursor	Sec22b	3.92551	3.51035
SAFSS*LQNIPESLRR	488_S*	NP_001071064	protein Shroom3 isoform 2	Shroom3	1.51177	4.91049
AVS*SLDILGDFKR	959_S*	XP_006527612	PREDICTED: protein Shroom4 isoform X2	Shroom4	0.279037	3.93928
S*GMFSHALDMK	16_S*	NP_001258964	acetyl-coenzyme A transporter 1	Slc33a1	2.45685	2.78896
ARIGS*DPLAYEPK	364_S*	XP_006538750	PREDICTED: sodium/hydrogen exchanger 1 isoform X2	Slc9a1	1.2512	4.58109
RAS*SDLSIASSEEDK	264_S*	XP_006526890	PREDICTED: STE20-like serine/threonine-protein kinase isoform X1	Slk	1.33208	2.69972
SPS*VEHDEASDLEVRR	131_S*	NP_808444	smoothelin-like protein 2	Smtnl2	0.879953	2.78631
GPPS*PPAPVMHSPSRK	224_S*	NP_079783	SNW domain-containing protein 1	Snw1	0.413016	3.59762
AKRS?LTSSLENIFSR	573_S?	XP_006518828	PREDICTED: TBC1 domain family member 4 isoform X7	Tbc1d4	3.04905	2.63804
AHS*STQPPEFDSGVETFSVHTDKPK	1576_S*	NP_033412	tight junction protein ZO-1 isoform 1	Tjp1	0.262268	2.89022
SVSEINS*DDELPGK	340_S*	NP_001074580	TATA element modulatory factor	Tmf1	0.270468	2.90111
LLS*YLEK	71_S*	NP_058659	tropomodulin-3	Tmod3	0.879305	2.70971
ELQDQEFGKRDS*LGSFSTR	866_S*	NP_001074729	182 kDa tankyrase-1-binding protein	Tnks1bp1	0.358743	2.6407
RAS*VSTNQDTDENDQELGMK	887_S*	NP_001074729	182 kDa tankyrase-1-binding protein	Tnks1bp1	1.26862	3.17966
NSPTFKS*FEEKVENLK	175_S*	NP_001020433	tumor protein D52 isoform 2	Tpd52	0.27206	3.37777
KKS*IPLSIK	485_S*	XP_006533169	PREDICTED: E2/E3 hybrid ubiquitin-protein ligase UBE2O isoform X1	Ube2o	3.54091	2.70902
SMS*VDLSHAPLKDPLLFK	379_S*	XP_006514329	PREDICTED: UHRF1-binding protein 1-like isoform X3	Uhrf1bp1l	0.734145	2.82457
RYS*LDHISKEER	430_S*	NP_665819	ventricular zone-expressed PH domain-containing protein 1	Veph1	0.299409	6.32412
RLS*ASDIVSEK	356_S*	XP_006513604	PREDICTED: zinc finger C3H1 domain-containing protein isoform X4	Zfc3h1	1.64563	6.25276

## Sheet: phos_sites_decreased_with_dDAVP
Phosphorylation sites in mpkDCT cells that were decreased after dDAVP stimulation.
Peptide Sequence	Phospho. sites	Protein Accession	Protein Name	Gene Symbol	Mean (log2)	p (-log10)
S*MPVLGSVSSVTK	506_S*	NP_001107784	shootin-1 isoform 1	4930506M07Rik	-0.697132	3.19853
APARPAS*PALVSGTASAAGK	397_S*	NP_808272	specifically androgen-regulated gene protein	AA986860	-1.06292	3.93472
FVLMAT*PNLSRK	783_T*	NP_001032213	arf-GAP with GTPase, ANK repeat and PH domain-containing protein 1 isoform 2	Agap1	-1.0699	2.6646
GKGGVTGSPEASISGS*K	5512_S*	NP_033773	neuroblast differentiation-associated protein AHNAK isoform 1	Ahnak	-0.602616	3.52532
GPSLKGDLGAS?SPSMK	5098_S?	NP_033773	neuroblast differentiation-associated protein AHNAK isoform 1	Ahnak	-1.46747	3.75617
GPSLKGDLGASS*PSMK	5099_S*	NP_033773	neuroblast differentiation-associated protein AHNAK isoform 1	Ahnak	-1.53055	4.41939
HRSNSFS?DEREFSAPSTPTGTLEFAGGDAK	5557_S?	NP_033773	neuroblast differentiation-associated protein AHNAK isoform 1	Ahnak	-0.698076	3.58674
ISMQDVDLSLGS*CK	517_S*	NP_033773	neuroblast differentiation-associated protein AHNAK isoform 1	Ahnak	-0.765182	3.34366
AEDS*GAEQLASEIEPSR	767_S*	NP_112462	A-kinase anchor protein 12	Akap12	-0.55614	4.88045
HPEGIVSEVEMLSS?QERIK	489_S?	NP_112462	A-kinase anchor protein 12	Akap12	-0.419417	4.70486
KLFS*SSGLK	505_S*	NP_112462	A-kinase anchor protein 12	Akap12	-0.0673615	2.83163
SDSRS?ESPEPGYVVTSSGLLLPVLLPR	1456_S?	NP_082993	alsin isoform 1	Als2	-0.137572	3.2594
SVS*TTNIAGHFNDESPLGLR	122_S*	NP_001185842	rho guanine nucleotide exchange factor 2 isoform 4	Arhgef2	-0.251748	2.62385
LDSLAEPHGLS*SPR	1109_S*	NP_598435	rho guanine nucleotide exchange factor 5	Arhgef5	-1.03812	2.60852
YFDS*GDYNMAK	62_S*	NP_067523	cAMP-regulated phosphoprotein 19 isoform 1	Arpp19	-0.730999	4.44881
DYDTLSKYS*PK	281_S*	NP_080109	brain-specific angiogenesis inhibitor 1-associated protein 2-like protein 1	Baiap2l1	-0.954331	4.79519
LLEENEAMSVPTPS*PAPVR	413_S*	NP_080109	brain-specific angiogenesis inhibitor 1-associated protein 2-like protein 1	Baiap2l1	-1.41974	3.9585
ALS*GRAS*PVTAPSSGLHAAVR	895_S*	NP_001028361	uncharacterized protein KIAA1522 isoform a	C77080	-1.65081	2.77895
ALS*GRAS*PVTAPSSGLHAAVR	899_S*	NP_001028361	uncharacterized protein KIAA1522 isoform a	C77080	-1.32057	3.12793
ALS*GRAS*PVTAPSSGLHAAVR	725_S*	NP_001272796	uncharacterized protein KIAA1522 isoform d	C77080	-1.61906	3.18617
ALS*GRAS*PVTAPSSGLHAAVR	729_S*	NP_001272796	uncharacterized protein KIAA1522 isoform d	C77080	-1.43494	4.37425
GIGFGDIFKEGS*VKLR	224_S*	NP_033977	CD2-associated protein	Cd2ap	-0.750751	4.12641
NAMS*LPQLNEK	116_S*	NP_001156818	cdc42 effector protein 4	Cdc42ep4	-0.344921	4.21042
GSPGALSS*DSELPENPYSQVK	91_S*	NP_001280656	cingulin isoform 2	Cgn	-0.50206	4.40544
S?RSDIDVNAAASAK	598_S?	NP_001280230	CLIP-associating protein 1 isoform 5	Clasp1	-0.162061	6.6223
LGAGALNPGSYAS*LGR	640_S*	XP_006512460	PREDICTED: CLIP-associating protein 2 isoform X14	Clasp2	-0.891176	2.85517
T?GSLQLSSTSIGTSS*LKR	364_S*	NP_081501	cordon-bleu protein-like 1 isoform 2	Cobll1	-0.740784	3.23966
TGSLQLSSTSIGTS?SLKR	363_S?	NP_081501	cordon-bleu protein-like 1 isoform 2	Cobll1	-0.781508	3.85692
LTQYHGGS*LPNVSQLR	62_S*	XP_006541258	PREDICTED: CREB-regulated transcription coactivator 3 isoform X1	Crtc3	-1.84329	4.45722
GAPVNVS*SSDLTGR	382_S*	NP_082150	casein kinase I isoform delta isoform 2	Csnk1d	-0.855154	3.08775
LLHLDS*DDEIPMR	393_S*	XP_006495552	PREDICTED: centrosome and spindle pole associated protein 1 isoform X7	Cspp1	-0.499905	4.09471
HYEDGYPGGSDNY?GSLSR	127_Y?	NP_001078918	catenin delta-1 isoform 3	Ctnnd1	-0.919941	2.72549
HYEDGYPGGSDNYGS*LSR	129_S*	NP_001078918	catenin delta-1 isoform 3	Ctnnd1	-0.903945	5.16058
ILAPPGGRS?SGIW	560_S?	NP_075534	dihydropyrimidinase-related protein 5	Dpysl5	-0.768457	3.23522
ILAPPGGRSS?GIW	561_S?	NP_075534	dihydropyrimidinase-related protein 5	Dpysl5	-0.768457	3.23522
MTRAES*GPDLR	22_S*	NP_076331	desmoplakin	Dsp	-0.199874	2.75087
RADLNQGIGEPQS*PSRR	74_S*	NP_080270	EF-hand domain-containing protein D2	Efhd2	-0.979594	3.05705
TQT*PPLGQTPQLGLK	507_T*	NP_038535	eukaryotic translation initiation factor 4 gamma 2 isoform 1	Eif4g2	-0.923707	2.78315
GASPAAET*PPLQR	187_T*	NP_080422	epidermal growth factor receptor kinase substrate 8-like protein 1	Eps8l1	-1.25637	2.76784
SIS*PSPSAILERR	211_S*	XP_006497482	PREDICTED: sickle tail protein isoform X7	Etl4	-0.353355	4.50079
LGELWEEMALS*PR	31_S*	XP_006516285	PREDICTED: G patch domain-containing protein 2-like isoform X4	Gpatch2l	-0.677868	3.02042
ISYIPDEEVS?SPSPPHR	161_S?	NP_898850	insulin-like growth factor 2 mRNA-binding protein 2	Igf2bp2	-0.280019	2.77611
SSLPHS*QENLPK	135_S*	NP_058545	interferon regulatory factor 3	Irf3	-0.205684	3.00729
LLELQEVDS*LLRGR	1070_S*	NP_598424	integrin beta-4 isoform 2 precursor	Itgb4	-0.691214	2.95226
MTAANVAYGTHLS*PHLSHR	1404_S*	NP_598424	integrin beta-4 isoform 2 precursor	Itgb4	-1.02615	3.58515
RALMGS*PQLVAAVVR	182_S*	XP_006532380	PREDICTED: junction plakoglobin isoform X3	Jup	-0.0856543	4.35291
APLLSEPASAVPTS*PFR	1637_S*	XP_006518683	PREDICTED: kinesin-like protein KIF13B isoform X2	Kif13b	-1.60369	3.11049
FLTVPVPES*PAFARR	143_S*	XP_006506774	PREDICTED: killer cell lectin-like receptor subfamily G member 2 isoform X1	Klrg2	-1.12887	3.48029
ASFGSRS?LYGLGSSRPR	32_S?	NP_149064	keratin, type II cytoskeletal 7	Krt7	-0.401249	2.9597
SLY?GLGSSRPR	34_Y?	NP_149064	keratin, type II cytoskeletal 7	Krt7	-0.329961	4.5247
GFSVVADT*PELQR	68_T*	XP_006532405	PREDICTED: LIM and SH3 domain protein 1 isoform X2	Lasp1	-1.3916	4.44145
ALIRS*PSLAK	14_S*	NP_663529	low density lipoprotein receptor adapter protein 1	Ldlrap1	-1.36813	2.84655
IS*GLIYEETR	48_S*	XP_006544162	PREDICTED: histone H4	LOC102641229	-0.473518	2.74542
KASST?AKVPAS*PLPGLDR	463_S*	XP_006526719	PREDICTED: serine/threonine-protein kinase MARK2 isoform X12	Mark2	-1.5358	3.66719
RSLAVS*DEEEAEEEAEK	679_S*	NP_937805	MORC family CW-type zinc finger protein 2A isoform 2	Morc2a	-0.853472	2.62924
SLS*PNHNTLQTLK	942_S*	XP_006518470	PREDICTED: probable E3 ubiquitin-protein ligase MYCBP2 isoform X16	Mycbp2	-0.610933	6.2638
NKLEGDS*DVDSELEDRVDGVK	1966_S*	XP_006533667	PREDICTED: unconventional myosin-XVIIIa isoform X16	Myo18a	-0.379505	5.18199
NKLEGDSDVDS*ELEDRVDGVK	1970_S*	XP_006533667	PREDICTED: unconventional myosin-XVIIIa isoform X16	Myo18a	-0.379505	5.18199
LQPLTSVDS*DNDFVTPKPR	1323_S*	NP_666283	condensin complex subunit 1	Ncapd2	-0.837026	3.26289
LLRSS?ADS*LPGPISR	378_S?	NP_659141	nuclear receptor coactivator 5	Ncoa5	-0.101913	3.41096
LLRSS?ADS*LPGPISR	381_S*	NP_659141	nuclear receptor coactivator 5	Ncoa5	-0.101913	3.41096
YFVQGMGYMPSAS*MTR	319_S*	NP_032707	protein NDRG1	Ndrg1	-0.722988	2.60514
GSEGYLAATYPAVGQT*SPR	2526_T*	XP_006532505	PREDICTED: neurofibromin isoform X7	Nf1	-0.305873	2.94359
GSEGYLAATYPAVGQTS?PR	2527_S?	XP_006532505	PREDICTED: neurofibromin isoform X7	Nf1	-0.299189	2.86003
TYS*APAINAIQGGAFES*PKK	264_S*	XP_006506697	PREDICTED: oxysterol-binding protein-related protein 3 isoform X3	Osbpl3	-0.330941	2.82882
YLS*FTPPEKDGFPSGTPALNTK	141_S*	NP_796300	serine/threonine-protein kinase PAK 2 precursor	Pak2	-0.0746339	3.04868
EEQKSETLVNAQQT?PLGT*PK	145_T*	XP_006513407	PREDICTED: paralemmin-1 isoform X1	Palm	-1.87992	3.13494
EGLYLS*DTLPR	889_S*	XP_006521992	PREDICTED: pleckstrin homology-like domain family B member 2 isoform X11	Phldb2	-1.01716	3.8744
EGLYLSDT*LPR	891_T*	XP_006521992	PREDICTED: pleckstrin homology-like domain family B member 2 isoform X11	Phldb2	-0.678634	4.22739
LHVVENDFVGRQS*PVTR	102_S*	NP_080439	plakophilin-2	Pkp2	-0.631763	4.62663
TLQRLS*SGFDDIDLPSAVK	235_S*	XP_006536278	PREDICTED: plakophilin-3 isoform X1	Pkp3	-0.476386	2.63743
RTSS?EDNLYLAVLR	21_S?	NP_958796	plectin isoform 1a	Plec	-0.178971	2.60981
ESRQES*DPEDDDVKKPALQSSVVATSK	100_S*	NP_032917	pinin	Pnn	-0.778043	4.10814
AVLPGS*PIFSR	394_S*	NP_001010836	relA-associated inhibitor	Ppp1r13l	-1.67653	3.25443
YSTS*PVPEHFGSR	73_S*	NP_001010836	relA-associated inhibitor	Ppp1r13l	-0.838486	3.06429
RAS*VCAEAYNPDEEEDDAESR	112_S*	NP_035288	cAMP-dependent protein kinase type II-beta regulatory subunit	Prkar2b	-0.321126	2.91867
TFQEDSSPVVHQS*LQEVSEPLTATK	521_S*	XP_006497197	PREDICTED: tyrosine-protein phosphatase non-receptor type 14 isoform X2	Ptpn14	-0.230769	3.80141
MYS?PS?PSDGPASQQPLPNHPR	1028_S?	XP_006497976	PREDICTED: protein transport protein Sec16A isoform X4	Sec16a	-0.640618	2.78559
LVDSLS*QRSPKPSLR	82_S*	NP_001106958	septin-9 isoform a	Sept9	-2.00391	3.02545
LVDSLSQRS?PKPSLR	85_S?	NP_001106958	septin-9 isoform a	Sept9	-1.80468	4.03261
RAEVLGHKT*PEPVPR	143_T*	NP_001106958	septin-9 isoform a	Sept9	-2.14789	3.29564
MFSNPDNGS*PAMTHR	245_S*	NP_061230	electrogenic sodium bicarbonate cotransporter 1 isoform a	Slc4a4	-0.911881	2.69472
NLTSSS?LNDIS?DKPEK	257_S?	NP_061230	electrogenic sodium bicarbonate cotransporter 1 isoform a	Slc4a4	-0.222645	3.92174
SKEPSSPGTDDVFTPGSS?DSPSSQR	445_S?	XP_006538750	PREDICTED: sodium/hydrogen exchanger 1 isoform X2	Slc9a1	-0.0934253	3.3117
EALVEPAS*ES*PRPALAR	273_S*	NP_036160	Na(+)/H(+) exchange regulatory cofactor NHE-RF1	Slc9a3r1	-0.606598	3.29104
ESSREALVEPASES*PRPALAR	275_S*	NP_036160	Na(+)/H(+) exchange regulatory cofactor NHE-RF1	Slc9a3r1	-0.604568	3.10248
AGAGMITQHS?STASPVNR	942_S?	XP_006511415	PREDICTED: SAFB-like transcription modulator isoform X4	Sltm	-0.136587	3.00295
AGAGMITQHSS?TASPVNR	943_S?	XP_006511415	PREDICTED: SAFB-like transcription modulator isoform X4	Sltm	-0.167653	2.74363
ISSKS*PGHMVILNQTK	499_S*	XP_006511415	PREDICTED: SAFB-like transcription modulator isoform X4	Sltm	-0.117695	3.35618
GLGDQSSSRTS*PGRADLPGSSSTFTK	400_S*	XP_006509446	PREDICTED: sorbin and SH3 domain-containing protein 2 isoform X65	Sorbs2	-0.155245	2.64211
AVS?SPPTSPRPGSAATISSSASNIVPPR	620_S?	NP_079967	signal recognition particle subunit SRP72	Srp72	-0.281952	3.36265
AVSS?PPTSPRPGSAATISSSASNIVPPR	621_S?	NP_079967	signal recognition particle subunit SRP72	Srp72	-0.281952	3.36265
AKRSLTS*S*LENIFSR	576_S*	XP_006518828	PREDICTED: TBC1 domain family member 4 isoform X7	Tbc1d4	-0.858796	3.03235
IDS*PGLKPASQQVYRK	912_S*	NP_001157046	tight junction protein ZO-1 isoform 2	Tjp1	-0.903751	3.22993
IDGAVISES?TPIAETIK	237_S?	NP_001073599	lamina-associated polypeptide 2 isoform delta	Tmpo	-0.276363	3.24917
HLGGSGSVVPGS*PSLDR	869_S*	XP_006495946	PREDICTED: tensin 1 isoform X16	Tns1	-1.24319	2.76101
LEQHSQQPQLS*PATSGR	140_S*	NP_659040	torsin-1A-interacting protein 1 isoform 2	Tor1aip1	-0.611963	2.62371
KTTS?SPTQELQSPFLAK	199_S?	XP_006528026	PREDICTED: zinc finger protein 185 isoform X3	Zfp185	-0.180131	3.54549
KTTSS?PTQELQSPFLAK	200_S?	XP_006528026	PREDICTED: zinc finger protein 185 isoform X3	Zfp185	-0.154743	2.96718
